# Supplementary material for: Crystal structure and Hirshfeld surface analysis of 3-methyl-4-oxo-N-phenyl-3,4-di­hydro­quinazoline-2-carbo­thio­amide
Source: Acta Crystallogr E Crystallogr Commun. 2022 Jan 1;78(Pt 1):47–50. doi: 10.1107/S2056989021013116 (PMC8739201; doi:10.1107/S2056989021013116)
Supplement: Supplementary file 1 [file e-78-00047-sup1.cif]

##############################################################################
#                                                                            #
# This CIF contains the data in a paper accepted for publication in          #
# Acta Crystallographica Section E. It conforms to the requirements of       #
# Notes for Authors for Acta Crystallographica Section E, and has been       #
# peer reviewed under the auspices of the IUCr Commission on Journals.       #
#                                                                            #
# Full details of the Crystallographic Information File format               #
# are given in the paper "The Crystallographic Information File (CIF):       #
# a New Standard Archive File for Crystallography" by S. R. Hall, F. H.      #
# Allen and I. D. Brown [Acta Cryst. (1991), A47, 655-685].                  #
#                                                                            #
# The current version of the core CIF dictionary is obtainable from          #
# ftp://ftp.iucr.org/pub/cif_core.dic.                                       #
#                                                                            #
# Software is freely available for graphical display of the structure(s)     #
# in this CIF. For information consult the CIF software page                 #
# http://www.iucr.org/resources/cif/software.                                #
#                                                                            #
# This file may be used for bona fide research purposes within the           #
# scientific community so long as proper attribution is given to the journal # 
# article from which it was obtained.                                        #
#                                                                            #
##############################################################################
data_I
_audit_creation_method     'SHELXL-2018/3'
_journal_date_recd_electronic     2021-11-15
_journal_date_accepted     2021-12-09
_journal_name_full     'Acta Crystallographica, Section E'
_journal_year     2022
_journal_volume     78
_journal_issue      1
_journal_page_first     0
_journal_page_last     0
_journal_paper_category     GO
_journal_paper_doi     10.1107/S2056989021013116
_journal_coeditor_code     WM5629
_publ_contact_author_name     'Akmaljon Tojiboev'
_publ_contact_author_address
;
University of Geological Sciences, Olimlar str. 64,
Mirzo Ulugbek district, Tashkent, Uzbekistan
;
_publ_contact_author_email     'a_tojiboev@yahoo.com'
_publ_contact_author_fax     ?
_publ_contact_author_phone     ?
_publ_section_title
;
Crystal structure and Hirshfeld surface analysis of
3-methyl-4-oxo-<i>N</i>-phenyl-3,4-dihydroquinazoline-2-carbothioamide
;
loop_
    _publ_author_name
    _publ_author_footnote
    _publ_author_address
    'Pirnazarova, Nasiba' .
;
Qarshi State University
Kochabog str. 17
Qarshi 180119
Uzbekistan
;
    'Yakubov, Ubaydullo' .
;
S. Yunusov Institute of Chemistry of Plant Substances
Academy of Sciences of Uzbekistan
Mirzo Ulugbek str. 77
Tashkent 100170
Uzbekistan
;
    'Allabergenova, Sevara' .
;
S. Yunusov Institute of Chemistry of Plant Substances
Academy of Sciences of Uzbekistan
Mirzo Ulugbek str. 77
Tashkent 100170
Uzbekistan
;
    'Tojiboev, Akmaljon' .
;
University of Geological Sciences
Olimlar str. 64
Mirzo Ulugbek district
Tashkent
Uzbekistan
National University of Uzbekistan named after Mirzo Ulugbek 100174
University Str. 4
Olmazor District
Tashkent
Uzbekistan
;
    'Turgunov, Kambarali' .
;
S. Yunusov Institute of Chemistry of Plant Substances
Academy of Sciences of Uzbekistan
Mirzo Ulugbek str. 77
Tashkent 100170
Uzbekistan
Turin Polytechnic University in Tashkent
Kichik Khalka yuli str. 17
100095 Tashkent
Uzbekistan.
;
    'Elmuradov, Burkhon' .
;
S. Yunusov Institute of Chemistry of Plant Substances
Academy of Sciences of Uzbekistan
Mirzo Ulugbek str. 77
Tashkent 100170
Uzbekistan
;
_publ_section_synopsis
;
The crystal structure of the title compound comprises two independent molecules
that mainly differ in the orientation of the phenyl ring to the rest of the
molecule.
;
_chemical_name_systematic
;
3-Methyl-4-oxo-<i>N</i>-phenyl-3,4-dihydroquinazoline-2-carbothioamide
;
_chemical_name_common     ?
_chemical_formula_moiety     'C16 H13 N3 O S'
_chemical_formula_sum     'C16 H13 N3 O S'
_chemical_formula_iupac     'C16 H13 N3 O S'
_chemical_formula_weight     295.35
_chemical_melting_point     ?
_space_group_crystal_system     monoclinic
_space_group_name_H-M_alt     'P 21/n'
_space_group_name_Hall     '-P 2yn'
loop_
    _space_group_symop_operation_xyz
    'x, y, z'
    '-x+1/2, y+1/2, -z+1/2'
    '-x, -y, -z'
    'x-1/2, -y-1/2, z-1/2'
_cell_length_a     11.7685(3)
_cell_length_b     16.3641(3)
_cell_length_c     16.3798(3)
_cell_angle_alpha     90
_cell_angle_beta     110.646(2)
_cell_angle_gamma     90
_cell_volume     2951.85(11)
_cell_formula_units_Z     8
_cell_measurement_reflns_used     9141
_cell_measurement_theta_min     2.6930
_cell_measurement_theta_max     71.1000
_cell_measurement_temperature     566(2)
_exptl_crystal_description     'prismatic'
_exptl_crystal_colour     'yellow'
_exptl_crystal_size_max     0.250
_exptl_crystal_size_mid     0.230
_exptl_crystal_size_min     0.200
_exptl_crystal_density_diffrn     1.329
_exptl_crystal_density_meas     ?
_exptl_crystal_density_method     ?
_exptl_crystal_F_000     1232
_exptl_absorpt_coefficient_mu     1.962
_exptl_absorpt_correction_type     multi-scan
_exptl_absorpt_process_details
;
(CrysAlisPro; Rigaku OD, 2020)
;
_exptl_absorpt_correction_T_min     0.63892
_exptl_absorpt_correction_T_max     1.00000
_diffrn_ambient_temperature     566(2)
_diffrn_source     'micro-focus sealed X-ray tube'
_diffrn_radiation_type     CuK\a
_diffrn_radiation_wavelength     1.54184
_diffrn_measurement_device_type
                         'XtaLAB Synergy, Single source at home/near, HyPix3000'
_diffrn_measurement_method     '\w scans'
_diffrn_detector_area_resol_mean     10.00000
_diffrn_reflns_number     16801
_diffrn_reflns_av_R_equivalents     0.0216
_diffrn_reflns_av_unetI/netI     0.0217
_diffrn_reflns_theta_min     3.952
_diffrn_reflns_theta_max     71.415
_diffrn_reflns_theta_full     67.684
_diffrn_measured_fraction_theta_max     0.989
_diffrn_measured_fraction_theta_full     1.000
_diffrn_reflns_limit_h_min     -14
_diffrn_reflns_limit_h_max     14
_diffrn_reflns_limit_k_min     -19
_diffrn_reflns_limit_k_max     17
_diffrn_reflns_limit_l_min     -19
_diffrn_reflns_limit_l_max     20
_refine_special_details     ?
_reflns_number_total     5685
_reflns_number_gt     4788
_reflns_threshold_expression     'I > 2\s(I)'
_refine_ls_structure_factor_coef     Fsqd
_refine_ls_matrix_type     full
_refine_ls_R_factor_all     0.0496
_refine_ls_R_factor_gt     0.0424
_refine_ls_wR_factor_gt     0.1153
_refine_ls_wR_factor_ref     0.1209
_refine_ls_goodness_of_fit_ref     1.057
_refine_ls_restrained_S_all     1.057
_refine_ls_number_reflns     5685
_refine_ls_number_parameters     390
_refine_ls_number_restraints     0
_refine_ls_hydrogen_treatment     mixed
_refine_ls_weighting_scheme     calc
_refine_ls_weighting_details
              'w=1/[\s^2^(Fo^2^)+(0.0602P)^2^+0.6163P] where P=(Fo^2^+2Fc^2^)/3'
_atom_sites_solution_hydrogens     mixed
_atom_sites_solution_primary     direct
_atom_sites_solution_secondary     ?
_refine_ls_shift/su_max     0.001
_refine_ls_shift/su_mean     0.000
_refine_diff_density_max     0.324
_refine_diff_density_min     -0.425
_refine_ls_extinction_method
;
SHELXL (Sheldrick, 2015a)
;
_refine_ls_extinction_coef     0.00124(12)
_refine_ls_extinction_expression
                                  'Fc^*^=kFc[1+0.001xFc^2^\l^3^/sin(2\q)]^-1/4^'
loop_
    _atom_type_symbol
    _atom_type_description
    _atom_type_scat_dispersion_real
    _atom_type_scat_dispersion_imag
    _atom_type_scat_source
    'C' 'C' 0.0181 0.0091
                         'International Tables Vol C Tables 4.2.6.8 and 6.1.1.4'
    'H' 'H' 0.0000 0.0000
                         'International Tables Vol C Tables 4.2.6.8 and 6.1.1.4'
    'N' 'N' 0.0311 0.0180
                         'International Tables Vol C Tables 4.2.6.8 and 6.1.1.4'
    'O' 'O' 0.0492 0.0322
                         'International Tables Vol C Tables 4.2.6.8 and 6.1.1.4'
    'S' 'S' 0.3331 0.5567
                         'International Tables Vol C Tables 4.2.6.8 and 6.1.1.4'
_computing_data_collection
;
CrysAlisPro (Rigaku OD, 2020)
;
_computing_cell_refinement
;
CrysAlisPro (Rigaku OD, 2020)
;
_computing_data_reduction
;
CrysAlisPro (Rigaku OD, 2020)
;
_computing_structure_solution
;
SHELXT (Sheldrick, 2015a)
;
_computing_structure_refinement
;
SHELXL (Sheldrick, 2015b)
;
_computing_molecular_graphics
;
PLATON (Spek, 2020), Mercury (Macrae <i>et al.</i>,  2020)
;
_computing_publication_material
;
publCIF (Westrip, 2010)
;
loop_
    _atom_site_type_symbol
    _atom_site_label
    _atom_site_fract_x
    _atom_site_fract_y
    _atom_site_fract_z
    _atom_site_U_iso_or_equiv
    _atom_site_adp_type
    _atom_site_calc_flag
    _atom_site_occupancy
    _atom_site_disorder_assembly
    _atom_site_disorder_group
    S S1A 0.46771(5) 0.62649(4) 0.89046(3) 0.07206(19) Uani d 1 . .
    O O1A 0.69766(15) 0.59324(9) 0.65155(11) 0.0755(4) Uani d 1 . .
    N N1A 0.48752(12) 0.75527(8) 0.72159(9) 0.0456(3) Uani d 1 . .
    N N1B 0.22774(13) 0.73699(9) 0.57212(9) 0.0474(3) Uani d 1 . .
    S S1B 0.04219(5) 0.86597(6) 0.63642(4) 0.1030(3) Uani d 1 . .
    O O1B 0.30121(15) 0.90703(8) 0.41700(10) 0.0690(4) Uani d 1 . .
    C C2A 0.49005(14) 0.67801(10) 0.73853(10) 0.0430(4) Uani d 1 . .
    C C2B 0.22279(15) 0.81489(10) 0.58376(10) 0.0444(4) Uani d 1 . .
    N N3A 0.55988(13) 0.62176(8) 0.71623(10) 0.0487(3) Uani d 1 . .
    N N3B 0.24924(13) 0.87402(8) 0.53417(9) 0.0461(3) Uani d 1 . .
    C C4A 0.63788(17) 0.64470(11) 0.67217(12) 0.0523(4) Uani d 1 . .
    C C4B 0.28038(16) 0.85368(11) 0.46179(11) 0.0476(4) Uani d 1 . .
    C C4A' 0.63881(16) 0.73161(11) 0.65427(12) 0.0488(4) Uani d 1 . .
    C C4B' 0.28702(15) 0.76640(10) 0.44719(10) 0.0441(4) Uani d 1 . .
    C C5A 0.7150(2) 0.76334(13) 0.61289(15) 0.0663(5) Uani d 1 . .
    H H5A 0.767186 0.728822 0.597752 0.080 Uiso calc 1 . .
    C C5B 0.31931(18) 0.73805(12) 0.37776(12) 0.0572(5) Uani d 1 . .
    H H5B 0.336243 0.775028 0.340470 0.069 Uiso calc 1 . .
    C C6A 0.7128(2) 0.84521(14) 0.59469(16) 0.0719(6) Uani d 1 . .
    H H6A 0.763410 0.866124 0.567158 0.086 Uiso calc 1 . .
    C C6B 0.3260(2) 0.65590(14) 0.36481(14) 0.0699(6) Uani d 1 . .
    H H6B 0.347755 0.637057 0.318813 0.084 Uiso calc 1 . .
    C C7A 0.6353(2) 0.89685(13) 0.61719(15) 0.0669(5) Uani d 1 . .
    H H7A 0.633301 0.952178 0.603750 0.080 Uiso calc 1 . .
    C C7B 0.3002(2) 0.60060(13) 0.42011(16) 0.0738(6) Uani d 1 . .
    H H7B 0.304581 0.544836 0.410662 0.089 Uiso calc 1 . .
    C C8A 0.56154(18) 0.86710(11) 0.65916(14) 0.0570(5) Uani d 1 . .
    H H8A 0.510698 0.902433 0.674732 0.068 Uiso calc 1 . .
    C C8B 0.2684(2) 0.62723(12) 0.48872(14) 0.0644(5) Uani d 1 . .
    H H8B 0.251967 0.589664 0.525684 0.077 Uiso calc 1 . .
    C C8A' 0.56261(15) 0.78398(10) 0.67853(11) 0.0443(4) Uani d 1 . .
    C C8B' 0.26094(16) 0.71106(10) 0.50270(11) 0.0455(4) Uani d 1 . .
    C C9A 0.5550(2) 0.53429(12) 0.73431(16) 0.0712(6) Uani d 1 . .
    H H9AA 0.543485 0.503622 0.682028 0.107 Uiso calc 1 . .
    H H9AB 0.488631 0.524014 0.754066 0.107 Uiso calc 1 . .
    H H9AC 0.629728 0.517988 0.778655 0.107 Uiso calc 1 . .
    C C9B 0.2411(2) 0.96167(12) 0.55107(14) 0.0673(5) Uani d 1 . .
    H H9BA 0.308740 0.989779 0.544197 0.101 Uiso calc 1 . .
    H H9BB 0.242392 0.969168 0.609523 0.101 Uiso calc 1 . .
    H H9BC 0.166757 0.983288 0.510518 0.101 Uiso calc 1 . .
    C C10A 0.40897(15) 0.64886(10) 0.78644(11) 0.0464(4) Uani d 1 . .
    C C10B 0.18531(16) 0.84207(12) 0.65864(11) 0.0520(4) Uani d 1 . .
    N N11A 0.29256(13) 0.64598(9) 0.73505(9) 0.0459(3) Uani d 1 . .
    N N11B 0.27899(14) 0.84235(9) 0.73404(9) 0.0458(3) Uani d 1 . .
    H H11A 0.2709(18) 0.6657(12) 0.6816(13) 0.056(5) Uiso d 1 . .
    H H11B 0.3453(19) 0.8211(12) 0.7308(13) 0.060(6) Uiso d 1 . .
    C C12A 0.19183(15) 0.62418(10) 0.76017(11) 0.0458(4) Uani d 1 . .
    C C12B 0.28641(16) 0.86210(10) 0.82016(10) 0.0460(4) Uani d 1 . .
    C C13A 0.17430(18) 0.65831(12) 0.83199(13) 0.0579(5) Uani d 1 . .
    H H13A 0.231162 0.694273 0.868105 0.070 Uiso calc 1 . .
    C C13B 0.1889(2) 0.88031(13) 0.84467(13) 0.0615(5) Uani d 1 . .
    H H13B 0.110617 0.880890 0.803547 0.074 Uiso calc 1 . .
    C C14A 0.0710(2) 0.63823(14) 0.84934(16) 0.0687(6) Uani d 1 . .
    H H14A 0.058768 0.660791 0.897690 0.082 Uiso calc 1 . .
    C C14B 0.2088(2) 0.89785(15) 0.93166(14) 0.0733(6) Uani d 1 . .
    H H14B 0.143062 0.910500 0.948369 0.088 Uiso calc 1 . .
    C C15A -0.01364(19) 0.58550(15) 0.79631(16) 0.0728(6) Uani d 1 . .
    H H15A -0.083359 0.573110 0.808191 0.087 Uiso calc 1 . .
    C C15B 0.3230(2) 0.89684(15) 0.99301(13) 0.0743(6) Uani d 1 . .
    H H15B 0.335113 0.909440 1.050847 0.089 Uiso calc 1 . .
    C C16A 0.00499(18) 0.55107(15) 0.72556(15) 0.0713(6) Uani d 1 . .
    H H16A -0.051928 0.514896 0.689846 0.086 Uiso calc 1 . .
    C C16B 0.4194(2) 0.87709(17) 0.96852(14) 0.0799(7) Uani d 1 . .
    H H16B 0.497078 0.875101 1.010346 0.096 Uiso calc 1 . .
    C C17A 0.10845(17) 0.57004(13) 0.70712(12) 0.0580(5) Uani d 1 . .
    H H17A 0.121368 0.546455 0.659469 0.070 Uiso calc 1 . .
    C C17B 0.40270(19) 0.86009(14) 0.88256(12) 0.0637(5) Uani d 1 . .
    H H17B 0.468896 0.847365 0.866451 0.076 Uiso calc 1 . .
loop_
    _atom_site_aniso_label
    _atom_site_aniso_U_11
    _atom_site_aniso_U_22
    _atom_site_aniso_U_33
    _atom_site_aniso_U_12
    _atom_site_aniso_U_13
    _atom_site_aniso_U_23
    S1A 0.0501(3) 0.1132(5) 0.0526(3) -0.0013(3) 0.0178(2) 0.0220(3)
    O1A 0.0852(10) 0.0582(8) 0.1095(12) 0.0080(7) 0.0668(10) -0.0077(8)
    N1A 0.0427(7) 0.0479(8) 0.0540(8) 0.0015(6) 0.0267(6) 0.0025(6)
    N1B 0.0546(8) 0.0508(8) 0.0435(7) 0.0033(6) 0.0257(6) 0.0007(6)
    S1B 0.0536(3) 0.1936(8) 0.0591(3) 0.0382(4) 0.0165(3) -0.0226(4)
    O1B 0.0907(10) 0.0565(8) 0.0774(9) -0.0040(7) 0.0513(8) 0.0100(7)
    C2A 0.0387(8) 0.0476(9) 0.0469(8) -0.0015(6) 0.0201(7) 0.0002(7)
    C2B 0.0423(9) 0.0539(10) 0.0380(8) 0.0038(7) 0.0152(7) -0.0023(7)
    N3A 0.0499(8) 0.0422(7) 0.0625(9) -0.0013(6) 0.0304(7) -0.0013(6)
    N3B 0.0495(8) 0.0443(7) 0.0464(7) -0.0005(6) 0.0195(6) -0.0044(6)
    C4A 0.0521(10) 0.0519(10) 0.0633(11) -0.0020(8) 0.0333(9) -0.0068(8)
    C4B 0.0489(9) 0.0503(9) 0.0484(9) -0.0023(7) 0.0229(8) 0.0002(7)
    C4A' 0.0469(9) 0.0512(9) 0.0569(10) -0.0034(7) 0.0290(8) -0.0030(7)
    C4B' 0.0445(9) 0.0489(9) 0.0425(8) -0.0018(7) 0.0198(7) -0.0030(7)
    C5A 0.0646(12) 0.0689(13) 0.0855(14) -0.0023(10) 0.0513(11) 0.0005(10)
    C5B 0.0658(12) 0.0649(11) 0.0512(10) 0.0001(9) 0.0335(9) -0.0045(8)
    C6A 0.0704(14) 0.0738(14) 0.0899(15) -0.0128(11) 0.0511(12) 0.0088(11)
    C6B 0.0848(15) 0.0734(13) 0.0648(12) 0.0046(11) 0.0429(11) -0.0170(10)
    C7A 0.0699(13) 0.0544(11) 0.0843(14) -0.0078(10) 0.0371(11) 0.0123(10)
    C7B 0.0952(17) 0.0519(11) 0.0867(15) 0.0033(11) 0.0476(13) -0.0166(10)
    C8A 0.0580(11) 0.0485(10) 0.0733(12) 0.0009(8) 0.0339(10) 0.0057(8)
    C8B 0.0857(15) 0.0480(10) 0.0714(13) 0.0014(9) 0.0425(11) -0.0013(8)
    C8A' 0.0409(8) 0.0473(9) 0.0498(9) -0.0028(7) 0.0222(7) 0.0001(7)
    C8B' 0.0504(9) 0.0468(9) 0.0442(8) 0.0017(7) 0.0227(7) -0.0018(7)
    C9A 0.0849(15) 0.0444(10) 0.0987(16) -0.0026(10) 0.0505(13) 0.0025(10)
    C9B 0.0868(15) 0.0460(10) 0.0687(12) 0.0036(10) 0.0270(11) -0.0114(9)
    C10A 0.0412(9) 0.0513(9) 0.0518(9) -0.0005(7) 0.0228(7) 0.0051(7)
    C10B 0.0501(10) 0.0655(11) 0.0435(9) 0.0082(8) 0.0203(8) -0.0063(8)
    N11A 0.0415(7) 0.0561(8) 0.0453(8) -0.0012(6) 0.0217(6) 0.0100(6)
    N11B 0.0475(8) 0.0537(8) 0.0415(7) 0.0071(6) 0.0222(6) -0.0045(6)
    C12A 0.0385(8) 0.0533(9) 0.0500(9) 0.0032(7) 0.0213(7) 0.0141(7)
    C12B 0.0560(10) 0.0462(9) 0.0415(8) 0.0035(7) 0.0241(8) -0.0018(6)
    C13A 0.0570(11) 0.0587(11) 0.0684(11) 0.0054(9) 0.0348(9) 0.0052(9)
    C13B 0.0619(12) 0.0770(13) 0.0520(10) 0.0144(10) 0.0280(9) -0.0044(9)
    C14A 0.0647(13) 0.0808(14) 0.0776(14) 0.0150(11) 0.0461(12) 0.0154(11)
    C14B 0.0842(16) 0.0910(15) 0.0588(12) 0.0145(12) 0.0426(12) -0.0071(11)
    C15A 0.0501(11) 0.0950(16) 0.0849(15) 0.0072(11) 0.0380(11) 0.0303(13)
    C15B 0.0956(17) 0.0875(15) 0.0461(10) -0.0038(13) 0.0329(11) -0.0109(10)
    C16A 0.0486(11) 0.0888(15) 0.0742(13) -0.0137(10) 0.0187(10) 0.0193(11)
    C16B 0.0736(15) 0.116(2) 0.0473(11) -0.0050(13) 0.0174(10) -0.0126(11)
    C17A 0.0507(10) 0.0729(12) 0.0521(10) -0.0069(9) 0.0203(8) 0.0098(9)
    C17B 0.0556(11) 0.0883(15) 0.0490(10) 0.0010(10) 0.0207(9) -0.0083(9)
_geom_special_details
;
 All esds (except the esd in the dihedral angle between two l.s. planes)
 are estimated using the full covariance matrix.  The cell esds are taken
 into account individually in the estimation of esds in distances, angles
 and torsion angles; correlations between esds in cell parameters are only
 used when they are defined by crystal symmetry.  An approximate (isotropic)
 treatment of cell esds is used for estimating esds involving l.s. planes.
;
loop_
    _geom_bond_atom_site_label_1
    _geom_bond_atom_site_label_2
    _geom_bond_site_symmetry_2
    _geom_bond_distance
    _geom_bond_publ_flag
    S1A C10A . 1.6385(17) ?
    O1A C4A . 1.219(2) ?
    N1A C2A . 1.292(2) ?
    N1A C8A' . 1.392(2) ?
    N1B C2B . 1.293(2) ?
    N1B C8B' . 1.392(2) ?
    S1B C10B . 1.6401(18) ?
    O1B C4B . 1.220(2) ?
    C2A N3A . 1.367(2) ?
    C2A C10A . 1.511(2) ?
    C2B N3B . 1.368(2) ?
    C2B C10B . 1.510(2) ?
    N3A C4A . 1.404(2) ?
    N3A C9A . 1.467(2) ?
    N3B C4B . 1.399(2) ?
    N3B C9B . 1.470(2) ?
    C4A C4A' . 1.453(3) ?
    C4B C4B' . 1.455(2) ?
    C4A' C8A' . 1.396(2) ?
    C4A' C5A . 1.401(2) ?
    C4B' C8B' . 1.392(2) ?
    C4B' C5B . 1.399(2) ?
    C5A C6A . 1.371(3) ?
    C5A H5A . 0.9300 ?
    C5B C6B . 1.367(3) ?
    C5B H5B . 0.9300 ?
    C6A C7A . 1.385(3) ?
    C6A H6A . 0.9300 ?
    C6B C7B . 1.387(3) ?
    C6B H6B . 0.9300 ?
    C7A C8A . 1.373(3) ?
    C7A H7A . 0.9300 ?
    C7B C8B . 1.375(3) ?
    C7B H7B . 0.9300 ?
    C8A C8A' . 1.396(2) ?
    C8A H8A . 0.9300 ?
    C8B C8B' . 1.399(2) ?
    C8B H8B . 0.9300 ?
    C9A H9AA . 0.9600 ?
    C9A H9AB . 0.9600 ?
    C9A H9AC . 0.9600 ?
    C9B H9BA . 0.9600 ?
    C9B H9BB . 0.9600 ?
    C9B H9BC . 0.9600 ?
    C10A N11A . 1.332(2) ?
    C10B N11B . 1.334(2) ?
    N11A C12A . 1.430(2) ?
    N11A H11A . 0.88(2) ?
    N11B C12B . 1.420(2) ?
    N11B H11B . 0.87(2) ?
    C12A C17A . 1.379(3) ?
    C12A C13A . 1.382(3) ?
    C12B C13B . 1.375(2) ?
    C12B C17B . 1.390(3) ?
    C13A C14A . 1.382(3) ?
    C13A H13A . 0.9300 ?
    C13B C14B . 1.390(3) ?
    C13B H13B . 0.9300 ?
    C14A C15A . 1.372(3) ?
    C14A H14A . 0.9300 ?
    C14B C15B . 1.365(3) ?
    C14B H14B . 0.9300 ?
    C15A C16A . 1.374(3) ?
    C15A H15A . 0.9300 ?
    C15B C16B . 1.369(3) ?
    C15B H15B . 0.9300 ?
    C16A C17A . 1.389(3) ?
    C16A H16A . 0.9300 ?
    C16B C17B . 1.380(3) ?
    C16B H16B . 0.9300 ?
    C17A H17A . 0.9300 ?
    C17B H17B . 0.9300 ?
loop_
    _geom_angle_atom_site_label_1
    _geom_angle_atom_site_label_2
    _geom_angle_atom_site_label_3
    _geom_angle_site_symmetry_1
    _geom_angle_site_symmetry_3
    _geom_angle
    _geom_angle_publ_flag
    C2A N1A C8A' . . 117.91(14) ?
    C2B N1B C8B' . . 117.44(14) ?
    N1A C2A N3A . . 124.89(14) ?
    N1A C2A C10A . . 116.71(14) ?
    N3A C2A C10A . . 118.39(14) ?
    N1B C2B N3B . . 125.33(14) ?
    N1B C2B C10B . . 116.84(15) ?
    N3B C2B C10B . . 117.83(15) ?
    C2A N3A C4A . . 121.39(14) ?
    C2A N3A C9A . . 122.23(15) ?
    C4A N3A C9A . . 116.35(15) ?
    C2B N3B C4B . . 121.15(14) ?
    C2B N3B C9B . . 122.32(15) ?
    C4B N3B C9B . . 116.47(15) ?
    O1A C4A N3A . . 120.23(17) ?
    O1A C4A C4A' . . 125.05(17) ?
    N3A C4A C4A' . . 114.72(14) ?
    O1B C4B N3B . . 120.52(16) ?
    O1B C4B C4B' . . 124.74(16) ?
    N3B C4B C4B' . . 114.73(14) ?
    C8A' C4A' C5A . . 119.71(17) ?
    C8A' C4A' C4A . . 119.49(15) ?
    C5A C4A' C4A . . 120.80(16) ?
    C8B' C4B' C5B . . 120.06(16) ?
    C8B' C4B' C4B . . 119.62(14) ?
    C5B C4B' C4B . . 120.33(16) ?
    C6A C5A C4A' . . 120.07(19) ?
    C6A C5A H5A . . 120.0 ?
    C4A' C5A H5A . . 120.0 ?
    C6B C5B C4B' . . 119.92(18) ?
    C6B C5B H5B . . 120.0 ?
    C4B' C5B H5B . . 120.0 ?
    C5A C6A C7A . . 120.17(18) ?
    C5A C6A H6A . . 119.9 ?
    C7A C6A H6A . . 119.9 ?
    C5B C6B C7B . . 120.16(18) ?
    C5B C6B H6B . . 119.9 ?
    C7B C6B H6B . . 119.9 ?
    C8A C7A C6A . . 120.58(19) ?
    C8A C7A H7A . . 119.7 ?
    C6A C7A H7A . . 119.7 ?
    C8B C7B C6B . . 120.80(19) ?
    C8B C7B H7B . . 119.6 ?
    C6B C7B H7B . . 119.6 ?
    C7A C8A C8A' . . 120.18(18) ?
    C7A C8A H8A . . 119.9 ?
    C8A' C8A H8A . . 119.9 ?
    C7B C8B C8B' . . 119.73(19) ?
    C7B C8B H8B . . 120.1 ?
    C8B' C8B H8B . . 120.1 ?
    N1A C8A' C4A' . . 121.56(15) ?
    N1A C8A' C8A . . 119.17(15) ?
    C4A' C8A' C8A . . 119.26(16) ?
    C4B' C8B' N1B . . 121.68(15) ?
    C4B' C8B' C8B . . 119.33(16) ?
    N1B C8B' C8B . . 118.99(16) ?
    N3A C9A H9AA . . 109.5 ?
    N3A C9A H9AB . . 109.5 ?
    H9AA C9A H9AB . . 109.5 ?
    N3A C9A H9AC . . 109.5 ?
    H9AA C9A H9AC . . 109.5 ?
    H9AB C9A H9AC . . 109.5 ?
    N3B C9B H9BA . . 109.5 ?
    N3B C9B H9BB . . 109.5 ?
    H9BA C9B H9BB . . 109.5 ?
    N3B C9B H9BC . . 109.5 ?
    H9BA C9B H9BC . . 109.5 ?
    H9BB C9B H9BC . . 109.5 ?
    N11A C10A C2A . . 112.34(14) ?
    N11A C10A S1A . . 127.74(13) ?
    C2A C10A S1A . . 119.91(12) ?
    N11B C10B C2B . . 111.73(14) ?
    N11B C10B S1B . . 130.79(13) ?
    C2B C10B S1B . . 117.47(13) ?
    C10A N11A C12A . . 126.80(14) ?
    C10A N11A H11A . . 119.1(13) ?
    C12A N11A H11A . . 113.5(13) ?
    C10B N11B C12B . . 131.43(15) ?
    C10B N11B H11B . . 114.1(13) ?
    C12B N11B H11B . . 114.0(13) ?
    C17A C12A C13A . . 120.63(17) ?
    C17A C12A N11A . . 117.17(16) ?
    C13A C12A N11A . . 122.12(17) ?
    C13B C12B C17B . . 119.80(16) ?
    C13B C12B N11B . . 125.03(17) ?
    C17B C12B N11B . . 115.15(16) ?
    C14A C13A C12A . . 119.0(2) ?
    C14A C13A H13A . . 120.5 ?
    C12A C13A H13A . . 120.5 ?
    C12B C13B C14B . . 119.2(2) ?
    C12B C13B H13B . . 120.4 ?
    C14B C13B H13B . . 120.4 ?
    C15A C14A C13A . . 121.0(2) ?
    C15A C14A H14A . . 119.5 ?
    C13A C14A H14A . . 119.5 ?
    C15B C14B C13B . . 121.2(2) ?
    C15B C14B H14B . . 119.4 ?
    C13B C14B H14B . . 119.4 ?
    C14A C15A C16A . . 119.72(19) ?
    C14A C15A H15A . . 120.1 ?
    C16A C15A H15A . . 120.1 ?
    C14B C15B C16B . . 119.32(19) ?
    C14B C15B H15B . . 120.3 ?
    C16B C15B H15B . . 120.3 ?
    C15A C16A C17A . . 120.3(2) ?
    C15A C16A H16A . . 119.9 ?
    C17A C16A H16A . . 119.9 ?
    C15B C16B C17B . . 120.8(2) ?
    C15B C16B H16B . . 119.6 ?
    C17B C16B H16B . . 119.6 ?
    C12A C17A C16A . . 119.35(19) ?
    C12A C17A H17A . . 120.3 ?
    C16A C17A H17A . . 120.3 ?
    C16B C17B C12B . . 119.6(2) ?
    C16B C17B H17B . . 120.2 ?
    C12B C17B H17B . . 120.2 ?
loop_
    _geom_torsion_atom_site_label_1
    _geom_torsion_atom_site_label_2
    _geom_torsion_atom_site_label_3
    _geom_torsion_atom_site_label_4
    _geom_torsion_site_symmetry_1
    _geom_torsion_site_symmetry_2
    _geom_torsion_site_symmetry_3
    _geom_torsion_site_symmetry_4
    _geom_torsion
    _geom_torsion_publ_flag
    C8A' N1A C2A N3A . . . . -1.0(3) ?
    C8A' N1A C2A C10A . . . . 179.14(14) ?
    C8B' N1B C2B N3B . . . . -1.0(3) ?
    C8B' N1B C2B C10B . . . . 179.33(14) ?
    N1A C2A N3A C4A . . . . 0.6(3) ?
    C10A C2A N3A C4A . . . . -179.57(16) ?
    N1A C2A N3A C9A . . . . -177.51(18) ?
    C10A C2A N3A C9A . . . . 2.4(3) ?
    N1B C2B N3B C4B . . . . 2.7(3) ?
    C10B C2B N3B C4B . . . . -177.67(15) ?
    N1B C2B N3B C9B . . . . 179.73(17) ?
    C10B C2B N3B C9B . . . . -0.6(2) ?
    C2A N3A C4A O1A . . . . -178.66(18) ?
    C9A N3A C4A O1A . . . . -0.5(3) ?
    C2A N3A C4A C4A' . . . . 0.9(3) ?
    C9A N3A C4A C4A' . . . . 179.10(17) ?
    C2B N3B C4B O1B . . . . 178.41(17) ?
    C9B N3B C4B O1B . . . . 1.2(3) ?
    C2B N3B C4B C4B' . . . . -2.6(2) ?
    C9B N3B C4B C4B' . . . . -179.78(16) ?
    O1A C4A C4A' C8A' . . . . 177.6(2) ?
    N3A C4A C4A' C8A' . . . . -1.9(3) ?
    O1A C4A C4A' C5A . . . . -2.2(3) ?
    N3A C4A C4A' C5A . . . . 178.19(18) ?
    O1B C4B C4B' C8B' . . . . -179.87(18) ?
    N3B C4B C4B' C8B' . . . . 1.1(2) ?
    O1B C4B C4B' C5B . . . . 0.1(3) ?
    N3B C4B C4B' C5B . . . . -178.91(16) ?
    C8A' C4A' C5A C6A . . . . -1.4(3) ?
    C4A C4A' C5A C6A . . . . 178.5(2) ?
    C8B' C4B' C5B C6B . . . . -0.4(3) ?
    C4B C4B' C5B C6B . . . . 179.66(18) ?
    C4A' C5A C6A C7A . . . . 0.1(4) ?
    C4B' C5B C6B C7B . . . . 0.3(3) ?
    C5A C6A C7A C8A . . . . 1.1(4) ?
    C5B C6B C7B C8B . . . . -0.3(4) ?
    C6A C7A C8A C8A' . . . . -0.9(3) ?
    C6B C7B C8B C8B' . . . . 0.5(4) ?
    C2A N1A C8A' C4A' . . . . -0.1(2) ?
    C2A N1A C8A' C8A . . . . 179.82(16) ?
    C5A C4A' C8A' N1A . . . . -178.49(18) ?
    C4A C4A' C8A' N1A . . . . 1.6(3) ?
    C5A C4A' C8A' C8A . . . . 1.5(3) ?
    C4A C4A' C8A' C8A . . . . -178.35(17) ?
    C7A C8A C8A' N1A . . . . 179.63(18) ?
    C7A C8A C8A' C4A' . . . . -0.4(3) ?
    C5B C4B' C8B' N1B . . . . -179.59(16) ?
    C4B C4B' C8B' N1B . . . . 0.4(3) ?
    C5B C4B' C8B' C8B . . . . 0.6(3) ?
    C4B C4B' C8B' C8B . . . . -179.50(18) ?
    C2B N1B C8B' C4B' . . . . -0.5(2) ?
    C2B N1B C8B' C8B . . . . 179.35(18) ?
    C7B C8B C8B' C4B' . . . . -0.6(3) ?
    C7B C8B C8B' N1B . . . . 179.5(2) ?
    N1A C2A C10A N11A . . . . 75.1(2) ?
    N3A C2A C10A N11A . . . . -104.80(18) ?
    N1A C2A C10A S1A . . . . -103.97(17) ?
    N3A C2A C10A S1A . . . . 76.14(19) ?
    N1B C2B C10B N11B . . . . 83.6(2) ?
    N3B C2B C10B N11B . . . . -96.12(19) ?
    N1B C2B C10B S1B . . . . -96.53(18) ?
    N3B C2B C10B S1B . . . . 83.78(19) ?
    C2A C10A N11A C12A . . . . -177.47(15) ?
    S1A C10A N11A C12A . . . . 1.5(3) ?
    C2B C10B N11B C12B . . . . -179.09(17) ?
    S1B C10B N11B C12B . . . . 1.0(3) ?
    C10A N11A C12A C17A . . . . -133.70(19) ?
    C10A N11A C12A C13A . . . . 49.3(3) ?
    C10B N11B C12B C13B . . . . 5.4(3) ?
    C10B N11B C12B C17B . . . . -176.2(2) ?
    C17A C12A C13A C14A . . . . -0.8(3) ?
    N11A C12A C13A C14A . . . . 176.03(17) ?
    C17B C12B C13B C14B . . . . 1.1(3) ?
    N11B C12B C13B C14B . . . . 179.36(19) ?
    C12A C13A C14A C15A . . . . -0.3(3) ?
    C12B C13B C14B C15B . . . . -0.4(4) ?
    C13A C14A C15A C16A . . . . 1.0(3) ?
    C13B C14B C15B C16B . . . . -0.9(4) ?
    C14A C15A C16A C17A . . . . -0.6(3) ?
    C14B C15B C16B C17B . . . . 1.5(4) ?
    C13A C12A C17A C16A . . . . 1.2(3) ?
    N11A C12A C17A C16A . . . . -175.84(17) ?
    C15A C16A C17A C12A . . . . -0.4(3) ?
    C15B C16B C17B C12B . . . . -0.8(4) ?
    C13B C12B C17B C16B . . . . -0.5(3) ?
    N11B C12B C17B C16B . . . . -179.0(2) ?
loop_
    _geom_hbond_atom_site_label_d
    _geom_hbond_atom_site_label_h
    _geom_hbond_atom_site_label_a
    _geom_hbond_site_symmetry_d
    _geom_hbond_site_symmetry_h
    _geom_hbond_site_symmetry_a
    _geom_hbond_distance_dh
    _geom_hbond_distance_ha
    _geom_hbond_distance_da
    _geom_hbond_angle_dha
    _geom_hbond_publ_flag
    N1A H11A N1B 1_555 ? ? 0.88(2) 2.05(2) 2.913(2) 166.7(18) yes
    N1B H11B N1A 1_555 . . 0.87(2) 2.04(2) 2.907(2) 171.6(19) yes
    C9A H9AB S1A . . . 0.96 2.87 3.424(2) 118 yes
    C13B H13B S1B . . . 0.93 2.58 3.243(3) 129 yes
    C7A H7A O1B 3_676 . . 0.93 2.49 3.386(3) 162 yes
    C7B H7B O1A 3_666 . . 0.93 2.47 3.385(3) 166 yes
_shelx_space_group_comment
;
The symmetry employed for this shelxl refinement is uniquely defined
by the following loop, which should always be used as a source of
symmetry information in preference to the above space-group names.
They are only intended as comments.
;
_shelx_estimated_absorpt_T_min     0.640
_shelx_estimated_absorpt_T_max     0.695
_shelx_hkl_file
;
   0   0   1 36.8695 4.30371  36
   0   0   1 8.30107 2.04247   8
   0   0  -1 25.2393 2.59336  10
   0   0   2 77436.5 1608.71  36
   0   0   2 76494.7 1605.51  35
   0   0  -2 89902.9 1599.92   9
   0   0  -2 92575.4 1604.36  10
   0   0   3-0.96438 5.67782  36
   0   0   3 3.32047 4.47738  35
   0   0  -3 9.38785 4.84677  10
   0   0   4 50312.0 994.292  12
   0   0   4 50519.7 985.898  35
   0   0   4 52523.7 992.222  36
   0   0  -4 51011.5 976.456  10
   0   0   5 16.0520 10.4588  36
   0   0   5 1.41989 8.35653  35
   0   0   5 15.9115 9.71005  12
   0   0   6 1425.05 66.3257  12
   0   0   6 1421.80 61.8613   7
   0   0   6 1477.68 61.4171  35
   0   0   6 1501.70 65.3118  36
   0   0  -6 1368.53 69.4000  31
   0   0   7 15.6057 12.2942  12
   0   0   7-2.10595 10.4408  35
   0   0   7 21.7075 11.2403   7
   0   0  -7 11.7055 14.1737  31
   0   0  -8 22777.5 531.819  31
   0   0   8 24016.5 527.292  12
   0   0   9 3.63103 17.1616  12
   0   0  -9 3.90942 16.5266  31
   0   0  10 3886.05 156.837  12
   0   0  10 3781.44 155.251  18
   0   0  10 3996.54 160.909  17
   0   0  11 4.79762 20.2818  12
   0   0  11 4.82383 19.0757  18
   0   0  11 19.5294 19.3071  17
   0   0  12 48.7591 30.8590  12
   0   0  12 85.4873 32.4619  18
   0   0  12 70.5925 32.4882  17
   0   0  13 5.84708 25.4794  12
   0   0  13-5.74041 25.7397  18
   0   0  13 35.1175 24.7434  17
   0   0  14 200.918 47.6855  18
   0   0  14 169.071 44.3446  17
   0   0  15 5.85439 24.7510  23
   0   0  15 63.3544 31.6301  18
   0   0  15 5.86205 23.9966  17
   0   0  16 90.2923 33.7212  17
   0   0  17 4.47832 21.1661  17
   0   0  18 745.853 59.9365  22
   0   0  18 721.995 57.7483  17
   0  -1   0 18.5952 2.94323  10
   0   1   0 16.5092 2.35480   8
   0  -1  -1 15632.9 303.962  10
   0  -1   1 15420.6 296.079  13
   0  -1   1 15704.6 296.514  11
   0   1   1 14877.9 302.805   8
   0  -1  -1 15892.1 303.458   9
   0  -1   2 9915.27 200.024  11
   0   1   2 10041.2 195.756  34
   0  -1  -2 10279.0 203.739   9
   0  -1   2 9680.72 197.552   7
   0   1   2 9599.53 205.956   8
   0  -1  -2 10092.1 206.018  10
   0   1   3 7057.27 150.483  34
   0  -1  -3 7200.05 154.959   9
   0  -1  -3 7338.75 159.486  10
   0  -1   3 6979.88 153.189   7
   0   1   4 52280.6 1020.51  12
   0  -1   4 52273.0 1024.68  12
   0   1   4 54797.4 1023.88  36
   0   1   4 53701.8 1015.18  35
   0  -1  -4 51941.7 1012.54  10
   0  -1  -4 51815.1 1005.30   9
   0  -1   4 51477.1 1008.27   7
   0   1   5 82192.0 1631.26  12
   0  -1   5 88092.9 1634.58  12
   0   1   5 85743.2 1623.85  35
   0   1   5 85506.0 1631.92  36
   0  -1   5 82452.4 1615.85   7
   0  -1   6 4683.33 139.084  12
   0   1   6 4728.56 139.469  12
   0   1  -6 4672.83 141.149  31
   0   1   6 4704.03 137.196  36
   0   1   6 4617.16 131.363  35
   0  -1   6 4468.18 126.013   7
   0   1   7 520.451 42.4334  12
   0  -1   7 520.731 43.2133  12
   0  -1  -7 496.888 46.6633  31
   0   1   7 662.160 42.6686  35
   0   1  -7 522.682 43.5689  31
   0   1   7 544.284 41.7875  36
   0   1   7 500.293 39.5768   7
   0   1   8 1716.13 85.5085  12
   0  -1   8 1697.66 85.5709  12
   0   1   8 1558.01 77.7393   7
   0  -1  -8 1621.61 90.7347  31
   0   1   8 1644.89 80.5519  36
   0   1   8 1745.12 78.7720  35
   0  -1  -9 42.3617 20.0237  31
   0  -1   9 29.2283 17.6968  12
   0   1   9 3.61241 17.0760  12
   0   1  10 4.16850 17.0711  12
   0  -1  10 46.3878 23.1646  12
   0   1  10 29.9187 19.6971  17
   0  -1  10 25.9329 20.4354  17
   0  -1  10 43.2362 20.9468  18
   0   1  10 8.42769 17.2566  18
   0   1  11 1339.69 89.7136  12
   0  -1  11 868.273 74.7111  12
   0  -1 -11 676.532 69.9807  31
   0  -1  11 875.129 75.1403  18
   0   1  11 829.183 73.3365  18
   0  -1  11 741.042 71.0022  17
   0   1  11 1261.59 89.2119  17
   0   1  12 12038.6 356.290  12
   0  -1  12 12071.2 357.539  12
   0   1  12 12017.5 356.363  17
   0  -1  12 12334.6 359.851  17
   0  -1  12 12425.0 358.523  18
   0   1  12 12104.2 353.313  18
   0  -1  13 2780.65 150.312  12
   0   1  13 2882.37 152.089  12
   0   1  13 3198.34 158.383  17
   0   1  13 3053.16 152.955  18
   0  -1  13 3250.23 158.358  18
   0  -1  13 3046.44 156.287  17
   0  -1  14 4182.87 185.501  18
   0  -1  14 4073.79 185.876  17
   0   1  14 4077.58 182.478  18
   0   1  14 3928.44 183.890  17
   0   1  15 410.461 59.5827  23
   0  -1  15 439.211 59.3249  18
   0  -1  15 327.802 53.3298  17
   0   1  15 359.257 57.2313  17
   0   1  16 424.792 57.1050  23
   0   1  16 413.973 54.8471  17
   0  -1  16 449.554 57.5597  17
   0   1  17 135.553 33.7250  23
   0  -1  17 133.608 34.9851  17
   0   1  17 110.440 33.0963  17
   0   1  18 121.790 29.1657  22
   0   1  18 136.901 29.6106  17
   0  -1  18 107.586 26.9207  17
   0   2   0 146920. 2760.47   8
   0  -2   0 145958. 2767.15   9
   0  -2   0 148150. 2765.54  10
   0  -2   0 148542. 2765.23  37
   0  -2  -1 21133.5 405.893   9
   0  -2   1 20960.0 397.046   9
   0   2   1 20081.3 402.051   8
   0  -2  -1 20204.5 405.173  10
   0  -2   1 20727.6 393.597  10
   0  -2   1 20541.7 392.525  11
   0  -2   1 19638.5 391.683  12
   0   2   1 20752.4 391.842  12
   0  -2  -2 34.4608 8.03526   9
   0   2   2 34.9512 7.65971   8
   0  -2   2 18.7593 3.80941   9
   0  -2   2 1.97315 3.00959  11
   0   2   2 19.3321 5.64398  12
   0  -2   2 30.6438 6.19809  12
   0  -2   2 9.01442 3.79257  13
   0  -2  -3 219721. 4142.60  10
   0  -2   3 220787. 4113.57   6
   0  -2  -3 218312. 4138.97   9
   0  -2   3 222112. 4126.96  11
   0   2   3 214335. 4134.82  12
   0  -2   3 223195. 4136.38  12
   0   2   3 220189. 4119.20  34
   0  -2  -4 23906.3 487.431  10
   0  -2   4 22866.3 467.875   7
   0  -2  -4 23701.1 481.356   9
   0  -2   4 24791.9 486.853  12
   0   2   4 24225.6 484.713  12
   0  -2  -5 28991.1 599.864  10
   0   2   5 29524.0 601.070  12
   0  -2   5 30195.0 602.797  12
   0   2   5 29107.3 605.858  36
   0  -2   6 760.201 46.8777  12
   0   2   6 674.178 44.1303  12
   0   2   6 712.768 46.3129  36
   0  -2  -6 717.120 51.9469  31
   0   2   6 671.144 41.7163  35
   0   2   7 14077.1 332.117  12
   0  -2   7 14062.8 334.146  12
   0   2   7 14598.6 326.734  35
   0  -2  -7 13364.7 349.039  31
   0   2   7 13682.7 330.205  36
   0   2   8 2181.15 97.6831   7
   0  -2   8 2215.89 98.9816  12
   0   2   8 2041.20 95.0770  12
   0  -2  -8 2049.16 106.733  31
   0   2   8 1987.68 92.6191  36
   0   2   8 2348.50 94.0457  35
   0   2   9 11469.0 302.859   7
   0   2   9 11476.3 301.503  36
   0  -2  -9 10906.8 322.236  31
   0   2   9 11531.9 295.253  35
   0   2   9 11462.4 306.520  12
   0  -2   9 11748.2 310.127  12
   0  -2 -10 644.114 66.9931  31
   0   2  10 732.244 57.5308  35
   0   2  10 756.887 66.1015  17
   0  -2  10 750.029 65.5222  18
   0  -2  10 839.590 69.4120  17
   0   2  10 620.924 58.8820  18
   0   2  10 853.722 67.8320  12
   0  -2  10 751.075 64.8947  12
   0  -2 -11 779.728 76.6927  31
   0   2  11 1035.15 80.4949  17
   0   2  11 886.087 74.3419  18
   0  -2  11 810.909 73.4703  18
   0  -2  11 985.498 79.4470  17
   0   2  11 959.709 77.0635  12
   0  -2  11 987.791 79.5053  12
   0  -2 -12 1006.53 89.9498  31
   0  -2  12 1400.04 99.4877  18
   0  -2  12 1468.44 102.317  17
   0   2  12 1301.38 94.5358  18
   0   2  12 1290.77 95.5570  17
   0  -2  12 1368.79 98.3803  12
   0   2  12 1315.30 95.0519  12
   0  -2  13 497.430 63.9656  17
   0   2  13 434.488 59.7958  18
   0  -2  13 518.291 64.8377  18
   0   2  13 423.267 59.8598  17
   0  -2  14 83.9171 29.0331  17
   0   2  14 5.71061 24.1451  18
   0  -2  14-17.8000 26.6076  18
   0   2  14 52.7675 22.3458  17
   0  -2  15 565.258 66.8337  17
   0   2  15 530.997 64.3940  17
   0  -2  15 681.373 73.1816  18
   0   2  16 32.7975 27.0967  23
   0  -2  16-5.17200 25.6381  17
   0   2  16 10.1489 23.3767  17
   0   2  17 2681.17 128.210  23
   0  -2  17 2463.06 122.072  17
   0   2  17 2778.49 128.061  17
   0   2  18 139.027 30.4390  22
   0   2  18 86.9298 24.1425  23
   0  -3   0-0.85160 4.02809  37
   0   3   0 12.9308 4.68710   8
   0  -3   0 4.89683 5.28005   9
   0  -3   0 8.70723 3.50320  31
   0  -3  -1 21657.1 426.767  10
   0  -3   1 20789.1 402.197  12
   0  -3   1 21690.6 414.126  10
   0   3   1 20930.7 401.611  12
   0  -3  -1 21161.1 418.923  37
   0  -3  -1 21666.1 427.692   9
   0   3   1 20960.1 419.723   8
   0  -3   1 21933.0 418.746   9
   0   3  -1 20534.9 404.312   8
   0  -3   2 36278.4 696.087  13
   0  -3   2 35730.5 697.013  12
   0  -3  -2 36555.0 717.912  10
   0   3   2 36451.8 696.655  12
   0  -3   2 36774.3 694.819  11
   0  -3   2 36179.2 691.438  10
   0   3   2 35048.1 711.399   8
   0  -3   2 36660.4 697.791   9
   0  -3  -2 37043.2 717.241   9
   0  -3   3 73726.5 1384.98  11
   0  -3   3 71622.2 1382.25  13
   0   3   3 73973.9 1391.91  12
   0  -3   3 72391.3 1392.71  12
   0  -3  -3 73771.3 1410.49  10
   0  -3  -3 73352.3 1407.12   9
   0  -3   4 22306.7 449.923  11
   0  -3   4 22454.0 462.328  12
   0   3   4 22484.3 460.171  12
   0  -3  -4 22835.5 474.836  10
   0  -3  -4 22550.2 468.886   9
   0   3   5 19921.3 419.522  12
   0  -3   5 19988.0 421.289  12
   0  -3  -5 19591.7 421.314   9
   0  -3  -5 19373.3 429.230  10
   0   3   6 413.277 33.8572  12
   0  -3   6 446.189 35.7213  12
   0   3   6 371.336 36.3280  36
   0  -3  -6 401.687 41.6840  31
   0  -3  -6 382.252 35.1267  10
   0  -3   7 1402.86 71.9495  12
   0   3   7 1514.17 72.7345  12
   0   3   7 1442.24 69.3067  35
   0   3   7 1453.81 74.7274  36
   0  -3  -7 1246.70 78.4094  31
   0   3   8 10141.0 265.091  12
   0  -3   8 9938.26 267.096  12
   0  -3  -8 9428.84 283.204  31
   0   3   8 9682.58 263.090  36
   0   3   8 10150.1 258.531  35
   0   3   9 349.977 40.5482  12
   0  -3   9 355.245 42.5287  12
   0   3   9 296.442 36.7553  35
   0   3   9 292.569 38.9431  36
   0   3   9 296.184 39.7567   7
   0  -3  -9 310.586 48.2661  31
   0   3  10 7000.10 228.232  29
   0  -3  10 7135.19 239.627  32
   0  -3 -10 7166.96 255.241  31
   0   3  10 7634.48 233.836  36
   0   3  10 7826.24 231.825  35
   0  -3  10 7811.63 243.470  12
   0   3  10 7919.93 241.002  12
   0   3  10 7687.58 241.027   7
   0  -3  10 7897.55 247.494  18
   0   3  10 7902.13 240.947  18
   0   3  10 7581.04 240.926  17
   0  -3  10 7564.59 233.198  15
   0  -3  10 7791.09 246.809  17
   0   3  11 1732.50 103.820  12
   0  -3  11 1639.76 102.930  12
   0  -3 -11 1726.81 114.431  31
   0  -3  11 1737.77 107.872  32
   0   3  11 1711.26 95.9203  35
   0   3  11 1660.06 98.8591  29
   0   3  11 1792.05 106.748  17
   0   3  11 1626.45 100.572  18
   0  -3  11 1696.45 105.563  18
   0  -3  11 1827.77 108.931  17
   0  -3  12 4035.14 173.899  12
   0   3  12 3334.67 159.348  12
   0   3  12 3827.53 165.339  18
   0  -3  12 4094.73 174.580  17
   0  -3  12 3776.80 169.643  18
   0   3  12 3419.60 160.864  17
   0  -3 -12 3056.34 165.586  31
   0  -3  12 3659.76 167.010  32
   0   3  13 55.9315 29.5966  17
   0   3  13 125.530 35.5909  18
   0  -3  13 63.7484 34.1368  17
   0  -3  13 104.453 35.2649  18
   0  -3  14 2247.04 132.495  17
   0  -3  14 2323.85 135.232  18
   0   3  14 2235.52 130.785  17
   0  -3  15 1380.72 102.227  17
   0   3  15 1520.58 103.711  17
   0  -3  15 1504.69 106.311  18
   0   3  16 5.45583 23.0638  23
   0  -3  16 9.94251 21.6621  17
   0   3  16-4.82534 22.2287  17
   0   3  17 905.883 73.4926  23
   0   3  17 785.046 65.7340  17
   0  -3  17 854.907 68.8877  17
   0   3  18 189.518 31.3133  23
   0  -4   0 741786. 13270.8  10
   0   4   0 735128. 13259.3   8
   0  -4   0 726705. 13274.7   9
   0  -4  -1 51144.3 1004.67  10
   0  -4   1 51867.6 991.987  10
   0  -4  -1 51083.1 996.361  37
   0  -4  -1 51542.0 990.018  31
   0  -4   1 51870.0 997.642   9
   0  -4  -1 52176.6 1007.68   9
   0   4   1 51196.2 995.758   8
   0  -4   2 6406.57 143.632  13
   0  -4   2 6575.54 141.349  11
   0  -4  -2 6276.06 163.557   9
   0   4   2 6166.12 156.555   8
   0  -4   2 6549.91 149.325   9
   0  -4  -2 6369.56 164.164  10
   0  -4   3 8718.46 190.347  12
   0  -4   3 8717.23 186.564  13
   0  -4  -3 8498.11 213.342  10
   0  -4  -3 8582.96 212.288   9
   0  -4   4 27880.8 561.974  12
   0  -4  -4 28095.9 586.798  10
   0  -4  -4 27803.3 581.873   9
   0  -4   5 11166.6 251.193  12
   0  -4  -5 10308.2 269.496  31
   0  -4  -5 10627.5 266.960  10
   0  -4  -5 10458.6 260.930   9
   0  -4   6 9668.47 234.859  12
   0   4   6 9589.88 231.553  12
   0  -4  -6 8904.46 252.657  31
   0  -4  -6 8809.86 243.170  10
   0  -4  -7 3640.12 145.649  31
   0   4   7 3651.15 134.018  36
   0   4   7 3688.76 126.233  12
   0  -4   7 3914.63 131.681  12
   0  -4  -8 18113.3 475.099  31
   0   4   8 19550.2 455.590  36
   0   4   8 19892.1 446.360  35
   0  -4   8 19916.0 453.236  12
   0   4   8 19212.5 446.212  12
   0  -4   9 895.961 66.0019  12
   0   4   9 850.678 67.2011   7
   0   4   9 722.670 56.9021  35
   0   4   9 899.700 64.8288  36
   0   4  10 408.489 48.1306  29
   0  -4 -10 346.946 53.5506  31
   0  -4  10 324.180 47.6448  32
   0   4  10 277.284 38.1154  35
   0   4  10 337.123 44.6724  36
   0  -4  10 280.496 41.3870  14
   0  -4  10 358.245 46.4442  12
   0   4  10 323.225 46.7700   7
   0  -4  10 317.025 46.5322  18
   0  -4  10 250.963 40.1061  15
   0  -4  11 243.306 45.4483  32
   0   4  11 266.404 39.5712  35
   0   4  11 307.130 47.2362   7
   0   4  11 336.396 46.8793  29
   0  -4 -11 261.007 50.7881  31
   0  -4  11 262.086 44.2422  18
   0  -4  11 319.376 45.4096  15
   0  -4 -12 45.6024 33.0297  31
   0   4  12 68.2400 29.1526  29
   0  -4  12 5.47357 22.4199  18
   0  -4  12 75.5603 31.7694  17
   0  -4  12 71.2171 33.7695  32
   0   4  13 106.070 31.6149  29
   0  -4  13 56.8545 28.8543  17
   0  -4  13 80.2520 32.6575  18
   0  -4  14 1092.90 90.5613  18
   0  -4  14 1182.93 93.5818  17
   0  -4  15 452.268 59.8716  17
   0  -4  15 451.312 58.8221  18
   0   4  15 488.206 60.2299  17
   0   4  16 668.427 70.1975  23
   0  -4  16 596.777 62.0615  17
   0   4  17 4.31356 19.8750  23
   0  -4 -17 22.9712 19.8259  28
   0  -4  17 40.8174 22.5312  17
   0   4  18 3.08345 15.2848  23
   0  -5   0 14.2356 9.89299  10
   0  -5   0 13.8648 10.6832   9
   0  -5  -1 4457.71 120.056  37
   0  -5  -1 4432.36 126.905  10
   0   5   1 4163.92 116.084   8
   0  -5  -1 4601.94 129.988   9
   0  -5   1 4117.22 114.630  10
   0  -5   1 4649.22 123.277   9
   0  -5   2 37904.1 738.410  13
   0  -5   2 38083.0 748.500   9
   0  -5  -2 37480.3 769.213   9
   0  -5  -2 37800.2 767.631  10
   0  -5  -2 37914.0 752.632  37
   0  -5  -2 37751.0 751.148  31
   0  -5  -3 2453.45 93.4928   9
   0  -5  -3 2450.75 94.4179  10
   0  -5  -3 2438.09 87.3660  31
   0  -5  -4 539.023 44.2530  10
   0  -5  -4 622.380 45.4999   9
   0  -5  -4 692.637 46.9940  31
   0  -5  -5 18294.0 418.558   9
   0  -5  -5 18586.4 425.964  10
   0  -5  -5 17975.3 421.760  31
   0  -5  -6 1114.71 70.1598  10
   0  -5  -6 1217.79 69.9187   9
   0  -5  -6 1282.01 76.6036  31
   0  -5  -7 3289.43 133.516  10
   0  -5  -7 3291.41 139.519  31
   0   5   7 3418.62 131.008  36
   0   5   8 1111.99 69.1161  35
   0   5   8 1250.72 76.9626  36
   0  -5  -8 1092.92 82.4764  31
   0   5   9 7889.91 236.500  36
   0  -5   9 7168.61 237.728  32
   0  -5  -9 6916.23 250.218  31
   0   5   9 7828.79 230.911  35
   0   5   9 7310.79 232.947  29
   0   5   9 8120.05 248.893   7
   0  -5   9 7709.96 230.665  14
   0  -5   9 7552.42 232.659  15
   0  -5   9 8136.75 245.400  16
   0   5  10 229.144 38.8010  36
   0   5  10 213.458 36.0423  35
   0  -5  10 202.606 40.9409  32
   0  -5  10 184.249 36.1205  14
   0   5  10 174.149 37.7222   7
   0   5  10 167.251 34.3671  29
   0  -5 -10 133.330 40.3318  31
   0  -5  10 231.147 40.1121  15
   0   5  11 899.190 74.6628  29
   0   5  11 722.169 71.8568   7
   0  -5  11 851.968 73.4897  15
   0  -5  11 887.284 80.0530  32
   0   5  11 845.226 71.0537  35
   0  -5 -11 668.586 76.6742  31
   0   5  12 3629.07 167.342   7
   0   5  12 4081.89 165.723  35
   0  -5  12 3629.27 171.512  32
   0   5  12 3697.71 165.182  29
   0   5  13 1477.21 101.107  29
   0  -5  14 115.062 37.1032  18
   0   5  14 50.7180 27.8858  29
   0  -5  15-35.3599 26.1616  18
   0   5  16 276.914 47.0835  23
   0  -5 -16 152.051 37.9230  28
   0   5  17 150.743 34.7986  23
   0  -5 -17 115.833 29.3867  28
   0   5  18 108.212 23.9471  23
   0   5  18 93.3264 22.4300  22
   0  -5 -18 76.9932 19.6045  28
   0  -6   0 2165.27 84.2453   9
   0  -6   0 1952.80 77.7490  10
   0  -6  -1 2366.99 82.8779  37
   0  -6   1 2353.01 86.1291   9
   0  -6   1 2368.12 81.7110  10
   0  -6  -1 2272.09 89.1915  10
   0  -6  -1 2205.15 89.6413   9
   0  -6   2 28300.1 566.466  13
   0  -6  -2 27877.4 598.533  10
   0  -6   2 28496.5 579.641   9
   0  -6  -2 27527.9 598.763   9
   0  -6  -2 28480.2 581.706  37
   0  -6  -3 4135.71 139.631   9
   0  -6  -3 4075.79 139.083  10
   0  -6  -3 4306.87 127.965  37
   0  -6  -3 4138.71 127.353  31
   0  -6  -4 2441.32 105.375  10
   0  -6  -4 2402.16 102.856   9
   0  -6  -4 2552.99 99.9476  31
   0  -6  -5 1064.69 69.1908  10
   0  -6  -5 933.781 64.7206   9
   0  -6  -5 991.827 63.9702  31
   0  -6  -6 2167.47 107.763  10
   0  -6  -6 2204.25 104.312   9
   0  -6  -6 2323.73 108.774  31
   0  -6  -7 9367.16 274.330  10
   0  -6  -7 9193.07 274.561  31
   0  -6  -8 4153.24 173.905  31
   0   6   8 4356.27 162.504  36
   0  -6   9 9468.23 290.557  32
   0   6   9 10122.5 281.446  35
   0  -6  -9 8811.01 297.626  31
   0   6   9 10118.9 297.933   7
   0  -6   9 9989.96 293.998  16
   0  -6   9 9835.13 279.174  14
   0  -6   9 9657.55 281.987  15
   0   6   9 9699.48 285.324  29
   0   6  10 3036.48 135.355  35
   0  -6  10 2934.96 145.569  32
   0   6  10 3349.17 155.023   7
   0  -6  10 2906.16 134.374  14
   0  -6  10 2998.76 138.407  15
   0   6  10 2981.88 139.862  29
   0  -6 -11 994.710 92.6157  31
   0  -6  11 1136.34 93.3206  32
   0   6  11 1019.01 79.5136  35
   0   6  11 985.073 86.1765   7
   0  -6  11 1214.54 88.2142  15
   0  -6  11 1151.89 84.6674  14
   0   6  11 1059.03 84.5154  29
   0  -6  12 1699.34 114.441  32
   0  -6  12 1336.20 97.0610  15
   0   6  12 1538.34 102.763  29
   0   6  13 812.539 75.7461  29
   0  -6  13 761.272 79.3726  32
   0   6  14 1725.51 109.051  29
   0   6  15 1059.33 80.2778  29
   0   6  16 661.499 66.2310  23
   0  -6 -16 661.446 66.9178  28
   0   6  17 1038.59 72.4222  23
   0  -6 -17 1024.45 70.5633  28
   0  -7   0 2.62299 14.4042   9
   0  -7   0 2.38230 15.3147  10
   0  -7   1 23376.5 510.429   9
   0  -7  -1 23597.2 516.106  10
   0  -7  -1 23746.5 521.154   9
   0  -7  -2 6953.61 201.156  10
   0  -7  -2 6755.27 202.650   9
   0  -7  -2 7017.62 186.473  37
   0  -7  -3 526.659 49.0859   9
   0  -7  -3 543.777 41.6685  37
   0  -7  -4 17783.5 431.711  10
   0  -7  -4 17665.4 429.726   9
   0  -7  -4 18239.3 409.927  37
   0  -7  -5 2617.16 120.785  10
   0  -7  -5 2602.92 118.648   9
   0  -7  -6 3236.80 137.484   9
   0  -7  -6 2973.45 137.589  10
   0  -7  -6 3251.85 134.216  31
   0  -7  -7 3734.40 158.608  10
   0  -7  -7 3521.54 150.197  31
   0  -7   8 3139.80 142.628  32
   0  -7  -8 2992.78 146.014  31
   0  -7   8 3237.26 134.329  14
   0  -7  -8 3279.20 152.754  10
   0   7   8 3204.07 138.884  29
   0  -7   8 3309.11 139.451  15
   0  -7   8 3418.85 145.758  16
   0   7   9 949.662 75.6048  29
   0   7   9 988.375 81.8076   7
   0  -7   9 993.358 74.1258  14
   0  -7   9 880.971 73.1839  15
   0  -7   9 1013.78 80.0710  16
   0   7   9 916.459 71.2726  35
   0  -7   9 1067.60 83.1650  32
   0  -7  -9 832.514 78.6002  31
   0   7  10 367.309 51.8331  29
   0  -7 -10 275.092 52.5469  31
   0   7  10 354.593 54.2805   7
   0  -7  10 348.427 49.5109  15
   0  -7  10 426.161 53.0322  14
   0  -7  10 336.043 51.7931  32
   0   7  10 413.097 52.4500  35
   0   7  11 2275.10 127.165  29
   0  -7 -11 1950.67 132.414  31
   0   7  11 2318.75 134.639   7
   0  -7  11 2332.08 127.312  15
   0  -7  11 2425.11 127.533  14
   0  -7  11 2093.08 128.802  32
   0   7  11 2459.86 127.193  35
   0  -7  12 107.365 42.8284  32
   0  -7  12 127.945 36.5997  15
   0   7  12 169.313 40.4837  29
   0  -7 -13 682.501 76.8897  27
   0   7  13 711.715 72.3507  29
   0  -7 -14 464.751 63.4638  27
   0   7  14 499.809 60.7988  29
   0  -7 -15 79.8760 34.7255  28
   0   7  15 84.0845 30.3494  29
   0   7  16 608.698 59.9134  23
   0  -7 -16 500.736 56.9198  28
   0   7  17 473.069 47.0962  23
   0  -7 -17 475.085 47.0409  28
   0  -8   0 228431. 4351.51  10
   0  -8   0 229045. 4360.80   9
   0  -8  -1 43.7388 21.4198  10
   0  -8  -1 43.3870 25.9373   9
   0  -8   1 67.0128 22.2255   9
   0  -8  -2 1478.81 84.4247  10
   0  -8  -2 1522.78 76.6419  37
   0  -8  -3 18655.9 447.947  10
   0  -8  -3 18315.0 449.538   9
   0  -8  -3 18591.5 423.436  37
   0  -8  -4 10736.8 307.554  10
   0  -8  -4 11046.1 308.836   9
   0  -8  -4 11341.2 287.005  37
   0  -8  -5 3196.34 140.498   9
   0  -8  -5 2986.64 138.649  10
   0  -8  -6 1845.93 109.529  10
   0  -8  -6 1763.46 104.724   9
   0  -8   7 251.745 37.7295  14
   0   8   7 185.465 33.5804  29
   0  -8  -7 280.021 45.7788   9
   0  -8  -7 178.301 39.0540  10
   0  -8   7 279.478 42.2837  16
   0  -8   7 316.790 42.9423  15
   0  -8  -8 5031.57 202.357  31
   0  -8   8 5497.86 202.340  32
   0  -8   8 5773.06 197.430  14
   0   8   8 5709.68 201.902  29
   0  -8  -8 5330.27 213.942  10
   0  -8   8 5974.63 204.955  15
   0  -8   8 6055.55 212.412  16
   0   8   9 243.073 40.9738  35
   0  -8   9 132.824 37.9360  32
   0  -8   9 157.091 35.6489  14
   0  -8  -9 177.706 41.6303  31
   0   8   9 213.923 41.5564  29
   0   8   9 162.954 41.1276   7
   0  -8   9 185.942 40.2474  16
   0  -8   9 157.950 37.3172  15
   0   8  10 151.250 33.9029  35
   0  -8  10 138.566 39.8058  32
   0  -8  10 101.372 31.9555  14
   0   8  10 142.045 39.1406   7
   0  -8  10 193.146 42.1287  16
   0  -8  10 102.301 32.5289  15
   0   8  10 130.530 35.4188  29
   0  -8 -10 135.215 39.0514  31
   0  -8  11 995.034 90.5521  32
   0   8  11 1070.46 87.5013  29
   0  -8  11 1138.44 89.5511  15
   0  -8  11 1053.24 84.9095  14
   0  -8 -12 2028.53 132.313  27
   0  -8  12 2209.13 134.568  32
   0   8  12 2299.85 130.528  29
   0  -8  12 2418.08 131.397  15
   0   8  13 1244.26 92.9982  29
   0  -8 -13 988.533 91.2843  27
   0  -8 -14 605.268 70.9970  28
   0   8  14 709.165 68.6497  29
   0  -8 -14 615.639 69.2919  27
   0   8  15 203.053 40.6371  23
   0   8  15 150.605 34.0719  29
   0  -8 -15 118.695 34.9002  27
   0  -8 -15 132.005 36.6397  28
   0  -8 -16 19.4601 22.9016  28
   0   8  16-3.78632 17.8954  23
   0  -8 -17 38.3127 18.0875  28
   0   8  17 69.8184 20.6833  23
   0  -9   0-3.66583 20.1310   9
   0  -9  -1 5794.10 190.743  10
   0  -9  -1 6012.28 199.220   9
   0  -9  -2 4.14124 21.8842   9
   0  -9  -2 19.7730 22.5077  10
   0  -9  -3 2764.62 130.578  10
   0  -9  -3 2917.93 134.048   9
   0  -9  -4 103.006 32.5223   9
   0  -9  -4 135.324 34.2379  10
   0  -9  -5 2472.74 131.323  10
   0  -9  -5 2427.23 129.237   9
   0  -9  -6 4888.11 197.801  10
   0  -9  -6 4496.53 189.426   9
   0  -9   6 5201.88 177.228  14
   0   9   6 4581.34 171.917  29
   0  -9   7 37.1818 23.1191  14
   0   9   7 34.9582 21.6777  29
   0  -9  -7 77.4680 35.5818   9
   0  -9  -7 17.3937 23.7468  10
   0  -9   7 58.0757 25.8735  15
   0  -9   7 85.5190 29.7174  16
   0  -9   8 586.479 63.7465  32
   0  -9   8 699.229 65.0839  14
   0  -9  -8 563.576 69.3502  10
   0  -9   8 531.721 61.0653  15
   0  -9   8 607.760 64.9846  16
   0   9   8 495.264 57.0619  29
   0  -9   9 1765.11 113.252  32
   0   9   9 1927.58 114.961  29
   0   9   9 1923.44 121.030   7
   0  -9   9 1942.62 112.649  14
   0  -9   9 1930.42 118.130  16
   0  -9   9 1851.36 113.019  15
   0   9  10 272.930 45.1751  35
   0  -9  10 209.674 46.6772  32
   0   9  10 270.529 48.7941  29
   0  -9  10 326.878 50.1236  14
   0  -9 -10 264.099 52.1595  27
   0   9  10 276.801 50.6191   7
   0  -9  10 283.282 48.8664  15
   0  -9  10 330.232 53.0537  16
   0  -9 -11 610.342 77.2959  27
   0  -9  11 738.820 78.4637  32
   0   9  11 554.577 67.2937  29
   0  -9  11 809.621 76.9933  14
   0  -9  11 785.281 76.8905  15
   0  -9 -12 4533.35 204.248  27
   0  -9  12 4820.15 203.421  32
   0   9  12 4668.57 194.454  29
   0  -9  12 4954.84 197.934  15
   0   9  13 4682.60 188.393  29
   0  -9 -13 4353.15 191.523  28
   0  -9 -13 4301.47 192.128  27
   0   9  14 299.747 47.4931  29
   0  -9 -14 202.898 43.9025  27
   0  -9 -14 278.706 49.3240  28
   0   9  15 178.981 36.8535  23
   0   9  15 164.951 32.8238  29
   0  -9 -15 160.602 35.6607  28
   0  -9 -15 143.179 34.8898  27
   0  -9 -16 325.515 40.7816  28
   0   9  16 323.085 39.1770  23
   0 -10   0 33893.8 751.396   9
   0 -10  -1 193.335 44.9723   9
   0 -10  -2 18580.4 465.496  10
   0 -10  -2 18484.7 469.993   9
   0 -10  -3 697.929 67.5466  10
   0 -10  -3 636.708 67.3359   9
   0 -10   4 107.609 28.6142  19
   0 -10  -4 73.9395 29.5975   9
   0 -10  -4 68.0645 30.3683  10
   0 -10   4 166.565 31.3060  14
   0 -10   5 2261.49 111.340  14
   0 -10   5 2075.86 105.538  19
   0 -10  -5 2164.86 127.314  10
   0 -10  -5 2172.42 126.690   9
   0 -10  -6 183.776 40.1578  27
   0 -10   6 194.328 37.5113  14
   0 -10  -6 215.756 46.2388  10
   0 -10  -6 152.640 39.8760   9
   0  10   6 181.823 35.6051  29
   0  10   7 6756.29 230.397  29
   0 -10   7 6994.03 230.378  14
   0 -10  -7 6877.27 247.537  27
   0 -10  -7 6879.71 256.550   9
   0 -10  -7 6508.54 253.739  10
   0 -10   7 6876.83 235.536  15
   0 -10   7 6963.21 240.563  16
   0  10   8 135.968 34.5591  29
   0 -10   8 109.400 33.4147  14
   0 -10  -8 52.7221 33.4724  10
   0 -10   8 107.904 33.8022  16
   0 -10   8 112.770 34.7551  15
   0 -10   9 960.764 85.4161  32
   0 -10  -9 910.699 88.0372  27
   0  10   9 1159.07 89.9250  29
   0  10   9 913.135 86.3368   7
   0 -10  -9 982.358 95.3188  10
   0 -10   9 979.910 83.9322  15
   0 -10   9 839.712 78.2517  14
   0 -10   9 968.413 84.7834  16
   0 -10 -10 2706.90 153.816  27
   0  10  10 2999.43 148.805  29
   0 -10  10 2985.00 151.912  32
   0 -10  10 2822.32 144.948  15
   0 -10  10 2879.06 149.865  16
   0 -10  10 2655.93 138.202  14
   0 -10 -11 768.913 82.1639  27
   0  10  11 815.326 78.4800  29
   0 -10  11 675.573 74.4200  32
   0 -10  11 729.735 75.8820  15
   0 -10  11 750.711 74.0209  14
   0 -10  12 827.774 78.6523  15
   0 -10 -12 861.844 84.0074  28
   0  10  12 905.703 79.9624  29
   0 -10 -12 814.323 83.8797  27
   0  10  13-4.86318 26.2071  29
   0 -10 -13-5.20821 25.8173  28
   0 -10 -13-5.57659 28.2646  27
   0  10  14 168.395 36.2414  29
   0 -10 -14 144.922 36.8584  28
   0 -10 -14 114.022 34.8862  27
   0  10  15 44.0509 19.6210  29
   0 -10 -15-3.72398 20.8315  27
   0 -10 -15 58.5109 26.5003  28
   0 -10 -16 505.123 43.4802  28
   0 -10 -16 407.435 38.6063  27
   0 -11   0 9.57402 18.9328  26
   0 -11   0 63.3315 24.0333  19
   0 -11   0 4.82691 21.0361   9
   0 -11   1 1239.40 89.5760  26
   0 -11  -1 1403.08 93.7237  26
   0 -11   1 1125.36 76.7808  14
   0 -11   1 1172.52 79.3348  19
   0 -11  -1 1191.89 79.1727  19
   0 -11  -1 1264.03 92.0160   9
   0 -11   2 268.553 39.0587  14
   0 -11  -2 266.571 46.6345  10
   0 -11  -2 322.008 51.6270   9
   0 -11   2 295.993 42.5275  19
   0 -11   2 263.602 44.3882  26
   0 -11   3 129.857 29.1772  14
   0 -11  -3 50.8003 29.9141   9
   0 -11  -3 123.682 34.1753  10
   0 -11   3 160.607 35.4314  19
   0 -11   3 183.194 38.8733  26
   0 -11   4 33.6549 24.7629  14
   0 -11  -4 41.4996 28.7197   9
   0 -11  -4 109.519 34.4667  10
   0 -11   4 4.18980 21.7025  19
   0 -11   4 60.2530 27.0658  26
   0 -11   5 320.221 46.3301  14
   0 -11  -5 309.962 55.9533   9
   0 -11  -5 410.314 60.3552  10
   0 -11   5 340.857 47.6513  19
   0 -11  -6 114.544 34.1624  27
   0 -11  -6 90.2932 38.6100   9
   0 -11  -6 141.849 42.6020  10
   0 -11   6 96.3151 30.3370  14
   0  11   7 233.225 41.4747  29
   0 -11   7 167.785 39.1074  14
   0 -11  -7 198.465 43.3561  27
   0 -11  -7 195.450 48.9843  10
   0 -11   7 254.772 46.7867  15
   0  11   8 1683.11 108.030  29
   0 -11   8 2009.40 115.694  14
   0 -11  -8 1677.95 126.281  10
   0 -11  -8 1752.72 119.371  27
   0 -11   8 1868.94 117.918  16
   0 -11   8 1743.27 113.068  15
   0 -11  -9 590.562 73.1350  27
   0 -11   9 670.384 71.0496  15
   0 -11   9 586.299 68.9675  16
   0 -11   9 532.726 64.5641  14
   0  11   9 621.804 67.0808  29
   0 -11 -10 114.645 42.6054  27
   0 -11  10 71.9442 33.9584  14
   0 -11  10 90.6600 37.4351  16
   0 -11  10 115.052 40.9768  15
   0  11  10 76.3292 35.5594  29
   0 -11 -11 1871.35 125.829  27
   0  11  11 2193.17 122.760  29
   0 -11  11 1862.98 117.798  32
   0 -11  11 2043.93 116.884  14
   0 -11  11 1850.37 115.299  15
   0  11  12 293.138 48.7867  29
   0 -11  12 337.782 50.7879  15
   0 -11 -12 350.034 56.2374  27
   0  11  13 331.243 46.8753  29
   0 -11 -13 162.169 39.2294  27
   0  11  14 1021.20 71.4696  29
   0 -11 -14 1032.04 72.7769  28
   0 -11 -14 964.867 75.3150  27
   0 -11 -15 287.213 35.3497  28
   0 -11 -15 241.591 34.4918  27
   0 -12   0 2654.65 128.615  19
   0 -12   1 5.42190 24.9769  26
   0 -12   1-4.31487 19.8772  14
   0 -12  -1 13.2163 25.9226  19
   0 -12   1 9.00006 22.8081  19
   0 -12  -1 5.71246 25.6135   9
   0 -12   2 1335.84 99.5071  26
   0 -12   2 1335.95 87.8508  14
   0 -12   2 1346.47 90.3487  19
   0 -12  -2 1365.86 104.546   9
   0 -12   3 1371.31 101.121  26
   0 -12   3 1476.93 93.5927  14
   0 -12   3 1421.45 93.6377  19
   0 -12  -3 1628.09 116.087   9
   0 -12  -3 1400.05 105.540  10
   0 -12   4 1058.52 88.3931  26
   0 -12   4 980.569 79.0325  14
   0 -12  -4 1002.14 94.1999   9
   0 -12  -4 1113.61 96.9280  10
   0 -12   4 971.547 79.0515  19
   0 -12   5 4218.38 172.276  14
   0 -12  -5 4268.07 199.435  10
   0 -12   5 4156.77 170.690  19
   0 -12   6 2080.85 116.944  14
   0 -12   6 2123.99 116.218  19
   0 -12  -6 1957.72 133.248  10
   0 -12  -7 1634.91 113.389  27
   0 -12   7 1369.16 100.123  15
   0 -12   7 1467.82 99.0345  14
   0 -12  -8 1176.95 98.6103  27
   0 -12   8 1171.26 90.7151  14
   0  12   8 1094.74 87.6528  29
   0 -12   8 1204.50 94.4109  15
   0 -12  -9 813.081 83.1020  27
   0 -12   9 711.325 75.4655  15
   0 -12   9 718.924 71.9147  14
   0  12   9 645.374 69.4004  29
   0 -12 -10 335.718 56.8307  27
   0 -12  10 233.516 45.1457  14
   0 -12  10 270.317 48.7729  15
   0  12  10 266.863 46.5417  29
   0 -12 -11 281.432 53.1467  27
   0 -12  11 233.399 43.5703  14
   0  12  11 281.734 47.5592  29
   0 -12  11 272.629 47.6943  15
   0 -12 -12 227.582 45.1780  27
   0  12  12 147.862 34.9290  29
   0 -12  12 137.491 35.5176  15
   0 -12 -13 22.0940 24.7247  27
   0  12  13 65.4685 24.4336  29
   0 -12 -14 696.169 58.0304  27
   0  12  14 808.007 58.5581  29
   0 -12 -15 248.852 30.4248  27
   0 -13   0 9.81156 25.3996  19
   0 -13   0 4.70088 21.0781  14
   0 -13  -1 4.84209 24.0026  19
   0 -13   1 9.90952 24.5611  19
   0 -13   1 4.71149 20.5304  14
   0 -13   2 229.735 46.5102  19
   0 -13   2 227.213 41.7726  14
   0 -13   3 20.0868 28.1008  19
   0 -13   3 105.570 33.2704  14
   0 -13   4 50.2960 33.6263  19
   0 -13  -4 32.9977 39.4616  10
   0 -13   4 38.9619 28.6673  14
   0 -13   5 4679.13 186.156  19
   0 -13  -5 4188.53 203.403  10
   0 -13   5 4583.09 183.849  14
   0 -13   6 668.239 68.4269  14
   0 -13   6 717.145 74.5657  15
   0 -13   6 723.652 72.1489  19
   0 -13   7 1159.88 93.2696  15
   0 -13   7 1151.84 88.2617  14
   0 -13  -8 305.469 53.3052  27
   0 -13   8 336.253 50.9570  14
   0 -13   8 331.227 54.4747  15
   0 -13  -9 88.0773 37.7658  27
   0 -13   9 53.7626 29.2437  14
   0 -13   9 63.0500 33.7975  15
   0  13   9 60.8409 28.3783  29
   0 -13 -10 828.487 79.7686  27
   0  13  10 873.415 75.3834  29
   0 -13  10 909.697 76.1478  14
   0 -13  10 932.336 78.7283  15
   0 -13 -11 56.1926 31.5046  27
   0 -13  11 83.8565 30.4039  14
   0 -13  11 84.7350 30.2050  15
   0  13  11 48.5215 25.9855  29
   0 -13 -12 13.3481 25.7626  27
   0 -13  12 57.6227 26.9370  15
   0  13  12 30.8837 20.8124  29
   0  13  13 490.293 46.6004  29
   0 -13 -13 450.244 49.0288  27
   0  13  14 113.022 21.6317  29
   0 -13 -14 70.3832 21.2853  27
   0 -14   0 5.24179 24.7770  19
   0 -14   0 34.9297 26.3703  14
   0 -14  -1 25.7925 26.1518  19
   0 -14   1 21.1701 23.7375  19
   0 -14   1 39.7794 27.3121  14
   0 -14  -1 40.1595 26.5326  14
   0 -14   2 542.296 61.6277  14
   0 -14   2 494.252 61.7724  19
   0 -14   3 2098.00 118.828  14
   0 -14   3 2340.39 129.224  19
   0 -14   4 15.0217 25.3808  14
   0 -14   4 21.0367 30.4446  19
   0 -14   5-5.00146 26.9520  14
   0 -14   5 5.15763 28.3230  19
   0 -14   6 5303.96 200.991  14
   0 -14   6 4965.12 204.287  15
   0 -14   6 5509.35 204.232  19
   0 -14   7 6148.74 226.360  15
   0 -14   7 6038.97 218.097  14
   0 -14   8 149.079 39.2535  15
   0 -14   8 118.619 33.7271  14
   0 -14  -9 5.25289 25.4406  27
   0 -14   9 4.48322 25.5158  14
   0 -14   9 24.1268 26.9853  15
   0 -14 -10 125.782 33.2045  27
   0 -14  10 77.8697 27.4787  14
   0 -14  10 140.271 33.1538  15
   0  14  10 135.236 32.2794  29
   0 -14 -11 618.711 60.8808  27
   0 -14  11 592.154 56.2090  15
   0 -14  11 558.938 53.8023  14
   0  14  11 660.786 57.4716  29
   0 -14 -12 3.56714 18.4687  27
   0 -14  12-3.14822 18.8213  15
   0  14  12 12.5007 16.5141  29
   0  14  13-12.1113 13.3019  29
   0 -14 -13 16.5770 16.2571  27
   0 -15   0-26.8549 28.3815  19
   0 -15   0 15.2078 22.7298  14
   0 -15  -1 47.3771 28.3767  19
   0 -15   1 54.2284 32.9304  19
   0 -15  -1 35.7589 25.3328  14
   0 -15   1 25.1685 26.0716  14
   0 -15   2 130.183 35.1546  14
   0 -15  -2 82.2047 30.7774  14
   0 -15   2 108.494 36.3112  19
   0 -15   3 29.8498 24.0981  14
   0 -15   3 16.1212 30.0547  19
   0 -15   4 446.959 55.5792  14
   0 -15   4 284.150 50.1839  19
   0 -15   5 1079.28 82.9147  14
   0 -15   5 957.643 83.5059  15
   0 -15   5 908.905 80.9597  19
   0 -15   6 1474.02 96.9053  14
   0 -15   6 1505.85 102.279  15
   0 -15   7 231.106 41.1449  14
   0 -15   7 232.279 44.2211  15
   0 -15   8 832.315 72.8536  15
   0 -15   8 768.202 67.1826  14
   0 -15   9 15.6212 21.4517  14
   0 -15   9 42.0689 25.1553  15
   0 -15  10 103.209 27.5000  14
   0 -15  10 92.1361 27.3149  15
   0 -15 -10 73.6973 25.9791  27
   0 -15  11 76.8845 23.0297  15
   0 -15 -11 82.0880 24.8258  27
   0 -15 -12 49.0403 18.1171  27
   0 -16   0 449.190 56.2855  14
   0 -16   0 516.539 64.4501  19
   0 -16   1 106.476 31.5707  14
   0 -16  -1 113.036 34.0964  14
   0 -16  -1 61.0239 32.2855  19
   0 -16   1 63.2610 32.5256  19
   0 -16  -2 19.7008 23.2783  14
   0 -16   2-4.77842 22.0128  14
   0 -16   2-36.7707 27.1970  19
   0 -16  -3 39.1218 24.7953  14
   0 -16   3 23.4818 24.8261  14
   0 -16   3 56.7624 32.2708  19
   0 -16   4 256.767 43.6126  14
   0 -16  -4 235.660 42.1935  14
   0 -16   4 304.345 52.4238  19
   0 -16   5 39.0783 28.7537  15
   0 -16   5 44.2160 26.0294  14
   0 -16   6 102.069 33.6996  15
   0 -16   6 156.343 34.9596  14
   0 -16   7 30.2460 24.1844  15
   0 -16   7 87.0729 28.3871  14
   0 -16   8 211.827 36.5358  15
   0 -16   8 159.281 31.7296  14
   0 -16   9 51.6376 22.7371  15
   0 -16   9 41.5457 23.6583  14
   0 -16  10 161.565 28.6232  15
   0 -16  10 185.459 28.5893  14
   0 -16  11 233.905 28.3607  15
   0 -17   0 17.6686 21.3925  14
   0 -17   0-14.2608 25.6164  19
   0 -17   1 21.8342 23.0859  14
   0 -17  -1 39.8770 27.7116  14
   0 -17   1 62.5674 30.0999  19
   0 -17   2 38.5507 23.9626  14
   0 -17  -2 30.7850 24.1594  14
   0 -17  -3 4.31827 22.3596  14
   0 -17   3 41.6486 26.0419  14
   0 -17   4 75.3842 30.0457  15
   0 -17  -4 96.4518 28.7618  14
   0 -17   4 72.1626 27.1715  14
   0 -17   5 20.9846 21.2927  15
   0 -17   5 79.9524 27.3061  14
   0 -17  -5 67.6401 25.2476  14
   0 -17   6 85.5876 27.0306  15
   0 -17   6 127.696 30.2855  14
   0 -17   7 207.828 34.2803  15
   0 -17   7 155.286 29.9903  14
   0 -17   8 37.0127 19.5824  15
   0 -17   8 71.2528 21.9500  14
   0 -17   9 15.4671 14.9302  15
   0 -17   9 40.6981 16.9794  14
   0 -18   0 576.091 54.2995  14
   0 -18   1 65.8520 25.6879  14
   0 -18  -1 92.3311 27.9120  14
   0 -18   2 10.7010 17.6872  14
   0 -18  -2 47.2012 23.6584  14
   0 -18   3 18.9665 20.4415  15
   0 -18  -3 3.52068 17.8442  14
   0 -18   3-13.7332 20.2024  14
   0 -18   4 7.17648 18.1869  15
   0 -18   4 3.25410 17.5361  14
   0 -18   5 152.710 31.3203  15
   0 -18   5 160.156 29.5877  14
   0 -18   6 17.9520 17.6080  15
   0 -18   6 13.7182 16.1468  14
   0 -18   7 208.089 29.4912  15
   0 -18   7 218.443 28.9761  14
   0 -18   8 62.1215 17.5726  15
   0 -18   8 59.6697 17.2433  14
   0 -19   0-2.80057 16.7430  14
   0 -19   1 39.2930 20.4756  15
   0 -19  -1 44.5167 19.9654  14
   0 -19   1 69.4042 20.7678  14
   0 -19   2 11.7664 16.1558  15
   0 -19   2 16.1404 16.3337  14
   0 -19   3 550.353 46.2691  15
   0 -19   3 529.380 43.6503  14
   0 -19   4-2.58172 14.6932  15
   0 -19   4-2.37239 15.0435  14
   0 -19   5 76.1307 18.9452  15
   0 -19   5 85.3297 19.5821  14
  -1   0  19 361.813 38.5544  22
  -1   0  18-4.14802 21.9190  22
  -1   0  17-4.89784 23.1490  17
  -1   0  16-11.1941 25.7837  17
  -1   0  16 17.0445 22.4666  23
  -1   0  15 2625.83 145.255  17
  -1   0  15 2639.58 146.844  23
  -1   0  14 17.5383 25.4743  18
  -1   0  14-5.97124 26.0195  17
  -1   0  14 18.6830 26.3266  23
  -1   0  13 4856.48 198.571  18
  -1   0  13 4793.14 200.098  17
  -1   0  13 4789.71 200.064  12
  -1   0  12 15.2616 20.8225  18
  -1   0  12-5.19001 23.9086  17
  -1   0  12-5.13188 21.0054  12
  -1   0  11 3758.85 157.943  12
  -1   0  11 3527.86 156.736  24
  -1   0  11 3769.41 157.809  18
  -1   0  11 3456.45 154.157  17
   1   0 -10 40.2024 22.1457  31
  -1   0  10 7.95616 17.8406  12
  -1   0   9 28696.3 631.729  12
  -1   0   8 34.3370 14.8286  12
  -1   0   7 32235.2 664.345  35
  -1   0   7 32584.5 674.646  12
  -1   0   6 17.0202 9.17268  35
  -1   0   6-1.96988 9.54092  12
  -1   0   5 211.174 18.1592   8
  -1   0   5 193.632 18.7531  35
  -1   0   5 190.286 20.3121  12
  -1   0   4 6.40883 5.12416   8
   1   0  -4 30.9094 6.55684  10
  -1   0   4 23.1906 7.39255  35
  -1   0   4 11.7917 5.66828  34
  -1   0   4 1.23177 6.76744  12
  -1   0   3 1494.36 50.6955   5
  -1   0   3 1519.23 46.9258   8
  -1   0   3 1528.12 49.5608  34
  -1   0   3 1641.32 52.6954  12
  -1   0   2 8.76710 3.23501   8
  -1   0   2 11.5385 3.50221  35
   1   0  -1 36430.1 678.906   4
   1   0  -1 35631.0 672.405  13
  -1   0   1 35325.6 671.878  35
   1   0  -1 35913.7 676.602   6
   1   0   0 10.1711 3.28869   6
  -1   0   0 6.27227 2.59477  33
   1   0   1 30656.2 584.402  11
   1   0   1 30321.7 575.804  35
  -1   0  -1 30126.4 583.483  31
   1   0   1 30242.7 585.173   7
   1   0   2 3.68886 3.84468  35
  -1   0  -2-1.76778 4.67120  31
   1   0   2 0.89864 4.55526   7
   1   0   3 189043. 3586.73  35
   1   0   3 199875. 3601.04  36
  -1   0  -3 185431. 3597.22  31
   1   0   3 190831. 3594.68   7
   1   0   4 8.26693 7.49310  35
   1   0   4 40.8016 13.5837  36
  -1   0  -4 6.59782 10.8894  31
   1   0   4 15.9630 9.33246   7
  -1   0  -5 166916. 3202.36  31
   1   0   5 163293. 3181.85  35
   1   0   5 169098. 3196.76  36
   1   0   5 174734. 3193.31   7
   1   0   6-1.82526 8.84025  35
   1   0   6-4.22090 10.6970   7
  -1   0  -6 10.0216 14.0111  31
   1   0   7 6079.67 196.315  12
   1   0   7 6783.12 184.987   7
  -1   0  -7 6296.94 193.188  31
   1   0   7 6682.77 189.034  36
  -1   0  -8-6.80991 15.6863  31
   1   0   8-2.88151 13.2752   7
   1   0   9 3152.87 135.630  12
  -1   0  -9 2986.97 133.649  31
   1   0  10 18.7652 19.8337  17
   1   0  10 55.8912 25.1006  18
   1   0  10-4.61937 18.9097  12
   1   0  11 1086.32 85.6692  18
   1   0  11 908.939 80.0779  17
   1   0  11 978.871 82.5232  12
   1   0  12 5.65703 24.6504  18
   1   0  12 34.4119 24.9915  17
   1   0  12-17.0540 21.6615  12
   1   0  13 8454.74 286.481  18
   1   0  13 8395.07 288.108  17
   1   0  14-5.91110 23.3747  18
   1   0  14-6.02925 25.4880  17
   1   0  15 118.810 36.9652  17
   1   0  15 193.642 42.6603  18
   1   0  16 9.80014 23.1600  17
   1   0  17 301.704 42.8031  17
   1   0  18-5.50633 15.6693  17
  -1   1  19 20.1726 15.8298  22
  -1   1  18-26.7753 22.5079  23
  -1  -1  18 3.98028 17.8474  22
  -1   1  18 25.2193 22.6509  22
  -1   1  17 2197.97 119.991  17
  -1  -1  17 2097.73 118.369  17
  -1   1  17 2429.52 126.425  23
  -1  -1  17 2298.62 126.929  22
  -1   1  16 11.0503 23.3664  17
  -1  -1  16 44.6740 25.7335  17
  -1   1  16 69.8623 31.9777  23
  -1  -1  15 11.9102 25.9495  17
  -1   1  15-5.88932 26.4069  17
  -1   1  15 25.1279 24.8415  23
  -1  -1  14 158.065 42.0953  18
  -1   1  14 218.923 45.2157  17
  -1  -1  14 197.461 43.9397  17
  -1   1  14 150.880 41.2763  18
  -1  -1  13 10164.1 322.701  12
  -1   1  13 10358.2 323.969  12
  -1  -1  13 10402.4 323.658  18
  -1   1  13 10575.5 321.699  18
  -1   1  13 9699.99 316.809  17
  -1  -1  13 10423.6 324.509  17
  -1  -1  13 10740.7 331.765  23
  -1  -1  12 2990.99 145.781  12
  -1   1  12 2983.60 145.318  12
  -1   1  12 3018.99 144.961  18
  -1   1  12 2821.46 143.136  17
  -1  -1  12 3024.21 145.829  18
  -1  -1  12 3201.13 151.017  17
  -1  -1  11 169.477 35.5886  12
  -1   1  11 40.7923 25.3694  12
  -1  -1  11 181.133 34.3755  17
  -1   1  11 67.7137 24.3501  18
  -1  -1  11 31.9874 21.0779  18
  -1   1  11 41.3791 23.8282  17
  -1   1  11 18.8389 23.8949  24
  -1  -1  11 23.6398 24.5020  24
   1  -1 -11 85.1390 32.3230  31
   1  -1 -10 387.015 52.2448  31
  -1   1  10 388.164 45.6602  12
  -1  -1  10 387.986 46.6764  12
  -1   1   9 43.1914 17.4893  35
  -1   1   9 16.8911 12.8837  12
  -1  -1   9 34.0847 15.7106  12
  -1   1   8 26641.2 561.794  35
  -1   1   8 26324.1 569.926  12
  -1  -1   8 25377.8 568.575  12
  -1   1   7 39308.8 805.458  35
  -1   1   7 40420.8 814.261  12
  -1  -1   7 39782.4 814.296  12
  -1   1   6 8645.78 212.973   8
  -1   1   6 9223.33 215.739  35
  -1   1   6 8896.88 213.328  36
  -1  -1   6 9049.87 220.678  12
  -1   1   6 8964.64 220.019  12
  -1   1   5 7922.03 188.830   8
  -1   1   5 8441.12 188.545  36
  -1   1   5 8105.72 189.498  35
  -1   1   5 8125.08 184.298  34
   1  -1  -5 7532.35 182.874  10
  -1  -1   5 8145.18 193.236  12
  -1   1   5 7876.13 192.122  12
  -1  -1   4 35599.5 693.020   8
  -1   1   4 36413.1 706.137   8
  -1   1   4 34681.9 699.775  34
  -1   1   4 36652.2 705.438  35
  -1   1   4 36880.8 703.276  36
   1  -1  -4 35666.4 702.366  10
  -1   1   4 36112.6 709.125  12
  -1  -1   4 36524.8 709.615  12
  -1   1   3 46276.7 893.291   5
  -1  -1   3 46471.8 893.288   5
  -1  -1   3 46188.0 881.298   8
  -1   1   3 46285.6 892.658   8
  -1   1   3 46317.6 889.376  36
  -1  -1   3 46690.9 894.590  34
  -1  -1   3 47955.8 895.484  12
  -1   1   3 45907.1 895.095  12
  -1   1   2 158.264 11.6904   8
  -1   1   2 162.035 11.3559   5
  -1  -1   2 224.001 13.3229   5
   1   1  -2 156.428 7.00398   6
  -1  -1   2 196.735 13.4292  34
  -1   1   2 168.313 10.0180  36
  -1  -1   2 203.342 13.1399  12
  -1   1   2 154.212 11.4166  12
   1   1  -1 147763. 2683.48   4
   1  -1  -1 141758. 2682.34   4
  -1   1   1 139669. 2682.77   5
  -1  -1   1 146619. 2683.29   5
  -1  -1   1 140439. 2683.38  34
   1  -1   0 4882.32 105.295  11
   1  -1   0 4862.41 104.736  13
  -1  -1   0 5034.87 104.465  33
  -1   1   0 5197.96 105.027  33
   1   1   0 4886.28 105.277   7
   1  -1   0 4897.13 106.548   6
  -1  -1   0 4819.33 105.242  31
   1  -1   1 2922.47 69.5772  13
   1  -1   1 2833.36 70.9471  11
   1  -1   1 3031.59 68.6345  36
   1  -1   1 2682.21 67.4042   6
   1   1   1 2808.83 72.8051   7
  -1  -1  -1 2835.10 72.7429  31
  -1   1  -1 3082.84 68.3042  31
   1  -1   2 12071.3 246.693  36
  -1  -1  -2 11163.0 250.713  31
   1  -1   2 10915.4 239.139   6
   1   1   2 11450.0 251.374   7
  -1   1  -2 12585.0 245.847  31
   1  -1   3 212062. 3886.47  11
  -1   1  -3 219417. 3884.34  31
   1  -1   3 212897. 3885.54  36
   1  -1   3 213459. 3884.27   7
  -1   1  -4 3900.75 104.617  31
   1  -1   4 3584.49 103.034  36
   1   1   4 3172.82 104.719  36
   1   1   4 3510.30 96.6839  35
  -1  -1  -4 3077.59 104.877  31
   1   1   4 3243.07 103.588   7
   1  -1   4 3796.71 101.726   7
   1   1   5 8516.99 202.671  35
   1   1   5 8416.40 216.110  36
   1  -1   5 8729.03 207.450   7
   1   1   5 8316.88 211.769   7
   1   1   6 2374.36 94.8005  36
  -1  -1  -6 2059.87 93.7476  31
   1   1   6 2359.15 85.6025  35
  -1   1  -6 2637.53 95.9968  31
   1  -1   6 2676.90 91.1368   7
   1   1   6 2367.87 91.4606   7
   1  -1   7 1185.39 70.1433  12
   1   1   7 1113.34 66.6698  12
   1   1   7 1124.30 65.2172  36
   1   1   7 1161.72 59.8010  35
  -1  -1  -7 1157.44 71.3242  31
  -1   1  -7 1068.54 63.8905  31
   1   1   7 1017.06 60.8591   7
   1  -1   8 1482.67 85.3093  12
   1   1   8 1335.80 78.8233  12
   1   1   8 1425.47 78.7128  36
   1   1   8 1370.86 70.6124  35
  -1  -1  -8 1360.14 82.4455  31
   1   1   8 1395.39 75.8715   7
   1   1   9 2708.82 123.783  12
   1  -1   9 2653.17 124.639  12
   1   1   9 2766.13 118.479   7
  -1  -1  -9 2366.52 120.563  31
   1   1  10 2189.22 116.912  12
   1  -1  10 2169.24 118.256  12
   1   1  10 2130.38 117.910  17
   1  -1  10 2351.91 123.449  18
   1  -1  10 2230.88 121.198  17
   1   1  10 2218.10 116.939  18
  -1  -1 -10 2072.07 117.114  31
   1  -1  11 11780.4 351.112  12
   1   1  11 12374.1 354.839  12
   1   1  11 11613.7 350.751  17
   1  -1  11 12759.5 361.311  17
   1  -1  11 12836.1 361.726  18
   1   1  11 11857.5 350.949  18
   1  -1  12 165.418 40.6125  12
   1   1  12 135.381 37.8897  12
   1   1  12 177.595 41.6430  18
   1  -1  12 206.999 43.9805  18
   1   1  12 244.678 44.7554  17
   1   1  13 842.661 82.2601  17
   1   1  13 662.417 72.3731  18
   1  -1  13 706.430 76.4482  17
   1  -1  13 727.523 77.1916  18
   1  -1  14 12.0453 27.0119  17
   1  -1  14 17.8959 24.4253  18
   1   1  14 77.5592 34.5410  17
   1   1  14 57.8903 31.2028  18
   1  -1  15 2257.11 129.174  18
   1   1  15 2039.98 123.860  17
   1   1  15 2307.15 128.218  18
   1  -1  15 2164.40 127.053  17
   1   1  16 140.103 35.8428  17
   1  -1  16 150.859 35.7350  17
   1  -1  17 945.579 69.9676  17
   1   1  17 812.768 65.6471  17
   1   1  18 49.8250 19.6393  22
   1  -1  18 29.7287 19.1757  17
   1   1  18 45.7008 20.1043  17
  -1   2  19 5.67945 14.3933  22
  -1   2  18 567.487 55.5935  23
  -1   2  18 443.964 51.0486  22
  -1  -2  17 4.89321 21.9403  22
  -1   2  17 20.0676 25.4279  23
  -1  -2  17-4.75192 24.6029  17
  -1   2  17 9.31400 23.6038  17
  -1   2  16 3819.37 176.933  23
  -1  -2  16 3497.75 164.044  17
  -1   2  16 3605.27 165.080  17
  -1   2  15 2790.73 154.416  23
  -1   2  15 2529.14 140.268  17
  -1  -2  15 2487.33 140.653  17
  -1  -2  15 2754.67 145.413  18
  -1  -2  14 169.010 43.2299  18
  -1  -2  14 207.946 44.0665  17
  -1   2  14 139.350 39.4183  17
  -1   2  13 432.864 58.2185  12
  -1  -2  13 568.063 64.4978  12
  -1  -2  13 649.310 69.5256  17
  -1   2  13 503.327 62.4362  18
  -1  -2  13 446.597 58.8516  18
  -1   2  13 462.134 58.7016  17
  -1   2  12 5716.45 211.504  12
  -1  -2  12 5780.28 213.665  12
   1  -2 -12 4923.70 215.662  31
  -1  -2  12 5565.82 209.814  18
  -1   2  12 5560.86 211.043  17
  -1   2  12 5653.47 209.034  18
  -1  -2  12 5704.95 213.672  17
  -1   2  11 598.945 61.3615  12
  -1  -2  11 685.624 65.4117  12
   1  -2 -11 673.535 71.9232  31
  -1  -2  11 762.965 68.9482  24
  -1   2  11 678.269 65.3999  24
  -1   2  11 733.851 66.3115  18
  -1   2  11 658.416 63.0065  17
  -1  -2  11 640.619 63.1132  18
  -1  -2  11 779.546 69.3692  17
  -1   2  10 16276.6 398.728  35
  -1   2  10 16698.0 412.750  12
  -1  -2  10 17183.4 417.566  12
  -1   2   9 6238.09 189.859  35
  -1   2   9 6797.66 203.675  12
  -1  -2   9 6435.82 201.705  12
  -1   2   8 71393.7 1410.13  36
  -1   2   8 72191.2 1413.44  35
  -1   2   8 71315.9 1420.01  12
  -1  -2   8 71377.1 1422.59  12
  -1   2   7 3250.47 109.673  35
  -1   2   7 3185.88 107.909  36
  -1   2   7 3173.86 112.167  12
  -1  -2   7 3268.18 113.558  12
  -1   2   6 3841.52 121.546   8
  -1   2   6 4149.13 121.014  35
  -1   2   6 3982.63 119.033  36
  -1  -2   6 4101.44 123.668  12
  -1   2   6 4271.57 124.491  12
   1  -2  -5 3197.90 95.8644   9
  -1   2   5 3401.95 102.228   8
  -1   2   5 3287.31 90.9698  34
  -1   2   5 3398.60 99.2739  36
   1  -2  -5 3272.22 100.248  10
  -1  -2   5 3397.41 100.927  12
  -1   2   5 3366.20 101.059  12
  -1   2   4 10260.2 226.469   8
  -1   2   4 10015.3 221.873  36
  -1  -2   4 10051.2 222.959  12
   1  -2  -4 9621.31 224.282  10
  -1   2   4 10180.1 223.424  12
  -1   2   3 57.7502 10.6836   8
   1  -2  -3 65.0952 11.3290  10
  -1  -2   3 66.9268 5.31695   7
  -1  -2   3 76.5728 5.67326   8
  -1  -2   3 90.8838 11.3791  12
  -1   2   3 63.6618 9.88947  12
  -1   2   2 5735.76 129.098   8
  -1   2   2 5754.62 122.845   5
  -1  -2   2 5583.22 122.774   5
  -1  -2   2 5720.00 123.943  12
  -1   2   2 5396.97 122.223  12
   1  -2  -1 2854.80 64.2427   4
   1   2  -1 2904.38 64.7321   4
  -1  -2   1 2866.26 64.6101   5
  -1   2   1 2903.38 70.6617   8
  -1   2   1 2908.79 64.5456   5
   1  -2  -1 2719.59 62.3139  37
   1  -2   0 54253.1 1034.00  13
  -1  -2   0 54919.0 1027.76  33
  -1   2   0 53931.9 1027.90  33
  -1  -2   0 54190.2 1038.39  37
  -1  -2   0 54180.2 1032.07  31
   1   2   0 54548.8 1033.14   7
  -1  -2   0 55325.8 1039.04  10
   1  -2   1 7189.56 154.538  13
   1  -2   1 7252.26 155.120  11
  -1  -2  -1 7482.12 163.138   9
  -1  -2  -1 7223.09 162.296  10
   1  -2   1 7208.09 153.462   6
  -1  -2  -1 7102.34 158.693  31
   1  -2   2 42255.8 811.971  11
   1  -2   2 42618.4 808.912  13
  -1  -2  -2 41915.4 820.413  31
  -1  -2  -2 42441.5 820.824  10
   1  -2   2 41189.9 804.817   6
  -1   2  -2 42128.2 802.697  31
   1  -2   3 45441.9 862.450  11
  -1  -2  -3 44770.8 875.225  31
   1  -2   3 42885.8 849.237   6
  -1  -2  -3 44928.0 869.228  10
  -1   2  -3 44488.4 854.478  31
   1  -2   4 15660.4 333.418  11
  -1  -2  -4 15296.4 347.321  31
  -1   2  -4 15517.4 327.172  31
   1   2   4 15835.4 343.742   7
  -1  -2  -4 15522.0 336.806  10
   1   2   5 23004.7 473.925  35
  -1  -2  -5 22426.7 496.037  31
   1   2   5 21709.3 488.917  36
   1   2   5 23921.2 490.855   7
  -1  -2  -5 22757.9 478.171  10
   1   2   6 14144.1 342.759  36
   1   2   6 14848.4 328.557  35
  -1  -2  -6 13903.4 348.197  31
   1   2   6 15167.6 345.969   7
   1  -2   7 5045.33 160.759  12
   1   2   7 4574.69 152.802  12
   1   2   7 4480.69 150.746   7
   1   2   7 4766.09 155.030  36
   1   2   7 4431.99 139.886  35
  -1  -2  -7 4225.49 157.066  31
   1   2   8 275.224 37.7545  12
   1  -2   8 250.590 36.4966  12
   1   2   8 262.956 32.0241  35
   1   2   8 241.686 35.3330  36
   1   2   8 322.304 37.8533   7
  -1  -2  -8 233.517 37.9654  31
   1   2   9 1026.68 73.4015  12
   1  -2   9 1020.16 74.1542  12
   1   2   9 1076.68 71.7825   7
   1   2   9 894.453 61.3878  35
  -1  -2  -9 973.285 75.7598  31
   1   2   9 1048.13 72.4273  36
  -1  -2 -10 2819.84 140.788  31
   1   2  10 2723.28 127.372  29
   1  -2  10 2619.32 132.064  32
   1  -2  10 2914.25 137.625  12
   1   2  10 2802.47 133.719  12
   1   2  10 2701.70 130.712  18
   1   2  10 2483.65 128.931  17
   1  -2  10 2766.38 137.519  17
   1  -2  10 2984.84 141.485  18
   1   2  10 2860.73 130.451   7
   1  -2  11 4049.56 173.665  12
   1   2  11 3847.42 169.741  12
   1  -2  11 4183.70 180.606  18
   1   2  11 4229.54 177.993  17
   1   2  11 3984.25 169.656  18
   1  -2  11 4080.44 176.477  17
   1   2  11 3950.56 163.365  29
  -1  -2 -11 3711.70 175.516  31
   1  -2  12 5178.93 210.057  12
   1   2  12 5201.78 209.625  12
   1   2  12 5362.27 201.573  29
   1  -2  12 5489.25 215.794  18
   1   2  12 4923.32 205.657  17
   1   2  12 5281.72 207.278  18
   1  -2  12 5298.44 213.522  17
   1  -2  13 995.323 87.9451  17
   1   2  13 1047.94 88.7489  18
   1  -2  13 1153.71 95.0029  18
   1   2  13 1033.30 90.3485  17
   1  -2  14-11.9302 26.7464  18
   1   2  14 11.2296 22.9822  18
   1  -2  14-5.94517 25.1325  17
   1   2  14-11.6633 26.8645  17
   1  -2  15 386.085 56.0546  17
   1   2  15 368.552 53.2822  17
   1  -2  15 386.837 55.5515  18
   1   2  16 179.979 37.6093  23
   1   2  16 176.735 38.8809  17
   1  -2  16 250.692 42.2848  17
   1   2  17 583.088 55.5775  23
   1  -2  17 647.767 57.3482  17
   1   2  17 512.028 52.3208  17
   1   2  18 33.4819 16.6923  22
  -1   3  19 34.8435 17.2423  22
  -1   3  18-3.98678 20.2069  22
  -1   3  18 23.0449 20.6978  23
  -1   3  17 2832.53 139.089  23
  -1  -3  17 2520.46 126.130  17
  -1   3  17 2630.96 127.296  17
  -1   3  16 122.642 38.5968  23
  -1   3  16 123.175 35.2091  17
  -1  -3  16 84.9467 32.2951  17
  -1   3  15 3829.99 183.447  23
  -1  -3  15 3364.27 163.194  18
  -1  -3  15 3658.63 170.063  17
  -1   3  15 3592.76 167.676  17
  -1   3  14 3573.30 169.101  17
  -1  -3  14 3553.68 169.256  18
  -1  -3  14 3856.20 176.382  17
   1  -3 -13 184.360 44.1727  31
  -1   3  13 158.268 38.8762  12
  -1  -3  13 254.648 47.2427  12
  -1  -3  13 194.361 43.2930  18
  -1  -3  13 254.396 47.1963  17
  -1   3  13 201.919 42.1585  17
  -1  -3  12 5165.42 200.760  12
  -1   3  12 5273.04 200.526  12
  -1  -3  12 5125.97 200.109  32
   1  -3 -12 4603.51 209.079  31
  -1  -3  12 5188.01 201.598  17
  -1   3  12 5229.78 199.780  18
  -1   3  12 5049.76 198.835  17
  -1  -3  12 5217.52 201.066  18
  -1   3  11 1833.36 104.528  12
  -1  -3  11 1877.32 107.707  12
  -1   3  11 2003.31 102.929  35
  -1  -3  11 1688.55 102.850  32
   1  -3 -11 1567.41 114.635  31
  -1   3  11 2155.97 112.118  18
  -1  -3  11 1812.68 106.053  18
  -1   3  11 1797.87 105.192  17
  -1  -3  11 1908.25 109.397  17
  -1   3  10 2662.01 120.231  12
  -1  -3  10 2665.69 122.724  12
   1  -3 -10 2411.79 133.674  31
  -1   3  10 2569.76 113.777  35
  -1  -3  10 2375.99 112.095  15
   1  -3  -9 1440.21 94.5121  31
  -1   3   9 1272.87 72.4579  36
  -1   3   9 1363.50 75.5548  35
  -1   3   9 1262.49 75.1075  12
  -1  -3   9 1281.70 77.2330  12
  -1   3   8 7748.36 212.457  35
  -1   3   8 7406.89 207.568  36
  -1  -3   8 7908.24 217.925  12
  -1   3   8 7664.52 214.451  12
  -1   3   7 14196.4 331.432  35
  -1   3   7 14148.5 329.875  36
  -1  -3   7 14254.6 334.484  12
  -1   3   7 14645.3 334.838  12
  -1   3   6 13564.1 323.532   8
   1  -3  -6 13225.8 323.099  10
  -1   3   6 14172.7 318.964  36
  -1   3   6 14849.4 321.039  12
  -1  -3   6 14576.3 321.058  12
  -1   3   5 564.753 37.7556   8
   1  -3  -5 476.635 34.0349   9
  -1   3   5 532.743 35.4967  36
  -1  -3   5 552.431 34.5325  12
   1  -3  -5 576.560 39.4490  10
  -1   3   5 571.573 35.1248  12
  -1   3   4 73397.8 1392.51   8
   1  -3  -4 71155.9 1392.75   9
  -1  -3   4 71133.6 1381.83  12
  -1   3   4 72387.3 1380.52  12
   1  -3  -4 71965.8 1394.86  10
  -1   3   3 53915.0 1032.41   8
  -1   3   3 51832.1 1019.34  12
   1  -3  -3 53362.3 1036.86  10
  -1  -3   3 54110.5 1021.17  12
  -1  -3   2 1711.90 47.9601   5
  -1   3   2 1757.13 47.8422   5
  -1   3   2 1768.52 57.0078   8
   1  -3  -2 1646.21 46.9689   4
   1   3  -2 1743.70 47.9369   4
  -1  -3   2 1769.37 38.7699  11
  -1  -3   1 60284.7 1136.74   5
  -1  -3   1 60492.8 1153.54   9
  -1   3   1 59966.4 1149.92   8
  -1   3   1 60452.4 1136.16   5
  -1  -3   1 60717.3 1149.34  10
   1   3  -1 59674.8 1137.25   4
   1  -3  -1 60519.3 1143.83  37
  -1  -3   0 29428.5 589.085  31
  -1  -3   0 31596.2 605.025   9
  -1   3   0 31029.0 591.383   8
  -1  -3   0 31081.4 602.208  10
  -1  -3   0 30202.3 601.382  37
  -1  -3  -1 94.6167 13.6622   9
   1  -3   1 77.6126 10.2624  13
   1  -3   1 74.5044 9.90195  11
  -1  -3  -1 73.3382 10.9682  31
   1  -3   2 32834.4 638.936  13
   1  -3   2 32605.4 640.395  11
  -1  -3  -2 32689.1 651.104  31
  -1  -3  -2 32163.4 655.859  10
   1  -3   2 33404.9 635.766   6
  -1  -3  -2 32297.3 654.533   9
   1  -3   3 6073.61 149.407  13
   1  -3   3 6111.61 152.949  11
  -1  -3  -3 6121.92 162.183   9
  -1  -3  -3 5965.73 164.390  10
   1  -3   4 5227.07 139.751  11
  -1  -3  -4 5307.49 155.460  31
  -1  -3  -4 5710.00 153.875  10
  -1  -3  -4 5624.21 148.454   9
  -1  -3  -5 8.87516 11.2474  10
  -1  -3  -5 13.2775 14.5839  31
   1   3   6 85.0328 18.1547  12
  -1  -3  -6 59.5094 20.4354  31
   1   3   6 71.8341 22.7519  36
   1   3   6 51.2353 14.8367  35
   1   3   6 13.9590 13.5670   7
   1   3   7 500.354 43.7996  12
   1  -3   7 448.361 43.1343  12
   1   3   7 593.940 50.3854  36
   1   3   7 492.596 40.5352  35
   1   3   7 602.559 51.5832   7
   1  -3   8 4305.23 158.792  12
   1   3   8 4534.31 157.542  12
   1   3   8 4787.15 164.327   7
   1   3   8 4193.47 155.707  36
  -1  -3  -8 3958.54 162.407  31
   1   3   8 4539.56 148.536  35
   1   3   9 27.6346 21.6912  12
   1  -3   9 28.7291 19.4108  12
  -1  -3  -9 61.6685 27.0072  31
   1   3   9 3.95911 17.2665   7
   1   3   9 7.77206 18.8338  36
   1   3  10 107.654 29.9082  36
   1   3  10 132.873 28.7327  35
   1  -3  10 108.599 32.0137  32
  -1  -3 -10 102.787 34.3613  31
   1   3  10 123.138 29.4931  29
   1  -3  10 143.808 35.2119  18
   1  -3  10 95.0334 28.9159  17
   1   3  10 91.5800 29.1033  17
   1   3  10 111.555 29.1379   7
   1   3  10 81.0484 26.9918  12
   1  -3  10 88.8737 28.4670  12
   1   3  11 3758.68 161.300  29
  -1  -3 -11 3582.29 174.975  31
   1  -3  11 3867.27 175.540  18
   1   3  11 3558.89 163.200  17
   1  -3  11 3964.03 171.776  17
   1   3  11 3536.43 159.670  18
   1   3  11 3825.11 163.957   7
   1   3  11 3699.04 164.234  12
   1  -3  11 3921.74 170.483  12
   1   3  12 49.4001 25.9522  12
   1  -3  12 39.8121 28.2019  12
   1   3  12 19.9090 21.7000  29
  -1  -3 -12 31.7304 29.2429  31
   1  -3  12 45.5701 28.8799  17
   1   3  12 60.5230 31.8571  17
   1   3  12 52.8440 27.9330  18
   1  -3  12 23.3902 28.3291  18
   1  -3  13 3032.46 156.290  18
   1   3  13 3169.83 156.643  17
   1  -3  13 3004.14 155.701  17
   1   3  13 2743.70 144.678  18
   1  -3  14 29.4108 30.4716  18
   1   3  14 96.9798 35.5736  18
   1   3  14 44.9509 32.5411  17
   1  -3  14 57.9272 30.6269  17
   1  -3  15 274.829 47.8504  18
   1   3  15 257.808 46.4463  17
   1  -3  15 228.339 43.3299  17
  -1  -3 -15 193.501 42.3207  28
   1   3  16 415.330 53.8901  23
   1   3  16 402.471 49.4455  17
   1  -3  16 340.572 46.4666  17
   1   3  17 186.440 34.4812  23
   1   3  17 125.614 29.2978  17
   1  -3  17 173.294 31.6473  17
   1   3  18 83.4449 20.7685  22
  -1   4  18 121.566 28.1240  23
  -1   4  18 115.143 28.6262  22
   1  -4 -18 54.5901 22.3167  28
  -1   4  17 4.81592 23.3238  23
  -1   4  16 234.330 48.5393  23
  -1  -4  16 256.477 45.0179  17
  -1   4  15 748.615 81.6855  23
  -1   4  15 743.647 71.9499  17
  -1  -4  15 648.061 70.2708  17
  -1  -4  14 673.415 71.8501  17
  -1  -4  14 712.731 73.8611  18
  -1  -4  14 775.438 78.2226  32
  -1  -4  13 2522.43 137.618  18
  -1  -4  13 2889.83 146.136  17
   1  -4 -13 2323.63 149.104  31
  -1  -4  13 2904.35 149.012  32
   1  -4 -12 225.810 51.7624  31
  -1   4  12 238.466 41.1362  35
  -1  -4  12 247.580 45.4363  32
  -1  -4  12 312.523 48.0178  18
  -1  -4  12 166.632 40.6744  17
   1  -4 -11 1453.01 110.997  31
  -1   4  11 1727.85 97.6186  35
  -1  -4  11 1602.28 102.699  32
  -1  -4  11 1616.03 99.4415  12
  -1   4  11 1694.11 97.2129  29
  -1   4  11 1687.06 103.505   7
  -1  -4  11 1509.75 94.2791  15
  -1  -4  10 958.257 71.6815  12
  -1   4  10 880.468 67.1248  29
   1  -4 -10 838.338 79.8454  31
  -1  -4  10 824.173 69.7245  32
  -1   4  10 921.377 66.9520  35
  -1  -4  10 791.924 63.9578  14
  -1  -4  10 834.420 66.2349  15
  -1   4   9 60491.1 1190.36  35
  -1  -4   9 59651.6 1195.56  12
  -1   4   8 3483.00 126.090  35
  -1   4   8 3288.71 121.755  36
  -1  -4   8 3447.25 125.958  12
  -1   4   8 3318.18 122.669  12
  -1   4   7 6196.28 174.672  12
  -1  -4   7 6141.38 176.432  12
  -1   4   7 6238.71 177.067  36
   1  -4  -7 5861.47 184.546  10
  -1   4   6 92.8236 16.3977  12
  -1   4   6 108.649 20.0999  36
  -1   4   6 84.1742 19.1301   8
   1  -4  -6 40.8614 18.0660  10
   1  -4  -6 71.5408 18.3358   9
   1  -4  -5 21232.3 466.941  10
  -1  -4   5 21725.1 446.722  12
   1  -4  -5 20620.4 460.408   9
  -1   4   5 21668.0 462.293   8
   1  -4  -4 836.622 48.5575  10
  -1  -4   4 893.138 39.6389  12
  -1   4   4 834.960 46.5986   8
   1  -4  -4 778.760 46.4209   9
   1  -4  -3 31939.9 654.171  10
  -1  -4   3 32690.8 628.976  12
  -1   4   3 31921.8 647.970   8
   1  -4  -3 31853.3 654.177   9
   1  -4  -2 23621.1 484.754  10
   1  -4  -2 22571.5 466.922  37
  -1   4   2 23990.3 478.573   8
  -1  -4   2 23972.0 465.267  10
  -1  -4   1 169696. 3231.06   9
  -1   4   1 172997. 3224.77   8
  -1  -4   1 169672. 3226.04  10
   1  -4  -1 172174. 3232.89  10
  -1  -4   0 28475.0 560.760  31
  -1  -4   0 29456.0 583.211   9
  -1  -4   0 29149.2 579.566  10
  -1   4   0 28753.8 565.200   8
  -1  -4   0 28826.9 578.369  37
   1  -4   1 15168.2 296.594  11
   1  -4   1 14811.1 296.970  13
  -1  -4  -1 13799.8 296.318  31
  -1  -4  -1 13426.8 304.052  37
  -1  -4  -1 14005.2 311.130  10
  -1  -4  -1 13596.8 311.123   9
   1  -4   2 312.192 21.5147  11
   1  -4   2 264.843 20.1095  13
  -1  -4  -2 319.042 28.0512  10
  -1  -4  -2 335.905 28.4008   9
   1  -4   3 11583.7 258.498  11
   1  -4   3 11763.1 255.905  13
  -1  -4  -3 12068.1 278.363   9
  -1  -4  -3 12074.7 280.863  10
  -1  -4  -3 11981.1 274.627  31
  -1  -4  -4 53.2107 15.6703   9
  -1  -4  -4 74.6558 19.9783  31
   1   4   5 6127.74 175.622  12
  -1  -4  -5 6609.72 191.930  10
   1   4   6 2500.75 97.1499  12
   1  -4   6 2339.77 97.0673  12
  -1  -4  -6 2314.58 107.328  31
  -1  -4  -6 2481.55 103.731  10
   1  -4   7 6767.68 200.344  12
   1   4   7 6724.21 196.188  12
   1   4   7 7056.84 211.121   7
   1   4   7 6703.90 191.957  35
   1   4   7 6736.85 207.741  36
  -1  -4  -7 6159.27 209.107  31
   1  -4   8 39.2829 21.0192  12
  -1  -4  -8-4.43769 19.9036  31
   1   4   8 39.2848 23.4910   7
   1   4   8 34.3068 22.4352  36
   1   4   8 30.7397 16.2508  35
   1   4   9 37.3603 23.6290  36
   1   4   9 6.95732 14.7117  35
   1  -4   9-8.86624 20.4263  32
   1  -4   9 33.4213 20.7711  14
   1  -4   9 20.6327 19.5081  12
   1   4   9 24.1324 20.8283  29
  -1  -4  -9 39.9509 25.8589  31
   1   4   9 34.4167 23.1871   7
   1  -4   9 102.106 27.6929  15
   1  -4   9 9.05116 18.5287  18
   1  -4  10 4.93722 20.2138  32
   1   4  10 11.5138 16.7299  35
   1   4  10 17.8406 23.0966  36
   1  -4  10 4.66920 20.3510  12
   1   4  10 66.1002 27.3340   7
   1   4  10 53.6525 25.8848  29
  -1  -4 -10 5.70300 22.5561  31
   1  -4  10 63.4151 24.4763  15
   1  -4  10 60.4559 27.1528  18
   1   4  11 934.069 78.2633  29
  -1  -4 -11 1076.33 94.6821  31
   1   4  11 1050.42 83.8734   7
   1  -4  11 970.086 82.9301  17
   1  -4  11 1016.79 86.1464  18
   1   4  11 993.580 74.1821  35
   1  -4  11 872.418 82.1556  32
   1  -4  12 1703.12 113.566  18
   1  -4  12 1676.49 110.599  17
   1   4  12 1581.03 104.132  29
  -1  -4 -12 1443.32 114.098  31
   1  -4  13 4110.14 182.415  17
   1  -4  13 4072.87 183.910  18
   1   4  13 3876.29 173.421  29
   1  -4  14 80.0056 33.6633  18
   1  -4  14 88.8614 33.7544  17
   1  -4  15 854.024 76.3531  17
   1  -4  15 901.819 77.7407  18
  -1  -4 -15 699.617 73.1050  28
  -1  -4 -16 273.307 44.3159  28
   1   4  16 321.295 48.9071  23
   1  -4  16 277.526 42.7816  17
   1   4  17 410.252 46.1981  23
  -1   5  18 296.251 38.4813  22
  -1   5  18 317.731 40.9333  23
   1  -5 -18 310.253 37.9642  28
  -1   5  17 2354.32 121.672  23
  -1   5  16 43.8893 30.1383  23
  -1   5  15 3136.89 162.465  23
  -1  -5  14 527.298 68.8969  32
  -1  -5  13 2568.05 141.640  32
  -1   5  13 2397.39 129.573  29
  -1   5  12 787.405 71.7294  29
  -1   5  12 675.222 71.1096   7
  -1   5  12 757.626 69.8232  35
   1  -5 -12 572.437 73.2325  31
  -1  -5  12 765.602 75.9400  32
  -1  -5  11 243.140 45.7225  32
  -1   5  11 320.713 44.9464  35
  -1  -5  11 243.328 40.4367  14
  -1   5  11 309.575 47.8216   7
  -1  -5  11 267.059 43.3675  15
  -1   5  11 342.544 46.3392  29
   1  -5 -11 236.726 50.8672  31
   1  -5 -10 2527.93 142.872  31
  -1   5  10 2963.33 127.295  35
  -1  -5  10 2608.26 130.342  32
  -1  -5  10 2544.12 118.970  14
  -1  -5  10 2610.54 122.689  15
  -1   5  10 2630.50 124.344  29
  -1   5   9 1064.88 70.1840  35
   1  -5  -9 986.450 83.8697  31
  -1   5   8 1702.16 85.9505  35
   1  -5  -8 1652.62 100.820  31
   1  -5  -7 730.359 58.3134  10
   1  -5  -6 28.6234 16.1394  10
   1  -5  -6 65.1685 20.0614   9
   1  -5  -5 27560.8 600.148  10
  -1   5   5 28640.8 593.091   8
   1  -5  -5 27289.9 596.092   9
   1  -5  -4 24855.9 542.007  10
  -1   5   4 25851.0 536.652   8
   1  -5  -4 24935.4 540.006   9
   1  -5  -3 4073.51 128.774  10
   1  -5  -3 4151.30 112.803  37
  -1   5   3 4085.59 122.424   8
   1  -5  -3 4174.43 129.583   9
   1  -5  -2 3827.84 118.783  10
   1  -5  -2 3763.33 104.872  37
  -1  -5   2 4013.50 111.649   9
   1  -5  -2 4049.93 122.775   9
  -1   5   2 3900.88 112.435   8
   1  -5  -1 2116.80 76.7760  10
  -1  -5   1 2172.03 73.3634  10
   1  -5  -1 2308.91 82.1829   9
  -1  -5   1 2199.78 77.6658   9
  -1   5   1 2101.11 70.6312   8
   1  -5   0 389.754 28.2727  10
  -1  -5   0 358.142 30.1887   9
   1  -5   0 466.956 33.6387   9
  -1  -5   0 367.267 29.4457  10
  -1  -5   0 378.851 29.4021  37
   1  -5   1 31694.3 614.984  10
   1  -5   1 30285.5 612.228  13
   1  -5   1 31144.1 610.988  11
  -1  -5  -1 29836.6 609.726  31
  -1  -5  -1 30498.3 625.489  37
   1  -5   1 31490.1 622.757   9
  -1  -5  -1 30687.0 634.494   9
  -1  -5  -1 30657.4 632.568  10
   1  -5   2 9518.36 214.908  13
   1  -5   2 9682.28 214.342  11
  -1  -5  -2 9031.53 218.982  31
  -1  -5  -2 9498.42 236.595   9
  -1  -5  -2 9656.52 237.768  10
   1  -5   3 5660.57 143.957  11
   1  -5   3 5626.11 142.919  13
  -1  -5  -3 5741.76 165.824   9
  -1  -5  -3 5719.63 167.910  10
  -1  -5  -3 5555.95 155.721  31
  -1  -5  -4 11290.6 281.518   9
  -1  -5  -4 11304.1 285.913  10
  -1  -5  -4 11220.1 277.954  31
  -1  -5  -5 6476.66 195.558  10
  -1  -5  -5 6679.29 192.429   9
  -1  -5  -5 6240.97 191.409  31
  -1  -5  -6 194.922 32.0830  10
  -1  -5  -6 155.456 30.2780  31
  -1  -5  -7 17157.2 420.171  10
   1   5   7 18040.4 427.207   7
  -1  -5  -7 16598.5 426.993  31
   1   5   8 452.041 51.5050   7
  -1  -5  -8 371.791 50.3579  31
   1   5   8 463.977 45.4830  35
   1   5   8 437.579 51.3288  36
  -1  -5  -9 10784.4 337.885  31
   1   5   9 11716.3 324.172  29
   1   5   9 12449.0 338.878   7
   1  -5   9 11095.5 315.288  15
   1  -5   9 11746.8 315.923  14
   1  -5   9 11520.6 330.485  16
   1  -5   9 11550.8 334.624  32
   1   5   9 11657.7 312.286  35
   1   5   9 11974.5 330.341  36
  -1  -5 -10 5.93928 26.6416  31
   1   5  10 28.2461 21.1223  29
   1   5  10 74.7325 29.3263   7
   1  -5  10 53.4910 25.8143  15
   1  -5  10 36.1728 25.6271  32
   1   5  10 69.9880 27.4658  36
   1   5  10 36.8269 22.8958  35
  -1  -5 -11 12771.1 404.896  31
   1   5  11 13695.9 386.067  29
   1   5  11 14346.1 397.643   7
   1  -5  11 13211.1 387.945  18
   1  -5  11 14283.5 382.887  15
   1   5  11 13602.1 370.862  35
   1   5  11 14191.4 385.717  36
   1  -5  11 14598.0 405.772  32
   1  -5  12 1132.11 93.6332  18
   1   5  12 1279.37 94.0525  29
   1  -5  13 97.9024 36.5962  18
   1   5  13 164.821 39.8045  29
   1  -5  14 125.145 38.6451  18
   1  -5  15 33.6808 23.3150  18
  -1  -5 -15 52.5187 28.8508  28
  -1  -5 -16 306.251 45.0832  28
   1   5  16 256.953 43.9564  23
  -1  -5 -17 11.7658 14.5871  28
   1   5  17 44.4117 20.1067  23
   1  -6 -18 238.384 33.3881  28
  -1   6  18 352.360 39.0117  23
  -1   6  18 273.560 34.3866  22
  -1   6  17 1141.54 81.0167  23
   1  -6 -17 1041.60 77.2332  28
  -1   6  16 617.400 66.7012  23
  -1   6  15 5.85475 26.2514  23
  -1   6  15-4.67613 20.9667  29
  -1  -6  14 163.630 48.7150  32
  -1   6  14 148.374 37.1804  29
  -1  -6  13 236.966 48.2382  32
  -1   6  13 179.068 39.5381  29
  -1  -6  12 434.754 61.8523  32
  -1   6  12 472.523 56.1350  35
  -1   6  12 457.374 61.9864   7
  -1  -6  12 448.265 57.0010  15
  -1   6  12 360.791 51.1160  29
   1  -6 -12 349.172 63.9681  31
  -1   6  11 1254.94 86.5143  35
  -1  -6  11 1219.18 92.1345  32
   1  -6 -11 1474.15 112.237  31
  -1   6  11 1218.28 87.5630  29
  -1   6  11 1200.93 92.4125   7
  -1  -6  11 918.871 77.0746  14
  -1  -6  11 1142.71 85.9752  15
  -1  -6  10 94.6192 27.8850  14
  -1   6  10 142.949 32.3877  35
  -1  -6  10 33.7658 23.9647  32
  -1  -6  10 73.8079 26.8028  15
  -1   6  10 179.447 34.8772  29
   1  -6 -10 54.3189 30.6321  31
   1  -6  -9 1425.52 101.585  31
  -1   6   9 1598.95 89.2534  35
  -1  -6   9 1311.04 87.1241  32
  -1  -6   9 1580.12 92.9936  16
  -1  -6   9 1326.80 82.3709  14
  -1  -6   9 1397.01 85.8190  15
  -1   6   9 1332.90 85.3376  29
   1  -6  -8 5931.57 211.690  31
   1  -6  -8 5446.41 198.147  10
   1  -6  -7 6075.87 206.254  31
   1  -6  -7 6062.08 204.932  10
   1  -6  -6 5457.36 181.758  10
   1  -6  -6 4981.91 173.070   9
   1  -6  -5 7436.97 220.574  10
   1  -6  -5 7453.10 219.182   9
  -1   6   5 7819.70 213.343   8
   1  -6  -4 7531.91 216.552  10
   1  -6  -4 7812.21 218.627   9
  -1   6   4 7852.05 208.443   8
   1  -6  -3 3350.86 118.675  10
   1  -6  -3 3347.38 102.500  37
   1  -6  -3 3020.72 115.483   9
  -1   6   3 3462.95 113.611   8
   1  -6  -2 374.730 35.4725  10
   1  -6  -2 389.743 29.4712  37
  -1  -6   2 371.150 31.6521   9
  -1   6   2 339.829 30.3835   8
   1  -6  -1 111217. 2124.54  10
  -1   6   1 108420. 2110.28   8
  -1  -6   1 110187. 2114.45  10
  -1  -6   1 111983. 2122.78   9
   1  -6  -1 110908. 2128.97   9
   1  -6   0 7839.93 199.402  10
  -1  -6   0 8076.87 203.466  37
  -1  -6   0 7963.87 208.459   9
   1  -6   0 8330.12 207.041   9
  -1  -6   0 7743.01 202.551  10
   1  -6   1 26368.5 537.211  13
   1  -6   1 26506.8 534.076  11
  -1  -6  -1 26066.5 551.100  37
   1  -6   1 25720.0 547.518   9
  -1  -6  -1 26984.2 565.113   9
  -1  -6  -1 26266.1 559.860  10
   1  -6   2 12089.3 265.559  13
  -1  -6  -2 11943.4 281.649  37
  -1  -6  -2 11593.1 290.223  10
  -1  -6  -2 11344.6 290.954   9
   1  -6   3 13753.5 294.934  13
  -1  -6  -3 13015.5 324.484   9
  -1  -6  -3 13505.6 328.419  10
  -1  -6  -3 12614.8 304.450  31
  -1  -6  -4 13482.8 333.957   9
  -1  -6  -4 13429.9 335.590  10
  -1  -6  -4 13020.5 318.866  31
  -1  -6  -5 690.251 57.4712  10
  -1  -6  -5 705.237 56.4608   9
  -1  -6  -5 704.891 54.9909  31
  -1  -6  -6 33096.3 720.782  10
  -1  -6  -6 32059.5 711.559  31
   1   6   7 1350.45 85.0614   7
  -1  -6  -7 1162.30 81.1862  10
  -1  -6  -7 1256.62 84.3511  31
  -1  -6  -8 986.346 79.9237  31
   1   6   8 947.831 67.8930  35
   1  -6   8 945.738 76.7176  32
   1   6   8 948.486 75.2750  36
   1   6   8 983.005 72.8222  29
   1   6   8 1012.32 77.7866   7
   1  -6   8 883.485 68.8756  15
   1  -6   8 1036.25 78.2426  16
   1  -6   8 965.238 69.1372  14
   1   6   9 56.0003 23.9290  35
   1   6   9 71.0826 26.9835  36
   1  -6   9 34.4554 29.4392  32
   1  -6   9 74.0834 27.8647  14
   1   6   9 54.6815 25.2099   7
  -1  -6  -9 16.5854 28.0336  31
   1   6   9 22.6463 21.9521  29
   1  -6   9 73.4835 26.2565  15
   1  -6   9 24.7342 22.1971  16
  -1  -6 -10 800.404 82.8177  31
   1   6  10 770.339 73.5756  29
   1   6  10 891.993 77.3276  36
   1   6  10 781.275 67.2679  35
   1  -6  10 669.113 72.0225  32
   1   6  10 766.964 73.8321   7
   1  -6  10 853.551 72.4278  14
   1  -6  10 730.784 68.5944  15
   1   6  11 869.109 78.0096  29
  -1  -6 -11 874.375 90.0052  31
   1  -6  11 819.718 82.0724  32
   1   6  11 865.475 72.6070  35
   1   6  11 815.764 76.7612  36
  -1  -6 -11 776.269 79.4319  27
   1   6  11 973.213 86.0892   7
   1  -6  11 939.375 78.7823  15
   1   6  12 1656.72 109.816  29
   1   6  13 305.106 49.3199  29
   1   6  14 59.6965 28.8052  29
  -1  -6 -14 17.5847 28.3967  28
  -1  -6 -15 81.1242 29.8728  28
  -1  -6 -16 639.378 60.1319  28
   1   6  16 703.553 63.9940  23
  -1  -6 -17 13.7707 15.1263  28
   1   6  17 12.3465 16.9519  23
   1  -7 -18 121.138 24.2559  28
  -1   7  18 119.550 23.3881  23
   1  -7 -17 1182.85 78.3245  28
  -1   7  17 1396.43 83.4365  23
  -1   7  16 51.6254 25.7907  23
   1  -7 -15 445.433 60.0797  27
  -1   7  15 524.573 65.4608  23
  -1   7  15 501.727 57.4587  29
  -1  -7  14 306.667 53.6226  32
  -1   7  14 313.362 49.2027  29
  -1  -7  13 585.998 73.0184  32
  -1   7  13 679.180 69.6110  29
  -1  -7  12 2458.05 140.687  32
  -1  -7  12 2805.87 140.945  15
  -1  -7  12 2584.15 132.955  14
  -1   7  12 2372.21 131.843  29
  -1   7  11 5886.23 209.527  35
  -1  -7  11 5634.93 218.542  32
  -1   7  11 5982.34 226.336   7
  -1   7  11 5524.27 208.984  29
  -1  -7  11 5309.23 205.084  15
  -1  -7  11 5659.11 205.023  14
  -1   7  10 4950.43 190.902  29
  -1  -7  10 4585.39 190.196  32
   1  -7 -10 4496.86 205.465  31
  -1  -7  10 5031.18 188.948  15
  -1  -7  10 4850.71 183.561  14
  -1  -7   9 60.1461 25.4340  14
  -1   7   9 22.0007 18.6120  29
   1  -7  -9 39.0277 27.6447  31
  -1   7   9 12.3804 17.4573  35
  -1  -7   9 32.1883 26.6254  32
  -1  -7   9 54.9153 21.8802  15
  -1  -7   9 48.6885 24.7609  16
  -1  -7   8 21.7750 17.9956  14
   1  -7  -8-5.02645 26.5646  10
  -1  -7   8 19.0997 21.3670  15
   1  -7  -8 49.9689 22.4096  31
  -1   7   8 43.7339 19.7134  29
   1  -7  -7 2285.58 116.058  31
   1  -7  -7 2220.14 113.861   9
   1  -7  -7 1997.44 113.920  10
   1  -7  -6 583.163 54.2165  31
   1  -7  -6 506.781 53.6885  10
   1  -7  -6 471.409 52.0058   9
   1  -7  -5 13171.8 343.232  10
   1  -7  -5 12783.4 338.413   9
   1  -7  -4 13.7900 15.4641   9
   1  -7  -4 10.3391 18.2166  10
  -1   7   4 48.6503 17.6408   8
   1  -7  -3 23192.1 533.445  10
   1  -7  -3 24922.7 541.698   9
  -1   7   3 23864.5 520.374   8
   1  -7  -2 2741.69 109.772  10
   1  -7  -2 2973.02 116.069   9
  -1  -7   2 3063.03 106.372   9
  -1   7   2 2826.38 103.182   8
   1  -7  -1 5.53954 14.9303   9
  -1  -7   1 24.1827 14.3269  10
  -1  -7   1 10.0458 14.5421   9
   1  -7  -1 51.5186 18.6669  10
   1  -7   0 41349.1 846.490  10
  -1  -7   0 41697.0 851.137  10
  -1  -7   0 42514.9 860.313   9
   1  -7   0 41254.9 855.241   9
   1  -7   1 10049.4 238.842  13
  -1  -7  -1 10148.6 252.479  37
  -1  -7  -1 9799.74 261.051   9
   1  -7   1 10073.0 252.833   9
  -1  -7  -1 9772.73 258.450  10
   1  -7   2 38462.3 760.290  13
  -1  -7  -2 36604.2 795.219   9
  -1  -7  -2 37269.1 793.596  10
  -1  -7  -2 37927.7 780.079  37
  -1  -7  -3 4343.72 155.397   9
  -1  -7  -3 4433.56 156.630  10
  -1  -7  -3 4483.92 146.635  37
  -1  -7  -4 40.4512 20.9829   9
  -1  -7  -4 119.816 28.5745  10
  -1  -7  -4 101.797 21.9211  37
  -1  -7  -5 743.751 62.2194   9
  -1  -7  -5 718.052 62.8331  10
  -1  -7  -5 738.654 57.4731  31
  -1  -7  -6 7576.89 245.124  10
  -1  -7  -6 7505.85 232.084  31
   1  -7   7 4035.29 150.203  14
  -1  -7  -7 3826.83 159.782  31
   1   7   7 4300.25 166.193   7
  -1  -7  -7 3944.03 166.523  10
   1  -7   7 4051.66 162.608  16
   1  -7   7 3627.42 148.994  15
   1  -7   8 248.318 42.6353  32
   1   7   8 311.469 47.4350  36
   1  -7   8 312.780 43.2010  14
   1   7   8 274.422 41.7676  29
  -1  -7  -8 260.549 44.5094  31
   1   7   8 282.402 44.7427   7
   1  -7   8 289.697 43.2745  15
   1  -7   8 295.792 44.6949  16
   1  -7   9 46.5151 29.9267  32
   1   7   9 38.9961 23.8061  35
   1   7   9 60.5088 29.6802  36
  -1  -7  -9 80.3884 31.5413  31
   1   7   9 4.78609 22.0608  29
   1  -7   9 47.9986 24.8453  14
   1   7   9 36.9053 24.9295   7
   1  -7   9 37.1352 24.5403  15
   1  -7   9 63.3360 29.5256  16
  -1  -7 -10 990.598 91.4101  31
   1   7  10 976.203 81.4769  29
   1  -7  10 923.758 85.3702  32
   1   7  10 985.449 77.3435  35
  -1  -7 -10 923.461 85.6844  27
   1   7  10 847.707 79.6589   7
   1  -7  10 1000.94 86.6073  16
   1  -7  10 970.805 81.2744  15
   1  -7  10 1043.83 81.0902  14
   1   7  11 1009.18 85.2871  29
   1  -7  11 962.054 88.8626  32
   1  -7  11 1005.07 83.6355  15
   1   7  12 356.715 52.7447  29
   1  -7  12 298.649 49.1452  15
   1   7  13 397.897 57.3859  29
  -1  -7 -13 399.184 63.6947  28
   1   7  14 9.66578 23.9608  29
  -1  -7 -14 50.5080 32.4883  28
  -1  -7 -15 47.6442 26.1788  28
   1   7  16 137.814 31.4331  23
  -1  -7 -16 125.088 28.6759  28
   1   7  17 251.002 32.2118  23
  -1  -7 -17 274.486 32.0978  28
  -1   8  17 336.117 39.4668  23
   1  -8 -17 371.120 42.7327  28
  -1   8  16 902.736 70.8246  23
  -1   8  16 960.674 68.7082  29
   1  -8 -16 942.111 75.3227  28
   1  -8 -16 853.800 70.1923  27
  -1   8  15-4.94341 19.5480  23
  -1   8  15-4.42286 24.2882  29
   1  -8 -15 41.5891 26.9157  27
   1  -8 -14 554.583 71.7358  27
  -1  -8  14 649.558 73.2108  32
  -1   8  14 707.268 69.8106  29
  -1  -8  13 1859.26 121.744  32
  -1   8  13 1848.63 116.628  29
  -1  -8  12 45.7888 31.3709  14
  -1   8  12 82.8531 31.4547  29
  -1  -8  12 59.4810 36.6706  32
  -1  -8  12 48.2735 28.9248  15
  -1  -8  11 137.417 39.7696  32
  -1   8  11 141.268 34.6583  35
  -1  -8  11 143.741 36.7650  14
  -1   8  11 118.569 36.5684  29
   1  -8 -11 170.689 45.5743  31
  -1   8  11 139.838 39.1755   7
  -1  -8  11 161.547 40.1829  15
  -1  -8  10 126.341 34.6825  14
   1  -8 -10 86.5436 35.2461  31
  -1   8  10 122.656 35.0685  29
  -1   8  10 91.4857 30.1808  35
  -1  -8  10 149.604 40.7747  32
  -1  -8  10 127.954 35.3395  15
  -1  -8   9 5038.37 193.421  32
   1  -8  -9 4854.24 202.090  31
  -1  -8   9 4737.77 180.233  14
  -1   8   9 4794.24 187.170  29
   1  -8  -9 4778.59 204.036  10
  -1  -8   9 4886.50 185.691  15
  -1  -8   8 556.279 58.0708  32
  -1  -8   8 668.546 59.2854  14
  -1   8   8 597.151 58.8366  29
   1  -8  -8 610.849 68.0179  10
  -1  -8   8 711.793 63.5062  15
   1  -8  -7 5000.55 193.389   9
   1  -8  -7 4784.33 194.102  10
  -1  -8   7 5003.22 176.149  15
  -1  -8   7 4921.83 171.672  14
   1  -8  -6 905.402 74.4138   9
   1  -8  -6 935.226 76.6093  10
   1  -8  -5 7269.96 232.629   9
   1  -8  -5 6950.19 231.053  10
   1  -8  -4 6891.99 222.762   9
   1  -8  -4 7134.99 224.803  10
   1  -8  -3 109.655 28.1987  10
   1  -8  -3 112.607 29.2242   9
   1  -8  -2 972.724 67.4804   9
   1  -8  -2 914.441 64.2458  10
   1  -8  -1 1344.66 78.2133   9
  -1  -8   1 1500.25 78.5555   9
   1  -8  -1 1426.52 77.6651  10
   1  -8   0 3.11236 20.5415   9
  -1  -8   0-11.6419 23.0180  10
  -1  -8   0 35.2804 23.7274   9
  -1  -8  -1 673.805 56.4282   9
  -1  -8  -1 707.628 55.5264  10
  -1  -8  -1 716.021 52.5332  37
   1  -8   1 569.821 42.7212  13
  -1  -8  -2 6183.47 202.599   9
  -1  -8  -2 6452.83 202.163  10
  -1  -8  -2 6470.98 191.365  37
  -1  -8  -3 8938.95 261.307  10
  -1  -8  -3 8798.95 261.955   9
  -1  -8  -3 9124.18 249.650  37
  -1  -8  -4 602.350 58.5070  10
  -1  -8  -4 520.007 55.5124   9
  -1  -8  -4 691.689 55.5651  37
  -1  -8  -5 15942.6 425.194  10
  -1  -8  -5 16500.1 426.018   9
  -1  -8  -5 16987.6 413.107  37
  -1  -8  -6 805.711 66.7734  37
   1  -8   6 721.957 58.8896  14
  -1  -8  -6 770.843 71.3980  10
   1  -8   6 692.622 64.8826  16
   1  -8   6 646.904 58.8654  15
   1   8   7 1598.49 96.2154  29
   1  -8   7 1891.46 99.3693  14
  -1  -8  -7 1628.57 105.439  27
   1   8   7 1759.45 104.477   7
  -1  -8  -7 1790.56 111.371  10
   1  -8   7 1626.60 98.0173  15
   1  -8   7 1674.39 104.002  16
   1   8   8 1405.35 97.4214  36
   1  -8   8 1120.88 87.4510  32
   1   8   8 1260.49 86.9945  29
  -1  -8  -8 1133.00 88.7234  31
  -1  -8  -8 1167.92 92.7663  27
   1   8   8 1269.50 93.5899   7
   1  -8   8 1278.49 93.8766  16
   1  -8   8 1345.38 87.6748  14
   1  -8   8 1267.63 88.2246  15
   1   8   9 167.282 35.4968  35
   1  -8   9 113.014 35.6023  32
  -1  -8  -9 58.5783 33.4278  31
   1   8   9 211.073 40.5225  29
   1  -8   9 138.492 35.6022  14
  -1  -8  -9 116.249 36.9379  27
   1   8   9 105.580 33.8244   7
   1  -8   9 153.721 36.7653  15
   1  -8   9 150.836 38.3406  16
   1  -8  10 51.6811 35.9178  32
   1   8  10 58.3564 26.2264  35
   1   8  10 74.7551 31.4366  29
  -1  -8 -10 81.5178 35.0820  31
   1  -8  10 44.1693 26.4669  14
  -1  -8 -10 48.9392 32.3419  27
   1  -8  10 57.4118 28.1446  15
   1  -8  10 17.6269 26.3653  16
   1   8  10 85.7411 31.9824   7
  -1  -8 -11 462.276 64.6235  27
   1   8  11 424.052 59.7336  29
   1  -8  11 555.398 65.4500  15
  -1  -8 -12 219.508 45.8144  27
  -1  -8 -12 321.341 55.6208  28
   1   8  12 267.738 47.5067  29
   1  -8  12 235.954 45.9437  15
  -1  -8 -13 2309.79 135.372  28
   1   8  13 2346.31 128.916  29
  -1  -8 -13 2278.79 132.129  27
  -1  -8 -14 506.894 63.5989  28
   1   8  14 619.524 63.5481  29
  -1  -8 -15 51.9256 26.2882  28
   1   8  16 3.27777 17.9999  23
  -1  -8 -16-6.50712 16.8451  28
   1  -9 -17 433.160 41.1123  28
  -1   9  16 9.69418 18.0711  29
   1  -9 -16-3.71009 19.6050  27
   1  -9 -16 11.3594 22.6371  28
  -1   9  15 161.016 34.1533  29
   1  -9 -15 113.374 36.4157  28
   1  -9 -15 91.6240 32.7113  27
  -1   9  14-4.84349 24.0094  29
   1  -9 -14-5.68154 28.1636  27
   1  -9 -13-18.7304 33.6450  27
  -1  -9  13 22.8978 31.4357  32
  -1   9  13 10.6631 26.4284  29
  -1  -9  12 56.3027 33.8020  14
  -1   9  12 89.0263 34.8089  29
  -1  -9  12 32.2866 33.6651  15
  -1  -9  12 82.5033 39.4072  32
  -1   9  11 1253.92 95.9729  29
  -1  -9  11 1254.30 94.6275  15
  -1  -9  11 1308.15 94.5818  14
  -1  -9  11 1195.60 97.4713  32
  -1   9  10 5077.11 203.398  29
  -1  -9  10 5214.29 209.547  32
  -1   9  10 5359.97 203.648  35
  -1  -9  10 5271.89 199.993  14
  -1  -9  10 5202.48 202.874  15
  -1  -9   9 7540.74 251.316  32
  -1  -9   9 7419.20 241.195  14
  -1   9   9 7137.95 245.245  29
   1  -9  -9 6835.60 263.325  10
  -1  -9   9 6950.45 240.757  15
  -1  -9   8 374.066 50.9215  32
  -1  -9   8 399.872 49.7985  14
  -1   9   8 359.974 48.2035  29
   1  -9  -8 450.076 63.9277  10
  -1  -9   8 401.225 51.2895  15
  -1  -9   7 48.5933 22.2563  14
  -1   9   7 94.3409 27.9518  29
   1  -9  -7 28.9369 29.3472  10
   1  -9  -7 33.1446 23.3703   9
  -1  -9   7 46.5745 23.2692  15
   1  -9  -6 818.507 76.4276   9
   1  -9  -6 901.419 79.7678  10
  -1   9   6 754.785 63.2711  29
  -1  -9   6 911.599 67.6448  14
   1  -9  -5 7117.40 245.111  10
   1  -9  -5 7397.69 247.271   9
   1  -9  -4 3947.37 162.426  10
   1  -9  -4 3659.34 158.681   9
   1  -9  -3 3265.43 143.354   9
   1  -9  -3 3210.22 140.386  10
   1  -9  -2 5429.68 188.104  10
   1  -9  -2 5496.18 193.635   9
  -1  -9   1 21446.2 488.603   9
   1  -9  -1 20589.1 487.558  10
   1  -9  -1 20649.0 497.098   9
   1  -9   0 140.665 29.3599   9
  -1  -9   0 97.1692 29.9024   9
   1  -9   1 5299.82 160.330  13
  -1  -9  -1 5357.58 182.000  10
  -1  -9  -1 5347.31 186.812   9
  -1  -9  -2 5230.71 174.384  37
  -1  -9  -2 4976.01 180.489  10
  -1  -9  -2 5126.60 186.116   9
  -1  -9  -3 18885.1 443.601  37
  -1  -9  -3 17879.7 455.647  10
  -1  -9  -3 18057.1 460.355   9
  -1  -9  -4 1578.69 90.7071  37
  -1  -9  -4 1305.91 91.0950  10
  -1  -9  -4 1342.76 92.9194   9
   1  -9   5 2128.91 103.820  14
  -1  -9  -5 2115.48 121.431  10
  -1  -9  -5 1960.16 107.168  37
  -1  -9  -6 56.0545 24.6867  37
   1   9   6 37.0736 20.8820  29
   1  -9   6 31.1752 20.1798  14
  -1  -9  -6 4.95607 22.2254  27
  -1  -9  -6 22.0170 30.7838  10
   1   9   6 4.65799 18.4234   7
   1  -9   6 9.72512 21.1920  16
   1   9   7 2730.64 132.398  29
   1  -9   7 2988.88 133.480  14
  -1  -9  -7 2727.89 144.251  27
   1   9   7 2910.72 143.136   7
  -1  -9  -7 2637.17 146.598  10
   1  -9   7 2898.07 137.624  15
   1  -9   7 3082.81 147.732  16
   1  -9   8 1152.05 90.7995  32
  -1  -9  -8 1085.42 92.1242  27
   1   9   8 1149.55 86.1429  29
   1   9   8 1082.75 88.7010   7
   1  -9   8 1088.74 90.1687  16
   1  -9   8 1125.47 86.3304  15
   1  -9   8 1227.71 86.4027  14
   1   9   9 1370.74 94.2603  35
   1  -9   9 1275.95 98.9194  32
   1   9   9 1263.23 94.0165  29
  -1  -9  -9 1367.99 106.575  27
   1   9   9 1542.98 108.693   7
   1  -9   9 1356.71 97.6735  15
   1  -9   9 1523.91 107.258  16
   1  -9   9 1331.70 92.6745  14
   1   9  10 277.541 49.1970  29
   1  -9  10 342.707 51.7406  14
  -1  -9 -10 314.943 56.8275  27
   1  -9  10 416.585 60.5445  32
   1  -9  10 318.227 51.9922  15
   1  -9  10 366.609 58.8887  16
  -1  -9 -11 10646.2 349.664  27
  -1  -9 -11 11312.5 354.272  28
   1   9  11 11872.4 348.700  29
   1  -9  11 11595.2 337.051  14
   1  -9  11 11743.9 344.046  15
  -1  -9 -12 3060.28 159.825  27
  -1  -9 -12 3519.99 168.177  28
   1   9  12 3323.89 157.362  29
   1  -9  12 3322.29 155.183  15
  -1  -9 -13 603.717 68.5198  27
  -1  -9 -13 663.331 70.7485  28
   1   9  13 719.115 71.0140  29
  -1  -9 -14 225.146 41.3650  27
  -1  -9 -14 193.096 39.6651  28
   1   9  14 161.054 36.0081  29
   1   9  15 3.66922 19.3888  23
  -1  -9 -15-3.78131 19.5775  28
   1   9  16-2.60545 13.7679  23
  -1  -9 -16-5.42178 13.7401  28
   1 -10 -16 1206.76 71.8989  28
   1 -10 -16 1328.09 76.6198  27
  -1  10  15 93.0611 27.0151  29
   1 -10 -15 96.8109 29.8819  28
   1 -10 -15 60.4255 28.5285  27
  -1  10  14-4.50424 20.7502  29
   1 -10 -14 33.7551 25.4817  28
   1 -10 -14 5.24769 26.0134  27
  -1  10  13 56.1108 30.9773  29
   1 -10 -13 23.7640 31.4020  27
  -1 -10  13 26.8434 31.0857  32
  -1 -10  13 49.1570 27.4998  15
  -1  10  12 229.246 46.7289  29
  -1 -10  12 256.548 45.9580  14
   1 -10 -12 228.473 53.8500  27
  -1 -10  12 249.965 52.1942  32
  -1 -10  12 253.186 47.1914  15
  -1  10  11 285.184 49.3693  29
  -1 -10  11 294.306 49.3904  14
  -1 -10  11 304.490 54.5595  32
  -1 -10  11 297.235 51.6702  15
   1 -10 -11 226.927 51.9983  27
  -1 -10  10 4059.19 183.315  32
  -1 -10  10 4193.03 177.254  14
  -1 -10  10 4399.03 184.277  15
  -1  10  10 4194.23 183.336  29
  -1  10   9 387.172 54.5367  29
  -1 -10   9 386.638 56.4404  32
  -1 -10   9 477.634 58.3987  14
  -1 -10   9 351.412 53.1641  15
   1 -10  -9 344.258 60.4384  10
  -1 -10   8 6414.78 217.707  14
  -1 -10   8 6068.59 217.500  15
  -1  10   8 5734.71 213.946  29
   1 -10  -8 5570.30 235.965  10
  -1 -10   7 1665.35 98.9840  14
  -1 -10   7 1652.71 100.846  15
  -1  10   7 1523.19 96.6279  29
   1 -10  -7 1459.49 111.833  10
   1 -10  -7 1525.93 112.264   9
  -1  10   6 519.676 54.9207  29
   1 -10  -6 537.191 67.1390  10
   1 -10  -6 480.725 65.0890   9
  -1 -10   6 506.927 53.9789  14
  -1 -10   5 59.6741 23.0579  14
  -1 -10   5 66.9008 24.8699  19
   1 -10  -5 33.4738 25.7267   9
   1 -10  -5 22.3918 25.8140  10
  -1 -10   4 695.336 59.3399  14
   1 -10  -4 577.143 65.4484   9
   1 -10  -4 473.420 60.4619  10
   1 -10  -3 4500.88 182.376  10
   1 -10  -3 4696.34 186.809   9
   1 -10  -2 1387.26 94.6253   9
   1 -10  -2 1512.31 95.7312  10
   1 -10  -1 12314.3 342.876   9
   1 -10   0 29.6879 17.7700  13
  -1 -10   0 30.1434 27.6961   9
  -1 -10  -1 5906.98 207.705   9
  -1 -10  -1 5590.91 197.125  10
  -1 -10  -2 1118.59 84.1518   9
  -1 -10  -2 976.215 77.8750  10
   1 -10   3 684.203 58.1763  14
  -1 -10  -3 740.609 63.6450  37
   1 -10   3 708.511 60.9175  19
  -1 -10  -3 713.357 70.7673   9
  -1 -10  -3 821.441 73.2942  10
   1 -10   4 37.7607 20.7484  14
  -1 -10  -4 39.4176 20.7122  37
   1 -10   4 42.5104 23.9505  26
  -1 -10  -4 72.4066 28.7045  27
   1 -10   4 19.4346 19.2806  19
  -1 -10  -4 36.9193 27.3159  10
  -1 -10  -5 529.265 59.4206  27
   1 -10   5 399.798 47.6860  14
   1 -10   5 362.910 47.3833  19
  -1 -10  -5 414.750 59.3411  10
   1 -10   6 7719.03 240.924  14
  -1 -10  -6 7438.99 258.828  27
  -1 -10  -6 7218.87 267.112  10
   1 -10   6 7899.57 261.596  16
  -1 -10  -7 115.064 36.5428  27
   1 -10   7 158.501 35.2337  14
   1  10   7 100.418 29.9728  29
   1 -10   7 111.310 34.8619  16
   1 -10   7 90.9442 33.8373  15
   1  10   8 504.617 59.5654  29
   1  10   8 545.919 66.0064   7
  -1 -10  -8 547.643 68.7503  27
   1 -10   8 537.515 59.9459  14
   1 -10   8 522.601 62.3852  15
   1 -10   8 483.154 62.8908  16
  -1 -10  -9 642.261 76.7280  27
   1 -10   9 766.420 75.1839  15
   1 -10   9 736.731 77.6204  16
   1 -10   9 664.699 67.8994  14
   1  10   9 741.443 72.7399  29
  -1 -10 -10 254.586 52.8676  27
  -1 -10 -10 290.888 52.5062  28
   1 -10  10 355.176 53.4138  14
   1  10  10 288.156 49.1142  29
   1 -10  10 420.979 62.5550  16
   1 -10  10 333.051 54.1455  15
   1  10  11 1968.52 118.099  29
  -1 -10 -11 1987.47 122.780  28
   1 -10  11 2107.86 117.225  14
   1 -10  11 2198.64 123.967  15
  -1 -10 -12 4515.86 197.204  27
  -1 -10 -12 4830.75 197.244  28
   1  10  12 5103.49 195.279  29
   1 -10  12 4998.64 192.255  15
  -1 -10 -13 24.3318 26.2335  28
  -1 -10 -13 35.1563 27.0737  27
   1  10  13 54.0659 26.5207  29
  -1 -10 -14 305.712 43.3709  27
  -1 -10 -14 236.451 40.0390  28
   1  10  14 272.440 40.1056  29
  -1 -10 -15 3.13198 16.8778  28
  -1 -10 -15-5.86521 16.9755  27
   1 -11 -16-7.73779 14.4246  27
   1 -11 -15 73.9746 26.2600  27
  -1  11  15 77.1063 23.3202  29
   1 -11 -14 46.6825 29.2065  27
  -1  11  14 64.5306 26.2963  29
   1 -11 -13 142.060 38.8953  27
  -1  11  13 245.013 42.6909  29
  -1  11  12 369.584 54.8317  29
  -1 -11  12 398.281 54.0471  14
  -1 -11  12 370.269 55.4250  32
  -1 -11  12 326.264 51.5529  15
   1 -11 -12 258.724 51.2684  27
  -1  11  11 5161.63 207.112  29
  -1 -11  11 5051.50 206.420  32
  -1 -11  11 5210.68 201.368  14
  -1 -11  11 5447.59 208.113  15
   1 -11 -11 5230.16 219.435  27
  -1  11  10 4942.69 204.620  29
   1 -11 -10 5488.01 225.739  27
  -1 -11  10 5047.08 207.173  32
  -1 -11  10 5445.91 210.130  15
  -1 -11  10 5547.27 208.243  14
   1 -11  -9 37.6057 31.0943  27
  -1 -11   9 76.5446 33.7031  14
  -1 -11   9 85.5701 34.4037  15
  -1  11   9 76.3808 31.0759  29
  -1  11   8 278.009 47.9801  29
  -1 -11   8 267.560 47.7119  14
   1 -11  -8 312.095 52.9532  27
  -1 -11   8 337.670 51.7732  15
   1 -11  -8 226.032 53.0494  10
  -1 -11   7 868.017 75.9689  14
  -1  11   7 784.365 72.4199  29
  -1 -11   7 677.706 68.7616  15
   1 -11  -7 827.447 87.6152  10
   1 -11  -7 733.641 83.1534   9
  -1  11   6 116.442 32.7024  29
   1 -11  -6 84.0633 35.5568   9
   1 -11  -6 65.1845 35.1739  10
  -1 -11   6 118.978 33.2050  14
  -1 -11   5 1116.50 80.9969  14
  -1 -11   5 1197.62 81.5794  19
   1 -11  -5 1131.15 97.2037   9
   1 -11  -5 992.897 90.3478  10
  -1 -11   4 450.420 56.1165  26
  -1 -11   4 432.212 51.7434  14
   1 -11  -4 400.704 59.4618  10
   1 -11  -4 464.544 62.5553   9
  -1 -11   4 498.440 54.4985  19
  -1 -11   3 4930.29 180.194  14
  -1 -11   3 5272.86 192.488  20
   1 -11  -3 5125.48 208.126   9
   1 -11  -3 4818.53 199.631  10
   1 -11  -2 95.4282 31.9688  26
  -1 -11   2 141.028 30.7872  14
  -1 -11   2 100.035 32.3120  20
   1 -11  -2 146.331 40.1548   9
   1 -11  -1 1550.77 92.6494  19
  -1 -11   1 1768.23 104.754  20
   1 -11  -1 1765.60 110.072   9
   1 -11  -1 1805.80 107.848  26
   1 -11   0 321.849 47.8033  26
  -1 -11   0 263.212 42.5883  20
   1 -11   0 268.690 41.1525  19
   1 -11   1 1425.35 88.7936  19
   1 -11   1 1454.20 97.4731  26
   1 -11   1 1380.70 84.2006  14
   1 -11   2 430.505 56.8266  26
   1 -11   2 383.437 46.4771  14
   1 -11   2 323.505 45.6036  19
  -1 -11  -2 389.242 53.8811  10
   1 -11   3 984.738 82.7082  26
   1 -11   3 1033.21 75.1290  14
   1 -11   3 958.602 74.5369  19
  -1 -11  -3 1125.95 90.3269  10
   1 -11   4 808.745 76.2704  26
   1 -11   4 942.513 72.1388  14
   1 -11   4 741.302 68.1800  19
  -1 -11  -4 770.943 77.5268  10
  -1 -11  -5 334.610 51.4123  27
   1 -11   5 327.170 45.9456  14
   1 -11   5 208.278 40.0913  19
  -1 -11  -5 309.113 54.1380  10
  -1 -11  -6 194.000 42.3233  27
   1 -11   6 178.294 36.6063  14
   1 -11   6 129.029 37.1531  16
  -1 -11  -7 174.766 42.8133  27
   1 -11   7 151.459 39.5170  16
   1 -11   7 139.139 37.6171  15
   1 -11   7 133.876 37.5761  14
  -1 -11  -8 181.478 46.6002  27
   1 -11   8 376.979 52.4303  14
   1 -11   8 284.801 50.0764  15
   1 -11   8 250.578 50.7224  16
   1  11   8 363.926 52.1073  29
  -1 -11  -9 12.6509 31.3577  27
   1 -11   9 30.2339 27.6742  14
   1 -11   9 23.9584 29.0105  16
   1 -11   9 5.50423 24.6828  15
   1  11   9 42.5328 29.7344  29
  -1 -11 -10-6.23407 33.5944  27
   1 -11  10-4.97396 27.8158  14
   1  11  10-10.5563 28.9849  29
   1 -11  10 5.84714 28.3180  16
   1 -11  10 5.37752 27.2556  15
  -1 -11 -11 618.469 71.8633  27
   1  11  11 631.140 67.5926  29
   1 -11  11 566.751 66.2435  15
   1 -11  11 603.333 63.8151  14
  -1 -11 -12 288.633 47.8179  28
  -1 -11 -12 345.183 53.0071  27
   1  11  12 378.705 51.5595  29
   1 -11  12 317.605 49.0527  15
  -1 -11 -13 103.437 33.0124  27
  -1 -11 -13 120.607 33.5552  28
   1  11  13 152.019 32.2839  29
  -1 -11 -14 21.0999 18.9551  27
  -1 -11 -14 23.3087 20.8232  28
  -1 -11 -15 83.1817 20.1974  27
  -1 -11 -15 146.527 23.7829  28
   1 -12 -15 148.637 28.4558  27
  -1  12  15 193.448 27.6747  29
   1 -12 -14 277.548 41.4186  27
  -1  12  14 307.537 40.0440  29
   1 -12 -13 704.935 70.0195  27
  -1  12  13 719.918 64.8653  29
   1 -12 -12 126.117 38.1233  27
  -1 -12  12 203.087 38.8781  14
  -1 -12  12 156.631 38.4576  15
  -1  12  12 172.001 37.9096  29
   1 -12 -11 41.6101 29.4874  27
  -1 -12  11 77.2826 32.3045  14
  -1 -12  11 115.765 34.8994  15
  -1  12  11 36.3347 24.5586  29
   1 -12 -10 326.926 56.4009  27
  -1 -12  10 319.071 51.6910  14
  -1 -12  10 333.075 52.4623  15
  -1  12  10 313.815 51.1791  29
   1 -12  -9 4525.42 201.144  27
  -1 -12   9 4535.88 185.659  14
  -1 -12   9 4839.80 193.832  15
  -1  12   9 4264.05 186.133  29
   1 -12  -8 4761.70 204.500  27
  -1 -12   8 4829.36 196.382  15
  -1 -12   8 4914.40 193.551  14
  -1  12   8 4637.79 193.837  29
  -1 -12   7 35.0419 31.3001  14
  -1  12   7 36.3488 27.4402  29
  -1 -12   7 5.24430 24.7875  15
   1 -12  -7-14.3557 33.9258  10
   1 -12  -7 14.2302 36.0631   9
  -1 -12   6 5941.25 207.987  19
   1 -12  -6 5449.19 237.448  10
   1 -12  -6 5679.46 240.585   9
  -1 -12   6 5936.89 214.246  14
  -1 -12   5 2391.27 123.604  19
   1 -12  -5 2340.44 146.891   9
   1 -12  -5 2256.83 142.341  10
  -1 -12   5 2572.34 128.050  14
  -1 -12   4 91.4906 32.0737  19
   1 -12  -4 25.2994 38.4028  10
   1 -12  -4-6.55267 33.2165   9
  -1 -12   4 23.1828 21.9212  14
  -1 -12   3 4303.80 169.634  14
  -1 -12   3 4205.02 167.820  19
   1 -12  -3 4130.74 191.791   9
   1 -12  -3 3878.72 182.751  10
   1 -12  -2 203.002 43.8746  26
  -1 -12   2 210.362 38.8790  14
  -1 -12   2 157.714 37.3617  19
   1 -12  -2 193.806 46.7314   9
   1 -12  -1 4011.69 175.614  26
  -1 -12   1 3882.24 159.719  14
   1 -12  -1 3832.57 160.513  19
   1 -12  -1 3884.53 179.381   9
   1 -12   0 4414.94 174.095  19
   1 -12   0 4386.96 187.243  26
   1 -12   0 4191.37 164.464  14
   1 -12   1 288.933 51.6827  26
   1 -12   1 184.711 34.5963  14
   1 -12   1 208.540 40.8777  19
   1 -12   2-5.64918 27.3593  26
   1 -12   2 4.26796 20.6701  14
   1 -12   2 14.0818 23.7909  19
   1 -12   3 6351.80 234.649  26
   1 -12   3 5758.83 203.468  14
   1 -12   3 5821.51 211.181  19
  -1 -12  -3 5700.58 227.255  10
   1 -12   4 261.027 50.1478  26
   1 -12   4 419.007 51.6185  14
  -1 -12  -4 352.364 55.9457  10
   1 -12   4 244.854 48.7573  19
   1 -12   5 1919.62 111.387  19
   1 -12   5 1851.80 108.653  14
  -1 -12  -6 29.3817 28.4650  27
   1 -12   6 24.0284 25.4004  14
   1 -12   6 21.7226 26.3069  15
   1 -12   6 58.3682 32.6459  16
  -1 -12  -7-12.2674 32.4117  27
   1 -12   7-14.7699 23.8439  14
   1 -12   7-11.8635 28.7278  16
   1 -12   7 38.6473 28.5849  15
   1 -12   8 786.942 74.1465  14
   1 -12   8 824.255 81.2148  16
   1 -12   8 816.940 79.1003  15
  -1 -12  -8 860.746 85.2795  27
  -1 -12  -9 190.531 42.2174  27
   1 -12   9 157.526 40.0892  14
   1  12   9 251.870 44.2489  29
   1 -12   9 104.213 37.3562  16
   1 -12   9 183.588 43.5777  15
  -1 -12 -10 1467.18 107.497  27
   1  12  10 1278.57 91.6821  29
   1 -12  10 1556.15 102.050  15
   1 -12  10 1409.17 95.4350  14
  -1 -12 -11 356.569 55.4144  27
   1  12  11 496.427 56.8659  29
   1 -12  11 442.734 55.9291  15
   1 -12  11 526.771 57.6188  14
  -1 -12 -12 174.590 38.8258  27
   1  12  12 260.379 41.4262  29
   1 -12  12 201.555 37.8284  15
  -1 -12 -13 115.534 29.9908  27
   1  12  13 122.183 26.4518  29
  -1 -12 -14 861.280 58.7310  27
   1 -13 -14 88.0330 25.4205  27
  -1  13  14 181.158 28.2016  29
   1 -13 -13 196.484 37.7898  27
  -1  13  13 141.737 31.0311  29
   1 -13 -12-4.73381 23.4661  27
  -1 -13  12 31.1205 23.6174  14
  -1 -13  12 4.04817 19.1337  15
  -1  13  12 8.39407 22.6177  29
   1 -13 -11 37.1349 28.0398  27
  -1 -13  11 39.7159 28.3754  14
  -1 -13  11 41.2709 25.6521  15
  -1  13  11 23.5409 22.8109  29
   1 -13 -10 261.852 50.5108  27
  -1 -13  10 219.782 42.4580  14
  -1 -13  10 243.793 45.7331  15
  -1  13  10 197.805 40.6893  29
   1 -13  -9 310.599 53.1384  27
  -1 -13   9 260.912 48.9464  15
  -1 -13   9 234.871 45.6893  14
  -1  13   9 247.721 44.4774  29
  -1 -13   8 810.370 78.4099  15
  -1 -13   8 937.830 81.5990  14
  -1  13   8 926.753 80.9229  29
  -1 -13   7 5107.39 202.230  15
  -1 -13   7 5080.24 198.112  14
  -1  13   7 4855.74 196.534  29
  -1 -13   6 375.897 56.7522  15
  -1 -13   6 423.751 56.4402  19
  -1 -13   6 435.864 58.1962  14
  -1 -13   5 162.966 44.9706  19
   1 -13  -5 104.607 50.5938  10
   1 -13  -5 151.549 53.4505   9
  -1 -13   5 135.402 37.9375  14
  -1 -13   4 10373.7 309.048  19
   1 -13  -4 10153.3 345.303   9
   1 -13  -4 10253.9 340.855  10
  -1 -13   4 9770.75 303.063  14
  -1 -13   3 9836.03 301.904  19
  -1 -13   3 10007.5 302.804  14
   1 -13  -3 10011.6 338.056   9
  -1 -13   2-4.86701 25.1997  14
  -1 -13   2 39.5182 29.9907  19
   1 -13  -2 13.1561 31.8585   9
  -1 -13   1 38.8629 23.5374  14
   1 -13  -1 4.95738 25.1360  19
  -1 -13   1 54.0194 27.4719  19
   1 -13  -1 77.0545 33.7409  26
  -1 -13   0 2205.86 120.641  19
   1 -13   0 1950.71 115.915  19
   1 -13   0 2095.48 113.973  14
   1 -13   0 2240.55 133.385  26
   1 -13   1 22.6995 21.9889  14
   1 -13   1 45.7386 28.4217  19
  -1 -13  -1 19.2399 24.3808  19
   1 -13   1-12.1760 31.5216  26
   1 -13   2 860.951 78.2047  19
   1 -13   2 942.458 76.2129  14
   1 -13   2 1053.62 92.1505  26
   1 -13   3 56.6527 34.4528  19
   1 -13   3 65.3129 27.4867  14
   1 -13   3 124.228 41.5406  26
   1 -13   4 6629.21 233.720  19
   1 -13   4 6367.99 223.319  14
   1 -13   4 6570.68 250.547  26
   1 -13   5 2846.95 138.208  14
   1 -13   5 2810.21 141.290  19
   1 -13   5 2577.90 144.095  16
  -1 -13  -6 6396.70 238.106  27
   1 -13   6 5794.18 230.706  16
   1 -13   6 6240.35 230.969  15
   1 -13   6 6093.55 218.967  14
  -1 -13  -7 550.185 68.7318  27
   1 -13   7 548.070 67.8884  16
   1 -13   7 462.693 62.0648  15
   1 -13   7 494.396 60.6352  14
  -1 -13  -8 1206.52 97.4866  27
   1 -13   8 1159.58 91.5817  15
   1 -13   8 1100.35 91.3106  16
   1 -13   8 1182.66 87.7716  14
  -1 -13  -9 2912.40 151.413  27
   1 -13   9 2906.21 136.849  14
   1 -13   9 2723.93 142.319  16
   1 -13   9 2906.10 143.168  15
  -1 -13 -10 117.421 36.6362  27
   1 -13  10 124.181 33.9524  14
   1 -13  10 135.679 35.0470  15
   1  13  10 142.796 35.3746  29
  -1 -13 -11 435.853 55.3693  27
   1 -13  11 370.059 47.6121  15
   1  13  11 423.990 49.1568  29
  -1 -13 -12 297.360 42.3443  27
   1 -13  12 341.318 42.3543  15
   1  13  12 343.726 41.7715  29
  -1 -13 -13 338.393 40.2768  27
   1 -14 -13 18.5396 17.8864  27
  -1  14  13-2.80286 14.2064  29
   1 -14 -12 72.8429 26.2775  27
  -1  14  12 41.8070 20.8523  29
  -1 -14  12 53.9117 22.5441  15
   1 -14 -11 4.45758 22.5931  27
  -1 -14  11 11.5383 20.7262  14
  -1  14  11-12.2121 20.6323  29
  -1 -14  11 27.8505 22.6436  15
   1 -14 -10 44.4175 28.0916  27
  -1  14  10 18.1134 21.4075  29
  -1 -14  10 4.47284 21.6670  15
  -1 -14  10 47.4443 26.1893  14
  -1  14   9 1536.94 99.5672  29
  -1 -14   9 1482.12 98.6593  15
  -1 -14   9 1684.31 102.227  14
  -1 -14   8 20.3724 24.6682  15
  -1 -14   8 14.6297 25.2501  14
  -1 -14   7 4517.93 182.788  14
  -1 -14   7 4333.10 183.004  15
  -1 -14   7 4460.79 177.020  19
  -1 -14   6 1055.84 85.2207  14
  -1 -14   6 960.398 84.5439  15
  -1 -14   6 1018.30 83.8131  19
  -1 -14   5 368.600 53.7563  19
  -1 -14   5 393.552 56.5809  14
  -1 -14   4 840.457 75.7358  14
  -1 -14   4 656.059 71.8187  19
  -1 -14   3 1283.88 93.6913  14
  -1 -14   3 1406.25 99.7134  19
  -1 -14   2 951.786 81.9199  14
  -1 -14   2 924.673 82.1543  19
  -1 -14   1 783.175 74.5636  14
  -1 -14   1 1035.72 84.9658  19
   1 -14  -1 917.279 81.1349  19
  -1 -14   0 88.1528 34.6899  14
   1 -14   0 76.2318 28.5205  14
  -1 -14   0 72.5086 31.4764  19
   1 -14   0 74.9447 35.3603  19
   1 -14   1 502.305 62.7492  19
  -1 -14  -1 575.308 64.3880  19
   1 -14   1 481.574 57.5979  14
   1 -14   2 54.1577 34.3771  19
   1 -14   2 114.691 32.3761  14
   1 -14   2 78.1684 35.8059  26
   1 -14   3 517.912 66.3600  19
   1 -14   3 577.068 61.6942  14
   1 -14   3 624.619 75.7581  26
   1 -14   4 649.801 71.8294  19
   1 -14   4 757.582 81.7956  26
   1 -14   4 616.597 65.3770  14
   1 -14   5 93.2848 39.4581  26
   1 -14   5 62.7082 27.9553  14
   1 -14   6 92.5935 36.4666  15
   1 -14   6 133.741 36.8100  14
  -1 -14  -7 5.57232 26.3380  27
   1 -14   7 10.5539 26.1593  15
   1 -14   7 16.4185 27.7400  16
   1 -14   7 28.0383 26.1344  14
   1 -14   8 898.784 79.9933  16
   1 -14   8 903.151 76.0411  14
   1 -14   8 954.519 80.6860  15
  -1 -14  -8 897.432 81.5803  27
   1 -14   9 919.908 76.8853  15
   1 -14   9 1062.63 77.5367  14
   1 -14   9 1064.16 82.1939  16
  -1 -14  -9 887.683 78.5412  27
   1 -14  10 672.616 61.7810  15
   1 -14  10 662.805 58.6317  14
  -1 -14 -10 709.706 66.4379  27
   1 -14  11 626.763 54.5859  15
  -1 -14 -11 603.588 57.2890  27
  -1 -14 -12 576.224 49.9952  27
   1  14  12 558.829 45.7229  29
  -1  15  12 16.0172 15.4556  29
  -1  15  11 943.384 65.2690  29
  -1 -15  11 1097.61 69.1173  14
  -1 -15  11 1084.90 68.9777  15
  -1  15  10 765.578 63.8495  29
  -1 -15  10 694.169 59.4732  14
  -1 -15  10 657.960 59.2956  15
  -1 -15   9 185.432 36.8316  14
  -1 -15   9 153.536 37.8436  15
  -1 -15   8 569.408 60.2160  14
  -1 -15   8 564.184 60.9787  15
  -1 -15   7 273.496 46.9937  15
  -1 -15   7 253.464 45.1848  14
  -1 -15   7 260.427 43.7653  19
  -1 -15   6 45.6160 30.3084  15
  -1 -15   6 34.0108 27.6600  14
  -1 -15   6 28.9895 27.9757  19
  -1 -15   5-20.7020 26.7964  15
  -1 -15   5-4.98635 26.3494  14
  -1 -15   5 5.07323 27.3394  19
  -1 -15   4 2409.95 128.934  14
  -1 -15   4 2485.99 133.550  19
  -1 -15   3 353.154 51.1537  14
  -1 -15   3 340.937 55.8257  19
  -1 -15   2 88.0100 32.8869  14
  -1 -15   2 134.113 41.7082  19
  -1 -15   1 267.568 49.7799  19
  -1 -15   1 156.791 39.6375  14
   1 -15  -1 230.856 46.9503  19
  -1 -15   0 63.4498 28.5043  19
  -1 -15   0 68.6248 30.5669  14
   1 -15   0 19.2143 23.8244  14
   1 -15   0 32.7763 27.0903  19
  -1 -15  -1 15.4964 25.6054  19
   1 -15   1 4.78882 20.2442  14
  -1 -15  -1-5.32296 25.7794  14
   1 -15   1 5.50085 25.9989  19
   1 -15   2 691.719 66.9240  14
   1 -15   2 773.350 77.8658  19
   1 -15   3 160.670 39.1207  14
   1 -15   4 2816.13 135.010  14
   1 -15   5 402.779 57.6790  15
   1 -15   5 454.615 54.6334  14
   1 -15   6 514.869 61.0155  15
   1 -15   6 528.951 57.7818  14
   1 -15   7 76.8683 32.1374  15
   1 -15   7 63.4839 26.1122  14
   1 -15   8 198.940 39.8415  15
   1 -15   8 223.914 37.3432  14
  -1 -15  -9 700.638 63.2294  27
   1 -15   9 672.835 60.7982  15
   1 -15   9 619.696 55.4371  14
  -1 -15 -10 613.956 55.2270  27
   1 -15  10 529.520 48.3448  14
   1 -15  10 436.103 46.5478  15
  -1 -15 -11 50.1152 19.7396  27
   1 -15  11 80.6829 22.4114  15
  -1 -16  11 53.2381 16.9932  15
  -1 -16  10 20.7537 20.0662  14
  -1 -16  10 18.0625 16.5355  15
  -1 -16   9 220.255 35.4761  14
  -1 -16   9 197.110 34.5148  15
  -1 -16   8 69.0963 26.9215  14
  -1 -16   8 23.6901 22.0940  15
  -1 -16   7 33.2152 24.0389  14
  -1 -16   7 21.4724 24.8640  15
  -1 -16   6 31.1156 26.1583  19
  -1 -16   6-4.40770 23.2938  14
  -1 -16   6 41.0725 25.5233  15
  -1 -16   5 628.556 65.9194  19
  -1 -16   5 529.046 59.7256  14
  -1 -16   5 585.741 62.5728  15
  -1 -16   4 972.726 80.9465  19
  -1 -16   4 966.923 78.2923  14
  -1 -16   3 933.922 81.2010  19
  -1 -16   3 838.706 74.7118  14
  -1 -16   2 29.7839 25.1641  14
  -1 -16   2 20.7957 27.4763  19
  -1 -16   1 1600.22 106.008  19
  -1 -16   1 1665.13 105.099  14
  -1 -16   0-5.08631 24.0396  14
  -1 -16   0 10.2361 25.3703  19
   1 -16   1-18.2110 25.0022  14
  -1 -16  -1 5.10912 24.1481  14
  -1 -16  -2 117.641 37.1230  14
   1 -16   2 116.884 32.6447  14
   1 -16   3 1879.67 104.996  14
  -1 -16  -3 1722.36 107.532  14
   1 -16   4 590.944 59.1669  14
   1 -16   5 445.433 52.0708  14
   1 -16   5 456.550 57.8492  15
   1 -16   6 105.424 29.2051  14
   1 -16   6 36.0898 25.7043  15
   1 -16   7 119.156 29.9034  14
   1 -16   7 144.779 32.8051  15
   1 -16   8 42.0655 20.8269  14
   1 -16   8 77.3663 26.7125  15
   1 -16   9 22.2010 16.5972  14
   1 -16   9 28.3729 18.8528  15
   1 -16  10 140.182 25.8282  15
  -1 -17  10 191.960 26.4649  14
  -1 -17  10 217.436 26.9502  15
  -1 -17   9-10.6452 17.1083  14
  -1 -17   9 2.65249 15.0962  15
  -1 -17   8 15.4589 18.4844  14
  -1 -17   8 3.11579 16.1325  15
  -1 -17   7 34.5098 21.5912  14
  -1 -17   7 52.6215 24.6054  15
  -1 -17   6 37.5256 23.4792  14
  -1 -17   6 61.2626 26.8565  15
  -1 -17   5-3.99246 19.7908  14
  -1 -17   5 16.3550 22.4535  15
  -1 -17   4 116.181 35.4312  19
  -1 -17   4 155.447 35.0532  14
  -1 -17   4 136.979 35.1340  15
  -1 -17   3 250.913 45.7808  19
  -1 -17   3 252.660 42.4549  14
  -1 -17   2 4.73583 24.5194  19
  -1 -17   2-4.47332 20.6070  14
  -1 -17   1 142.067 37.8967  19
  -1 -17   1 168.562 35.8249  14
  -1 -17   0 74.2898 32.1952  19
  -1 -17   0 45.8960 26.5886  14
  -1 -17  -1-13.8037 22.2854  14
  -1 -17  -2 123.031 33.4428  14
   1 -17   3 34.6253 22.6487  14
  -1 -17  -3 40.2333 24.5587  14
   1 -17   4 556.118 53.7363  14
  -1 -17  -4 572.376 59.0513  14
   1 -17   4 607.302 62.8722  15
   1 -17   5-10.3884 20.3761  14
  -1 -17  -5-4.05322 22.2584  14
   1 -17   5 4.08350 22.0055  15
   1 -17   6 15.9634 18.7866  14
  -1 -17  -6-3.72463 18.0388  14
   1 -17   6 3.73445 20.1245  15
  -1 -17  -7 52.8775 22.1193  14
   1 -17   7 65.5524 21.7507  14
   1 -17   7 66.4022 23.8255  15
   1 -17   8 87.6819 21.7667  14
  -1 -17  -8 137.087 26.6736  14
   1 -17   8 82.3211 22.5248  15
  -1 -17  -9 28.5271 15.2272  14
   1 -17   9 61.8078 18.7558  15
  -1 -18   8 9.01410 13.6823  14
  -1 -18   7 34.2975 17.8647  14
  -1 -18   6 14.8043 17.9777  14
  -1 -18   5 12.9082 19.5932  14
  -1 -18   4 30.9721 22.4271  14
  -1 -18   3 36.2472 22.3471  14
  -1 -18   2 37.4001 23.3942  14
  -1 -18   1-11.4736 19.3855  14
  -1 -18   0 34.7599 23.0989  14
  -1 -18  -1-26.8635 21.4669  14
  -1 -18  -2 7.53473 19.5057  14
  -1 -18  -3-3.62729 19.5474  14
   1 -18   3-11.2895 21.0451  15
  -1 -18  -4 17.0858 20.4311  14
   1 -18   4 14.0599 19.6588  15
  -1 -18  -5 59.3374 22.6651  14
   1 -18   5 83.2766 24.6779  15
  -1 -18  -6 327.281 36.6511  14
   1 -18   6 297.739 35.4289  15
  -1 -18  -7 4.58576 14.3376  14
   1 -18   7 21.6384 16.2713  15
  -1 -19   6 43.4612 15.4871  14
  -1 -19   5 65.7549 19.5806  14
  -1 -19   4 84.9540 22.1596  14
  -1 -19   3 10.9816 15.3544  14
  -1 -19   2 106.187 25.6333  14
  -1 -19   1 85.0572 23.8621  14
  -1 -19   0 79.7836 22.9967  14
  -1 -19  -1-2.91026 15.9817  14
   1 -19   1-3.10508 16.4079  15
  -1 -19  -2 2.80492 15.1154  14
   1 -19   2-8.92655 16.0347  15
  -1 -19  -3 223.903 30.4801  14
   1 -19   3 186.395 29.5015  15
  -1 -19  -4 76.5182 19.9570  14
   1 -19   4 88.4488 21.7509  15
   1 -19   5 90.6287 20.0310  15
  -2   0  19 6.73878 16.7025  22
  -2   0  18 8.45540 19.9815  23
  -2   0  18-4.63420 20.7788  22
  -2   0  17 21.1714 23.0671  23
  -2   0  17 34.0449 27.4833  22
  -2   0  17 15.5682 23.2719  17
  -2   0  16 12.0431 26.2401  23
  -2   0  16 17.3687 26.6719  17
  -2   0  15-19.0388 29.2354  23
  -2   0  15 12.0109 25.3876  17
  -2   0  14 1131.00 96.1083  23
  -2   0  14 1065.30 90.7366  17
  -2   0  13 5.93215 25.0774  23
  -2   0  13-22.7266 28.7972  24
  -2   0  13-11.0635 21.0788  12
  -2   0  13 48.7990 28.6516  18
  -2   0  13-5.54487 24.1617  17
  -2   0  12 11694.3 348.695  24
  -2   0  12 12180.9 348.112  12
  -2   0  12 12023.1 343.266  18
  -2   0  12 12054.9 347.638  17
  -2   0  11 13.7518 18.1306  24
  -2   0  11 8.86144 22.4602  25
  -2   0  11-4.37707 16.6834  18
  -2   0  11 39.8348 16.8701  12
  -2   0  10 25146.4 576.534  12
  -2   0   9 23.0867 13.0489  12
  -2   0   8 22844.9 506.529  12
  -2   0   7 16.5859 10.6284  12
  -2   0   6 2869.23 88.3553   8
  -2   0   6 2851.86 90.8235  35
  -2   0   6 2860.97 93.9810  34
  -2   0   6 2880.14 97.5008  12
  -2   0   5 281.745 23.1423   5
  -2   0   5 45.3050 10.0920   8
  -2   0   5 9.08218 5.99718  35
  -2   0   5 4.36071 5.96998  34
  -2   0   5 264.368 23.0795  12
  -2   0   4 11241.9 248.000   5
  -2   0   4 11165.7 241.064   8
  -2   0   4 11233.3 245.612  34
  -2   0   4 11953.6 241.834  35
  -2   0   4 11113.2 248.876  12
   2   0  -3 1.99742 4.60129   4
  -2   0   3 1.04224 4.26662   5
  -2   0   3 6.17392 3.69742  35
   2   0  -3 4.97070 2.96999  13
  -2   0   2 11363.0 233.542   5
   2   0  -2 11114.8 229.194   6
   2   0  -2 10997.8 232.478   4
   2   0  -2 11027.0 220.770  13
   2   0  -1 59.0059 8.35114   6
   2   0  -1 79.3901 7.83317  11
   2   0   0 180463. 3351.98   6
  -2   0   0 176891. 3352.41  33
   2   0   0 177906. 3350.98  11
  -2   0  -1-0.95777 5.63899  31
  -2   0  -1 5.18432 5.90413  33
  -2   0  -2 988516. 18569.5  31
   2   0   2 999999. 18552.4  35
   2   0   2 988167. 18573.0  11
   2   0   3 7.69301 8.68555  35
   2   0   3 4.87656 12.6257  36
  -2   0  -3 24.4379 12.0812  31
  -2   0  -4 488.681 36.6275  31
   2   0   4 433.246 28.4624  35
   2   0   4 519.529 38.4290  36
   2   0   4 540.405 37.2421   7
  -2   0  -5 25.6136 16.1374  31
   2   0   5-2.28736 15.4792  36
   2   0   5-1.55527 8.05323  35
   2   0   6 13059.9 310.024  36
  -2   0  -6 12207.7 310.265  31
   2   0   7 33.4455 19.0211  36
  -2   0  -7 36.0322 22.9722  31
  -2   0  -8 9660.12 287.038  31
   2   0   8 11442.4 305.294  12
   2   0   9 9.80107 21.9747   2
   2   0   9 22.9274 21.1256  12
   2   0   9 13.8948 20.1839  18
   2   0  10 245.903 43.8376   2
   2   0  10 210.355 42.2457  12
   2   0  10 283.842 47.4522  18
   2   0  11-16.9447 26.0200  12
   2   0  11-5.60739 25.1429  18
   2   0  11 5.68464 24.0316  17
   2   0  12 19704.8 518.544  18
   2   0  12 19631.0 520.444  17
   2   0  13-6.12270 27.4531  17
   2   0  13-6.01057 23.7680  18
   2   0  14 343.679 54.8281  18
   2   0  14 316.761 53.6823  17
   2   0  15 5.10700 24.1383  18
   2   0  15 20.9734 27.1479  17
   2   0  16 330.882 46.0556  17
   2   0  17-6.38973 17.8669  17
  -2   1  19 55.3201 20.3033  23
  -2   1  19 54.4588 22.1920  22
  -2  -1  19 35.3811 19.5476  22
  -2   1  18 544.083 60.0001  22
  -2   1  18 584.053 59.6355  23
  -2  -1  18 473.654 55.0427  22
  -2  -1  17 50.1931 28.2883  22
  -2   1  17 70.2154 29.1271  23
  -2   1  17 81.8219 31.9928  17
  -2  -1  17 41.3639 27.8849  17
  -2  -1  16 1761.24 117.362  23
  -2   1  16 1828.22 121.878  23
  -2  -1  16 1769.70 116.591  17
  -2   1  16 1812.69 117.115  17
  -2  -1  15 2315.51 139.085  23
  -2   1  15 2399.43 142.516  23
  -2  -1  15 2314.30 135.708  17
  -2   1  15 2258.70 133.757  17
  -2   1  14 2659.75 152.260  23
  -2  -1  14 2492.19 145.258  23
  -2   1  14 2883.43 149.370  17
  -2  -1  14 2838.08 148.601  17
  -2   1  13 209.461 43.2978  24
  -2   1  13 144.307 39.8523  23
  -2  -1  13 153.395 43.0343  24
  -2  -1  13 239.883 47.6357  23
  -2   1  13 197.857 41.6411  12
  -2  -1  13 199.939 41.2492  12
  -2  -1  13 232.734 44.4579  18
  -2   1  13 225.856 44.8671  17
  -2  -1  13 183.632 42.1569  17
  -2   1  12 19069.2 490.079  12
  -2  -1  12 18796.7 490.960  12
  -2  -1  12 19862.4 505.025  23
  -2   1  12 19997.3 502.255  24
  -2  -1  12 20322.5 504.260  24
  -2  -1  12 19294.9 490.511  18
  -2   1  12 19616.5 492.866  18
  -2   1  12 19686.5 495.870  17
  -2  -1  12 19644.7 495.915  17
  -2   1  11 2342.69 120.410  25
  -2  -1  11 2445.26 122.755  25
  -2  -1  11 2475.43 127.228  23
  -2   1  11 2425.07 123.657  24
  -2  -1  11 2205.24 119.351  24
  -2  -1  11 2472.63 120.672  18
  -2   1  11 2454.04 120.465  18
  -2   1  11 2451.06 123.790  17
  -2  -1  11 2213.82 118.594  17
  -2   1  11 2463.06 121.908  12
  -2  -1  11 2231.26 117.321  12
  -2   1  10 9340.77 271.632  12
  -2  -1  10 9656.84 273.728  12
  -2   1   9 476.945 43.1502  35
  -2  -1   9 473.551 44.7246  12
  -2   1   9 464.085 44.3266  12
  -2   1   8 34763.2 730.565  35
  -2   1   8 35764.1 741.961  12
  -2  -1   8 35603.1 742.459  12
  -2   1   7 25184.6 542.194   8
  -2   1   7 27162.7 546.627  35
  -2   1   7 25688.8 541.619  34
  -2  -1   7 25804.9 553.187  12
  -2   1   7 26073.7 554.557  12
  -2   1   6 7102.17 181.222   8
  -2   1   6 7483.01 182.693  35
  -2   1   6 7377.53 181.789  34
  -2  -1   6 7514.14 190.171  12
  -2   1   6 7338.94 189.290  12
  -2   1   5 7716.72 183.925   5
  -2  -1   5 7680.80 183.948   5
  -2   1   5 7464.88 179.423   8
  -2  -1   5 7597.84 170.144   8
  -2   1   5 7664.70 179.405  35
  -2  -1   5 7487.78 184.068  34
  -2   1   5 7334.16 178.086  34
  -2   1   5 7577.36 185.368  12
  -2  -1   5 7674.00 185.874  12
  -2  -1   4 331.186 23.9637   5
  -2   1   4 326.615 23.4904   5
  -2  -1   4 295.616 22.8286  34
  -2   1   4 306.014 20.8990  35
  -2  -1   4 306.945 23.5968  12
  -2   1   4 235.654 21.2237  12
   2  -1  -3 2401.90 69.3687   4
   2   1  -3 2507.00 70.2156   4
   2   1  -3 2472.41 60.8549   6
  -2   1   3 2480.32 70.5702   8
  -2  -1   3 2431.88 70.7682   5
  -2   1   3 2426.00 70.5401   5
  -2   1   3 2255.39 64.2095  35
  -2  -1   3 2350.05 70.2781  34
   2  -1  -2 33762.2 659.595   4
   2   1  -2 34077.0 659.685   4
  -2   1   2 34808.4 660.238   5
   2   1  -2 33422.3 651.689   6
   2  -1  -2 34968.1 660.668   6
  -2  -1   2 34507.9 660.211   5
  -2  -1   2 34061.6 658.165  34
   2   1  -2 33657.2 643.762  11
   2  -1  -2 33147.4 651.603  13
   2   1  -1 517.469 23.2897   6
   2  -1  -1 524.896 25.4953   6
  -2  -1   1 469.071 21.6085  37
   2  -1  -1 545.935 23.1064  13
   2  -1  -1 490.945 22.6817  11
   2   1  -1 576.058 21.7070  11
  -2  -1   0 18553.6 368.414  31
   2  -1   0 18302.5 369.253   6
  -2   1   0 18703.8 368.253  33
  -2  -1   0 18633.5 368.118  33
   2  -1   0 18104.2 357.226  36
   2  -1   0 18217.3 366.893  13
   2  -1   0 18489.1 367.663  11
   2   1   0 18245.3 366.224  11
  -2  -1  -1 25668.3 508.554  31
  -2   1  -1 25446.2 502.331  31
   2  -1   1 24714.0 504.913   6
   2  -1   1 26239.0 501.577  36
  -2   1  -1 25854.5 508.218  33
  -2  -1  -1 25792.4 508.138  33
   2  -1   1 25143.5 507.505  11
  -2  -1  -2 34396.7 677.951  31
  -2   1  -2 35097.7 670.553  31
   2  -1   2 33283.0 669.027   6
   2   1   2 33222.7 678.813   7
   2  -1   2 34968.0 672.136  36
   2  -1   2 33917.3 677.261  11
  -2  -1  -3 116775. 2271.25  31
  -2   1  -3 121059. 2262.79  31
   2  -1   3 118738. 2257.06   6
   2   1   3 115203. 2272.34   7
   2   1   3 118144. 2251.02  35
   2  -1   3 124777. 2267.01  36
   2  -1   3 118371. 2269.67  11
  -2  -1  -4 108001. 2119.62  31
  -2   1  -4 114482. 2112.09  31
   2  -1   4 113793. 2113.14  36
   2   1   4 109687. 2095.50  35
   2   1   4 106079. 2119.91  36
   2  -1   4 109351. 2098.21   6
   2   1   4 110105. 2117.91   7
  -2  -1  -5 885.808 55.7860  31
  -2   1  -5 968.068 53.4103  31
   2   1   5 876.115 55.1660  36
   2  -1   5 971.530 53.9809  36
   2   1   5 904.173 46.0129  35
  -2  -1  -6 35997.7 789.339  31
   2   1   6 37482.2 787.513  36
   2   1   6 37452.3 763.736  35
   2   1   6 37414.7 784.369   7
  -2  -1  -7 39895.8 874.764  31
   2   1   7 42545.0 868.446   7
   2   1   7 41890.7 868.848  36
  -2  -1  -8 853.465 68.5499  31
   2   1   8 888.033 69.9976  12
   2  -1   8 997.399 75.3073  12
   2   1   8 1036.79 70.9773   7
   2   1   8 948.845 66.6834  36
   2   1   9 738.063 66.8577  12
   2  -1   9 709.825 66.7293  12
   2   1   9 571.954 60.3862  18
   2  -1   9 710.655 68.7839  18
   2   1   9 658.911 60.0584  29
  -2  -1  -9 623.538 63.3112  31
   2  -1   9 718.833 68.8007   2
   2   1   9 701.444 68.0933   2
   2   1  10 2119.84 123.271  12
   2  -1  10 2720.42 137.681  12
   2   1  10 2347.29 127.457  18
   2  -1  10 2819.54 141.073  18
  -2  -1 -10 2353.74 128.142  31
   2  -1  10 2950.85 146.280   2
   2   1  10 2323.67 132.235   2
   2  -1  11 1837.48 117.080  18
   2   1  11 1754.78 114.877  17
   2  -1  11 1704.17 113.907  17
   2   1  11 1477.02 103.710  18
   2   1  11 1400.53 102.462  12
   2  -1  11 1749.06 114.282  12
   2  -1  12 66.3998 35.5535  17
   2   1  12 113.628 38.9924  17
   2   1  12 81.0554 34.1035  18
   2  -1  12 78.7556 38.4465  18
   2   1  13 35.1128 26.2469  18
   2  -1  13 6.11493 27.4249  17
   2   1  13 66.7004 32.6819  17
   2  -1  13 42.8051 28.9081  18
   2  -1  14 5.80994 24.5607  18
   2   1  14-5.57149 24.2776  18
   2  -1  14-11.6875 27.6195  17
   2   1  14-5.80072 24.5218  17
   2   1  15 1264.74 89.8715  18
   2   1  15 1138.69 88.4705  17
   2  -1  15 1036.45 85.6963  17
   2  -1  15 1207.54 90.2223  18
   2   1  16 25.3904 21.4484  17
   2  -1  16-8.50627 22.4745  17
   2   1  17 209.812 32.9783  17
   2  -1  17 194.969 31.7528  17
  -2   2  19 39.9106 21.1006  22
  -2   2  19 34.3310 18.3774  23
  -2   2  18 13.6851 19.8808  22
  -2   2  18 52.5562 25.3546  23
  -2  -2  18 8.54693 17.4956  22
  -2  -2  17 301.275 50.1885  22
  -2   2  17 259.717 48.8267  23
  -2   2  17 321.320 49.0333  17
  -2  -2  17 288.162 47.5003  17
  -2   2  16 515.242 67.3254  23
  -2  -2  16 455.784 65.0439  22
  -2  -2  16 501.409 63.7730  17
  -2   2  16 434.826 60.4441  17
  -2   2  15 103.472 39.2975  23
  -2   2  15 70.0677 32.6960  17
  -2  -2  15 101.576 34.6274  17
  -2   2  14 417.579 62.9683  23
  -2   2  14 333.540 53.0759  17
  -2  -2  14 364.548 56.6846  17
   2  -2 -13 2222.64 140.707  31
  -2  -2  13 2510.98 138.791  24
  -2   2  13 2253.40 129.978  17
  -2  -2  13 2418.63 131.651  18
  -2  -2  13 2400.74 133.046  17
  -2  -2  13 2341.51 132.362  12
  -2   2  13 2384.22 132.008  12
   2  -2 -12 6.25035 24.7198  31
  -2  -2  12 49.1130 24.3494  18
  -2   2  12 19.9144 21.0509  17
  -2  -2  12 15.2207 23.3763  17
  -2   2  12 30.7681 22.3494  24
  -2  -2  12 15.4835 18.9001  24
  -2   2  12 34.5323 23.3200  12
  -2  -2  12 25.1578 22.5647  12
  -2  -2  11 5347.02 194.973  25
  -2   2  11 5147.91 195.119  24
  -2  -2  11 5275.01 196.709  24
  -2  -2  11 5447.60 193.300  18
  -2   2  11 5067.18 192.094  17
  -2  -2  11 5093.47 192.877  17
  -2   2  11 5324.32 192.494  18
  -2  -2  11 5649.99 197.442  12
  -2   2  11 5411.15 193.817  12
  -2   2  10 2588.40 112.061  35
  -2   2  10 2758.82 122.857  12
  -2  -2  10 2665.06 121.274  12
  -2   2   9 10531.0 272.045  35
  -2   2   9 10626.8 282.698  12
  -2  -2   9 10640.9 284.097  12
  -2   2   8 1420.35 73.0199   8
  -2   2   8 1498.30 72.2869  35
  -2   2   8 1565.97 77.6192  12
  -2  -2   8 1446.45 75.5794  12
  -2   2   7 21556.6 469.335   8
  -2   2   7 21700.9 465.661  35
  -2  -2   7 21473.7 472.556  12
  -2   2   7 21849.2 472.256  12
  -2   2   6 428.507 33.0125   8
  -2   2   6 390.607 27.2154  36
  -2   2   6 432.569 29.9712  34
  -2   2   6 401.688 30.8056  35
   2  -2  -6 412.373 32.4446  10
  -2   2   6 434.947 33.0169  12
  -2  -2   6 414.604 32.6800  12
  -2   2   5 6567.90 166.620   8
  -2   2   5 6565.54 162.112  35
  -2   2   5 6654.06 153.354  36
  -2   2   5 6513.52 166.327  12
  -2  -2   5 6769.67 168.011  12
  -2   2   4 595.122 25.6962  36
  -2  -2   4 631.983 32.8660   5
  -2   2   4 614.485 32.3896   5
  -2   2   4 597.251 33.3340   8
   2   2  -3 409.536 23.7460   4
   2  -2  -3 385.082 22.8189   4
  -2  -2   3 394.192 25.3996  34
  -2   2   3 374.844 15.8357  36
  -2  -2   3 375.926 22.9577   5
  -2   2   3 389.723 23.3173   5
  -2   2   3 430.235 25.9372   8
   2  -2  -2 13208.2 271.247   4
   2   2  -2 13239.8 271.899   4
  -2  -2   2 13314.5 272.021   5
  -2   2   2 13151.7 272.028   5
   2   2  -2 13138.0 264.008   6
  -2  -2   2 12964.9 273.919  34
   2  -2  -1 163443. 3137.42   6
  -2  -2   1 167303. 3126.32  34
  -2  -2   1 165637. 3133.67  37
   2  -2  -1 168716. 3130.30  13
  -2  -2   0 49451.1 953.697  31
   2  -2   0 50181.6 956.652   6
   2   2   0 48254.8 953.455   7
  -2  -2   0 49062.8 939.956  34
  -2   2   0 49981.7 950.654  33
  -2  -2   0 50288.3 950.674  33
   2  -2   0 50037.0 954.476  11
   2  -2   0 50147.2 953.179  13
  -2  -2  -1 2687.18 77.9936  31
   2   2   1 2506.11 77.3410   7
   2  -2   1 2619.16 74.8238   6
  -2  -2  -1 2606.32 74.3693  33
  -2   2  -1 2697.24 75.1398  33
   2  -2   1 2639.87 76.4919  11
   2  -2   1 2614.56 74.6000  13
   2   2   2 19752.1 425.571   7
   2  -2   2 20375.1 416.133   6
  -2   2  -2 20761.8 411.526  31
  -2  -2  -2 20596.4 426.355  31
   2  -2   2 20960.3 423.428  11
   2  -2   3 3332.02 92.7909   6
   2   2   3 3395.89 105.266   7
  -2   2  -3 3307.62 92.3687  31
  -2  -2  -3 3294.37 106.025  31
   2  -2   3 3229.77 100.746  11
  -2   2  -4 96.1371 15.2756  31
  -2  -2  -4 85.9909 18.7425  31
   2   2   4 57.6559 16.8081   7
   2   2   4 88.8628 15.4506  35
   2  -2   4 83.0867 17.0553  11
  -2  -2  -5 35677.2 749.817  31
   2   2   5 34866.1 748.548  36
   2   2   5 37140.9 724.384  35
   2   2   5 35603.5 745.056   7
  -2  -2  -6 6752.26 207.638  31
   2   2   6 7072.47 186.583  35
   2   2   6 7394.56 210.056  36
   2   2   6 7305.00 205.749   7
   2   2   7 50325.3 1015.04   7
   2   2   7 49819.1 1017.51  36
  -2  -2  -8 3661.73 154.577  31
   2   2   8 3554.48 149.467  12
   2   2   8 4012.60 151.779   7
   2   2   8 3859.66 149.241  36
   2   2   9 4018.80 160.979  36
   2   2   9 3962.29 161.799  29
  -2  -2  -9 3974.61 170.480  31
   2   2   9 3710.27 158.611  18
   2  -2   9 5332.34 192.158  18
   2   2   9 3727.47 161.083  12
   2  -2   9 4627.48 178.193  12
   2   2   9 4006.29 169.434   2
   2  -2   9 4994.72 186.763   2
   2   2   9 4152.86 164.463   7
   2   2  10 75.6514 29.7280  12
   2  -2  10 165.098 38.9782  12
  -2  -2 -10 32.1351 28.3552  31
   2   2  10 140.681 32.2200  29
   2  -2  10 135.400 37.5742  18
   2   2  10 58.4613 26.8102  18
   2   2  10 134.390 36.8594   2
   2  -2  10 87.8427 33.3769   2
  -2  -2 -11 4797.67 203.609  31
   2   2  11 4917.91 198.904  18
   2  -2  11 5871.92 221.100  18
   2   2  11 4912.42 202.896  17
   2  -2  11 5357.01 213.315  17
   2   2  11 4465.69 194.534  12
   2  -2  11 5285.45 211.616  12
   2   2  12 82.3771 32.9106  17
   2   2  12-5.61290 22.9818  18
   2  -2  12 36.7618 28.2309  18
   2  -2  12 65.9827 34.7271  17
   2   2  13 632.317 70.0332  18
   2   2  13 730.043 76.6490  17
   2  -2  13 610.014 73.1042  17
   2  -2  13 878.976 84.2047  18
   2  -2  14 34.8104 28.1003  18
   2   2  14-10.6950 24.6368  18
   2  -2  14 91.7407 35.8514  17
   2   2  14 5.64687 27.3504  17
   2  -2  15 76.8772 32.0832  18
   2   2  15 75.0727 31.3320  17
   2  -2  15 106.491 34.7677  17
   2   2  16 72.9459 26.4313  23
   2  -2  16 87.6582 27.9287  18
   2   2  16 89.2369 28.4629  17
   2  -2  16 32.8014 23.7671  17
   2  -2  17 866.269 60.4905  17
   2   2  17 932.232 61.7415  17
  -2   3  19 39.6875 17.3897  23
  -2   3  19 37.6296 18.7609  22
  -2   3  18 642.033 61.1272  22
  -2   3  18 515.792 56.8369  23
  -2   3  17 69.3255 29.8500  23
  -2  -3  16 4036.79 182.509  22
  -2   3  16 3951.83 183.041  23
  -2   3  16 3635.70 165.906  17
  -2  -3  16 3647.24 169.388  17
  -2  -3  15 4509.24 201.573  22
  -2   3  15 4484.24 203.205  23
  -2   3  15 4437.37 189.328  17
  -2  -3  15 4113.04 187.047  17
  -2   3  14 187.052 48.2907  23
  -2   3  14 101.435 34.3384  17
  -2  -3  14 233.351 46.2308  17
   2  -3 -13 152.072 46.2681  31
  -2  -3  13 106.769 33.4684  18
  -2   3  13 128.415 36.2916  17
  -2  -3  13 116.272 36.6253  17
  -2   3  13 156.068 36.5011  12
  -2  -3  13 144.704 36.8147  12
   2  -3 -12 6.54446 29.3463  31
  -2  -3  12 14.6776 19.3502  18
  -2   3  12 39.4559 21.4941  17
  -2  -3  12 20.3228 20.7992  17
  -2   3  12 45.9324 24.1241  24
  -2  -3  12 66.7869 24.8836  24
  -2   3  12 4.89721 19.3687  12
  -2  -3  12-5.05134 20.6790  12
  -2   3  11 478.917 53.1396  12
  -2  -3  11 474.518 54.6008  12
  -2   3  11 464.028 48.7975  35
   2  -3 -11 441.465 62.0310  31
  -2  -3  11 415.727 51.0483  32
  -2  -3  11 484.296 54.6073  25
  -2  -3  11 455.830 55.6987  24
  -2   3  11 374.983 49.7721  24
  -2  -3  11 468.751 52.8567  18
  -2   3  11 433.848 51.7339  17
  -2  -3  11 518.181 55.8357  17
  -2   3  10 776.151 59.1049  35
  -2  -3  10 613.668 56.0615  12
  -2   3  10 743.821 60.1579  12
  -2   3   9 81.8568 21.5855  35
  -2   3   9 121.848 26.3515  12
  -2  -3   9 131.478 27.6694  12
  -2   3   8 6317.91 194.144   8
  -2   3   8 6950.33 192.996  35
  -2   3   8 7041.31 197.551  12
  -2  -3   8 6919.29 198.104  12
  -2   3   7 10663.3 268.340   8
  -2   3   7 10685.6 261.178  35
  -2  -3   7 10832.7 266.112  12
  -2   3   7 10836.2 265.140  12
   2  -3  -6 3933.93 123.481   9
  -2   3   6 4035.97 126.670   8
   2  -3  -6 3836.79 125.475  10
  -2  -3   6 4046.65 122.379  12
  -2   3   6 4035.10 121.490  12
  -2   3   5 3929.91 118.894   8
  -2   3   5 3802.20 113.895  12
   2  -3  -5 3939.49 121.226  10
  -2  -3   4 19418.7 384.884   5
  -2   3   4 18012.1 391.797   8
  -2   3   4 18329.0 382.457   5
   2  -3  -4 18284.5 383.003   4
   2   3  -4 18557.8 384.110   4
  -2  -3   3 33403.8 633.433   5
  -2   3   3 31943.3 631.641   5
  -2   3   3 31704.8 642.109   8
   2   3  -3 31997.9 631.088   4
   2  -3  -3 31904.3 629.966   4
  -2  -3   2 56736.2 1061.87   5
  -2   3   2 55383.7 1061.13   5
  -2   3   2 55198.0 1071.68   8
   2   3  -2 55214.7 1061.85   4
   2  -3  -2 54692.8 1060.94   4
   2  -3  -1 34425.2 664.891  13
  -2  -3   1 33342.2 669.755  37
   2  -3   0 7746.48 171.080  11
   2  -3   0 7540.92 169.358  13
  -2  -3   0 7495.14 174.621  37
  -2   3   0 7399.00 162.145  33
  -2  -3   0 7571.75 162.610  33
   2   3   0 6883.37 165.897   7
   2  -3   0 7425.75 172.486   6
  -2  -3   0 7352.97 167.007  31
   2  -3   1 11647.6 251.906  11
   2  -3   1 11519.7 249.871  13
  -2   3  -1 11404.4 245.368  33
  -2  -3  -1 11814.2 246.781  33
  -2  -3  -1 11701.9 254.077  31
   2  -3   1 11685.0 250.987   6
   2   3   1 11313.8 253.823   7
   2  -3   2 20612.1 421.218  11
   2  -3   2 20224.8 415.907  13
  -2  -3  -2 19854.7 423.749  31
   2  -3   2 20223.1 414.174   6
   2   3   2 20156.2 426.155   7
   2  -3   3 37596.2 761.180  11
  -2  -3  -3 36966.9 768.559  31
   2   3   3 39206.0 771.228   7
   2  -3   3 38346.9 749.216   6
   2  -3   4 786.497 47.2930  11
  -2  -3  -4 889.456 53.5619  31
   2   3   4 920.947 53.8377   7
  -2  -3  -5 396.010 39.9957  31
   2   3   5 433.767 39.9363   7
   2   3   6 69.0554 17.0502  35
   2   3   6 86.1725 25.7882  36
  -2  -3  -6 78.3107 23.9212  31
   2   3   6 131.934 26.7863   7
   2   3   7 22408.4 517.474  36
   2   3   7 22535.4 514.579   7
  -2  -3  -7 21756.1 523.392  31
   2   3   8 31.7365 21.7895  12
   2  -3   8 4.12447 17.4412  12
   2   3   8 31.8029 22.6291  36
   2   3   8 24.0570 19.8800   7
  -2  -3  -8 45.6625 26.4356  31
   2   3   9 1675.86 104.417   2
   2  -3   9 2061.07 115.737   2
  -2  -3  -9 1847.00 112.909  31
   2   3   9 1910.87 105.459  29
   2   3   9 1956.17 106.361  36
   2   3   9 1840.30 105.564  12
   2  -3   9 1965.82 112.479  12
   2   3   9 2120.56 113.101   7
   2  -3   9 1762.22 114.527  18
   2  -3  10 11298.9 330.319   2
   2   3  10 10189.0 316.259   2
   2   3  10 10353.1 307.154  36
   2   3  10 10026.4 304.935  29
  -2  -3 -10 9397.59 315.161  31
   2  -3  10 11648.0 337.689  18
   2   3  10 10131.1 311.631  17
   2  -3  10 10477.6 325.187  17
   2   3  10 10235.3 311.498   7
   2  -3  10 11036.1 324.030  12
   2   3  10 9651.44 305.778  12
   2  -3  11 112.120 33.6136  12
   2   3  11 124.698 35.8751  12
  -2  -3 -11 139.508 40.1152  31
   2   3  11 136.668 35.5776  29
   2   3  11 163.894 39.2432  17
   2  -3  11 163.684 41.4073  17
   2  -3  11 142.319 40.2109  18
   2   3  12 3398.05 167.020  17
   2  -3  12 3803.86 179.150  17
   2   3  13 86.0134 35.8660  17
   2  -3  13 85.5147 35.9557  18
   2  -3  13 47.1581 31.7814  17
  -2  -3 -13 17.5968 28.4247  28
   2  -3  14 2338.51 132.849  18
   2   3  14 1943.86 120.023  17
   2  -3  14 2019.76 122.832  17
   2  -3  15 617.721 66.4136  18
   2   3  15 552.358 59.7889  17
   2  -3  15 559.326 62.7036  17
   2   3  16 2401.52 116.134  23
   2   3  16 2118.83 107.073  17
   2  -3  16 2087.87 107.041  17
   2  -3  16 2245.68 111.875  18
   2   3  17 429.669 41.7957  23
   2  -3  17 373.209 38.5384  17
   2   3  17 402.189 39.3102  17
  -2   4  19 257.535 33.0739  22
   2  -4 -19 186.493 27.1028  28
  -2   4  18 24.6273 22.5514  23
  -2   4  18 56.9245 26.1483  22
  -2   4  17 36.0787 27.2435  23
  -2   4  16 1965.87 115.189  17
  -2  -4  16 2145.76 122.488  17
  -2   4  16 2143.36 129.975  23
  -2   4  15 280.895 47.5917  17
  -2  -4  15 215.766 45.0856  17
  -2   4  15 159.206 44.3160  23
  -2  -4  14 28.1289 30.8945  32
  -2  -4  14 17.1918 25.6955  17
  -2   4  14-6.43194 26.3274  23
  -2  -4  13 3532.84 165.303  32
   2  -4 -13 3223.95 180.031  31
  -2  -4  13 3327.15 159.526  17
  -2   4  12 2597.07 125.585  35
  -2  -4  12 2413.70 129.916  32
  -2  -4  11 90.0174 28.5894  12
  -2  -4  11 83.3360 25.0568  14
  -2   4  11 108.484 28.2166  35
  -2  -4  11 96.4942 29.5862  32
   2  -4 -11 119.286 39.2892  31
  -2  -4  11 65.8155 25.0294  15
  -2  -4  10 15897.4 395.908  12
  -2   4  10 16248.2 391.968  35
  -2   4   9 588.022 49.8764  35
  -2   4   9 593.985 51.9725  12
  -2  -4   9 545.068 50.2169  12
  -2   4   8 2355.21 103.962   8
  -2   4   8 2366.79 99.1613  35
  -2   4   8 2337.50 98.7587  12
  -2  -4   8 2424.73 101.077  12
  -2   4   7 9042.78 240.765   8
  -2  -4   7 9095.48 231.936  12
   2  -4  -7 8437.29 239.906  10
  -2   4   7 9215.07 231.287  12
   2  -4  -6 3644.83 125.334   9
  -2   4   6 3783.08 125.827   8
  -2   4   6 3778.65 115.587  12
   2  -4  -6 3584.03 126.354  10
  -2  -4   6 3673.87 116.351  12
  -2   4   5 3389.82 112.500   8
   2  -4  -5 3330.90 114.557  10
  -2   4   4 106561. 2037.92   8
  -2  -4   4 107926. 2020.75   5
   2  -4  -4 103138. 2017.12   4
   2  -4  -4 108531. 2045.08  10
   2  -4  -3 16706.7 351.406   4
  -2   4   3 17534.3 370.890   8
  -2  -4   3 17818.5 354.698   5
  -2   4   2 96667.2 1889.29   8
  -2  -4   2 100449. 1873.19   5
  -2   4   1 1635.47 58.6574   8
  -2  -4   1 1587.46 62.1211  37
   2  -4   0 4054.81 110.217  13
  -2  -4   0 3986.13 105.547  31
   2   4   0 3859.63 106.178   7
  -2  -4   0 3999.10 116.288  37
   2  -4   1 18091.6 373.877  11
   2  -4   1 18078.3 372.033  13
  -2  -4  -1 18034.4 373.809  31
   2   4   1 17415.7 375.921   7
  -2  -4  -1 17400.4 361.447  33
   2  -4   2 5095.37 134.431  11
   2  -4   2 5002.86 131.399  13
  -2  -4  -2 4901.68 137.284  31
   2   4   2 4849.33 139.642   7
   2  -4   2 5164.46 131.508   6
  -2  -4  -2 4998.43 127.896  33
   2   4   3 34740.8 699.778   7
   2  -4   3 33532.3 680.901  13
   2  -4   3 33694.7 686.884  11
  -2  -4  -3 33892.2 697.126  31
   2  -4   4 68271.5 1370.24  11
  -2  -4  -4 68269.7 1383.75  31
   2   4   5 1908.97 89.4702   7
   2  -4   5 2051.46 86.2136  11
  -2  -4  -5 1812.23 89.3335  31
  -2  -4  -6 402.873 45.1950  31
   2   4   6 507.604 47.0474   7
   2   4   6 450.670 38.9352  35
   2  -4   7 7930.46 235.125  12
  -2  -4  -7 7582.78 242.445  31
   2   4   7 7981.90 237.050   7
   2   4   7 7395.11 236.184  36
   2   4   7 8000.14 217.195  35
   2   4   8 6618.62 217.000  36
   2  -4   8 6289.35 218.244  32
   2  -4   8 6424.98 213.540  12
   2   4   8 6107.09 206.059  29
  -2  -4  -8 6141.27 220.498  31
   2   4   8 6237.47 212.888   7
   2  -4   8 6501.53 213.504  16
   2  -4   8 6512.28 201.935  14
   2  -4   8 5814.13 213.327  18
   2   4   9 31.9681 25.0894  36
   2  -4   9 78.4902 29.6897  12
   2   4   9 42.6445 25.0485   7
   2   4   9 48.7318 24.7853  29
  -2  -4  -9 37.6595 24.7940  31
   2  -4   9 15.4510 21.0934  18
   2   4  10 160.506 36.8721  29
  -2  -4 -10 182.305 44.0835  31
   2   4  10 206.452 40.9657   7
   2  -4  10 123.650 39.9964  18
   2   4  10 288.046 46.5656  36
  -2  -4 -11 207.871 47.6977  31
   2   4  11 187.497 42.0964  29
   2  -4  11 216.872 46.0617  17
   2  -4  11 220.500 48.5307  18
   2   4  12 13000.2 379.604  29
   2  -4  12 13517.5 395.533  18
   2  -4  12 13389.8 389.670  17
  -2  -4 -13 461.853 64.9756  28
   2  -4  13 481.794 63.4840  17
   2  -4  13 526.866 68.7543  18
  -2  -4 -14 545.949 66.8748  28
   2  -4  14 701.270 73.8717  18
   2  -4  14 706.843 72.2999  17
   2  -4  15 47.3207 26.9323  18
   2  -4  15-4.46467 23.1165  17
  -2  -4 -15 13.6175 21.9845  28
   2   4  16 124.907 32.5108  23
   2  -4  16 121.244 27.9752  17
   2   4  17 16.4590 15.3436  23
  -2   5  19 25.7483 14.6618  23
  -2   5  18 72.4695 27.1203  23
  -2   5  18 164.382 31.6681  22
  -2   5  17 185.071 40.6749  23
  -2   5  16 2956.30 152.390  23
  -2   5  15 30.9984 31.4298  23
  -2  -5  15 44.5740 39.5066  32
  -2   5  14 2762.01 153.597  23
  -2  -5  14 2996.14 154.911  32
   2  -5 -13 183.682 47.9666  31
  -2  -5  13 153.653 41.3489  32
  -2   5  12 3878.38 161.231  35
   2  -5 -12 3468.27 185.467  31
  -2  -5  12 3615.31 167.105  32
   2  -5 -11 346.534 57.9325  31
  -2   5  11 421.214 49.9128  29
  -2   5  11 420.228 50.1667  35
  -2  -5  11 399.670 53.3625  32
  -2  -5  11 473.888 50.8280  14
  -2  -5  11 444.355 51.5751  15
  -2  -5  10 46.9986 22.6239  14
  -2   5  10 88.0876 24.9690  35
  -2  -5  10 56.6671 23.9563  32
  -2  -5  10 50.2251 22.3840  15
  -2   5  10 32.0319 17.9781  29
  -2   5   9 284.226 37.2855  35
  -2   5   8 42953.0 872.732  35
  -2   5   8 42503.0 885.002   8
   2  -5  -7 1387.72 81.7223  10
  -2   5   7 1680.99 84.1932   8
   2  -5  -6 18663.5 449.278  10
   2  -5  -6 19461.0 448.151   9
   2  -5  -5 14790.4 360.240  10
   2  -5  -5 15359.9 361.860   9
  -2   5   5 15825.4 357.698   8
   2  -5  -4 9243.88 237.247  10
  -2   5   4 9216.95 229.721   8
   2  -5  -3 4820.45 142.886  10
  -2   5   3 4719.89 135.446   8
  -2   5   2 410.926 30.2435   8
  -2   5   1 31801.4 646.663   8
  -2  -5   1 32779.9 660.031  37
   2  -5   0 2849.47 90.3400  13
   2  -5   0 2994.64 91.1641  11
  -2  -5   0 2861.43 83.7031  31
  -2  -5   0 2961.91 99.0480  37
   2  -5   1 21095.8 433.092  11
   2  -5   1 20448.4 431.232  13
  -2  -5  -1 20449.1 430.164  31
  -2  -5  -1 20687.3 449.080  10
   2   5   1 20642.4 436.828   7
  -2  -5  -1 20664.8 445.235  37
   2   5   2 2.10579 11.1296   7
  -2  -5  -2 34.4942 16.6746  10
   2  -5   2 10.5778 11.3355  11
   2  -5   2 21.6034 10.2431  13
  -2  -5  -2 11.4144 9.85207  31
   2   5   3 55214.2 1074.71   7
  -2  -5  -3 53523.7 1081.06  10
   2  -5   3 53245.7 1052.51  13
   2  -5   3 53598.5 1057.62  11
  -2  -5  -3 52089.8 1065.46  31
   2   5   4 10738.0 273.515   7
   2  -5   4 10429.2 257.858  11
  -2  -5  -4 10543.2 270.784  31
   2   5   5 201.113 30.9588   7
  -2  -5  -5 267.792 36.0570  31
   2   5   6 751.273 60.0982   7
  -2  -5  -6 747.131 61.9639  31
   2   5   7 7174.27 226.092   7
  -2  -5  -7 6882.32 230.471  31
   2   5   7 6682.94 224.885  36
   2   5   7 7190.32 206.957  35
   2   5   8 9526.09 282.237  29
  -2  -5  -8 9499.63 298.441  31
   2   5   8 10315.7 294.933   7
   2  -5   8 10010.7 291.580  16
   2  -5   8 9862.13 273.940  14
   2  -5   8 8789.02 285.719  18
   2  -5   8 9600.54 294.457  32
   2   5   8 9854.53 293.686  36
   2   5   9 64.8818 25.9274  29
  -2  -5  -9 33.6524 23.7216  31
   2   5   9 19.9370 22.9726   7
   2  -5   9 35.0564 26.4738  16
   2  -5   9 83.9167 31.8501  18
   2   5   9 24.7696 23.4255  36
   2   5  10 7958.31 261.544  29
  -2  -5 -10 7190.13 269.239  31
   2   5  10 7874.68 266.761   7
   2  -5  10 7515.05 266.867  18
   2   5  10 8201.37 263.713  36
  -2  -5 -11 6.46978 25.5916  31
   2   5  11 53.4501 29.8975  29
   2   5  11 22.9023 24.9571   7
   2  -5  11 88.9790 34.9107  18
   2   5  11 31.8037 26.8734  36
   2   5  12 27.2624 27.0284  29
   2  -5  12-5.98817 26.0935  18
  -2  -5 -13 265.543 54.0810  28
   2  -5  13 392.339 58.4804  18
  -2  -5 -14 65.2003 30.4100  28
   2  -5  14 67.6863 30.1643  18
  -2  -5 -15 13.4900 26.0367  28
   2  -5  15 56.7661 28.0777  18
   2   5  16 1102.24 75.8310  23
  -2  -5 -16 922.573 66.0993  28
   2  -6 -18 182.886 33.0489  28
  -2   6  18 259.167 38.5195  23
  -2   6  17 380.623 50.1388  23
  -2   6  16 438.402 58.1981  23
  -2   6  15 47.4342 31.3459  23
  -2  -6  15 55.6996 34.8383  32
  -2   6  14 970.330 89.1320  23
  -2  -6  14 794.255 80.7968  32
  -2   6  13 3122.39 150.017  29
  -2  -6  13 3330.18 165.049  32
  -2   6  12 942.344 78.2800  29
  -2   6  12 1056.73 81.3825  35
  -2  -6  12 1011.84 87.2185  32
   2  -6 -12 976.356 98.9321  31
  -2  -6  12 1029.80 79.7492  14
  -2  -6  12 976.140 79.7921  15
  -2  -6  11 183.634 36.4782  14
   2  -6 -11 114.378 40.9279  31
  -2   6  11 122.896 31.6984  29
  -2  -6  11 113.596 32.6709  15
  -2   6  11 133.919 30.3173  35
  -2  -6  11 175.369 40.8731  32
  -2   6  10 1140.51 80.8809  29
   2  -6 -10 1050.33 94.5663  31
  -2   6  10 1141.73 78.5476  35
  -2  -6  10 1109.44 82.7536  32
  -2  -6  10 1194.87 78.5178  14
  -2  -6  10 1132.36 78.8807  15
  -2  -6   9 6931.56 211.253  14
  -2   6   9 7072.08 216.480  35
  -2  -6   9 6832.83 221.976  32
  -2  -6   9 6601.79 211.970  15
  -2   6   9 6633.98 216.319  29
   2  -6  -8 372.088 48.2423  10
   2  -6  -7 22840.5 547.734  10
   2  -6  -7 23293.4 542.684   9
  -2   6   7 24317.6 539.472   8
   2  -6  -6 1422.58 82.5268  10
   2  -6  -6 1195.59 74.9573   9
  -2   6   6 1324.06 75.0399   8
   2  -6  -5 664.522 53.5134  10
   2  -6  -5 586.214 50.3613   9
  -2   6   5 662.426 50.0157   8
   2  -6  -4 22218.9 507.437  10
   2  -6  -4 23111.0 512.333   9
  -2   6   4 23028.1 497.778   8
   2  -6  -3 8037.38 214.829  10
   2  -6  -3 7935.61 217.783   9
  -2   6   3 7594.71 202.739   8
   2  -6  -2 7234.83 196.254  10
  -2   6   2 7241.42 187.618   8
   2  -6  -1 3744.03 120.667  10
  -2  -6   0 1802.98 77.4877  37
   2  -6   0 1778.50 69.8955  13
   2  -6   0 1742.67 68.8498  11
   2  -6   1 4950.44 138.499  11
   2  -6   1 4966.22 139.199  13
  -2  -6  -1 4989.88 153.782  10
  -2  -6  -1 4954.62 150.574  37
   2  -6   2 58316.1 1151.86  11
   2  -6   2 58641.1 1150.26  13
  -2  -6  -2 58073.8 1152.85  31
   2   6   2 59288.8 1163.42   7
  -2  -6  -2 58100.4 1177.18  10
  -2  -6  -2 58940.5 1172.36  37
  -2  -6  -3 13032.0 322.315  10
   2   6   3 12793.4 310.269   7
  -2  -6  -3 12628.4 303.934  31
   2  -6   3 12282.3 295.639  11
   2  -6   3 12744.7 294.366  13
   2   6   4 15505.9 367.907   7
  -2  -6  -4 14516.6 357.848  31
   2   6   5 1072.23 70.0895   7
  -2  -6  -5 924.960 66.4501  31
   2   6   6 561.168 54.3021   7
  -2  -6  -6 567.851 56.0588  31
  -2  -6  -7 204.615 39.8174  31
   2   6   7 217.842 34.9918  29
   2  -6   7 205.158 32.8986  14
   2   6   7 238.286 39.5831   7
   2  -6   7 192.176 36.4918  16
   2   6   8 95.6969 34.9450  36
   2  -6   8 131.096 36.6836  32
  -2  -6  -8 88.5715 32.6181  31
   2   6   8 74.9057 25.9811  29
   2  -6   8 97.3945 26.4160  14
  -2  -6  -8 97.5654 30.9785  27
   2   6   8 99.4800 30.0849   7
   2  -6   8 90.0718 27.7560  15
   2  -6   8 58.8812 26.9974  16
  -2  -6  -9 2606.41 144.373  31
   2   6   9 2787.20 137.872  29
   2   6   9 3043.46 147.779  36
  -2  -6  -9 2959.71 147.655  27
   2   6   9 2979.70 146.779   7
   2  -6   9 3276.68 142.027  15
   2  -6   9 2767.61 142.793  16
   2  -6   9 2809.43 131.246  14
  -2  -6 -10-12.4194 30.0757  31
   2   6  10-31.2956 24.6545  29
   2   6  10 5.63218 22.2740   7
   2  -6  10-19.0898 26.2101  15
   2   6  10-21.3600 27.0675  36
   2   6  11 5202.12 208.436  29
   2  -6  11 5050.60 210.612  18
   2  -6  11 5661.78 205.932  15
  -2  -6 -12 56.3404 34.3826  28
   2   6  12 10.9540 28.3635  29
   2  -6  12 40.3972 28.6138  18
   2  -6  13 173.731 41.9700  18
  -2  -6 -13 291.675 52.7915  28
   2  -6  14 229.853 42.8733  18
  -2  -6 -14 248.225 47.2401  28
   2  -6  15 237.499 38.4756  18
  -2  -6 -15 302.139 45.1963  28
   2   6  16 116.595 28.3150  23
  -2  -6 -16 169.783 29.6524  28
  -2   7  18 121.621 25.8920  23
   2  -7 -18 129.168 27.7740  28
  -2   7  17 167.237 33.8092  23
  -2   7  16 332.225 50.1618  23
   2  -7 -16 318.959 49.5006  27
  -2   7  15 1618.04 109.423  23
  -2   7  15 1621.42 100.888  29
  -2  -7  15 1776.50 113.454  32
  -2   7  14-11.8074 25.7258  23
  -2   7  14 20.5551 21.7242  29
  -2  -7  14 41.0751 31.6216  32
  -2   7  13 843.297 78.1537  29
  -2  -7  13 989.494 89.1326  32
  -2   7  12 528.703 62.1005  29
  -2   7  12 589.889 63.0853  35
  -2  -7  12 548.405 67.3732  32
   2  -7 -12 590.533 78.6911  31
  -2  -7  12 539.889 61.9064  14
  -2  -7  12 588.425 63.8443  15
  -2  -7  11 36.2528 23.9460  14
   2  -7 -11-6.85592 28.0622  31
  -2   7  11-5.04758 21.3381  29
  -2   7  11-4.70061 21.0768  35
  -2  -7  11 32.4040 28.5383  32
  -2  -7  11 9.55738 22.0140  15
  -2  -7  10 33.5566 22.6161  14
   2  -7 -10 43.8501 29.6164  31
  -2   7  10 47.0435 24.8698  29
  -2  -7  10 39.4752 25.5583  32
  -2   7  10 56.8920 24.9178  35
  -2  -7  10 26.3927 21.3165  15
  -2  -7   9 1983.71 101.291  14
  -2   7   9 1917.95 101.418  35
  -2  -7   9 1641.70 99.9067  32
   2  -7  -9 1748.15 114.719  31
  -2  -7   9 1689.49 96.5188  15
  -2   7   9 1796.38 102.312  29
   2  -7  -8 4156.11 174.270  10
   2  -7  -7 206.155 39.2214  10
  -2   7   7 205.642 35.0042   8
   2  -7  -7 204.036 36.9023   9
   2  -7  -6 2180.26 111.912  10
   2  -7  -6 2127.17 108.956   9
  -2   7   6 2275.72 105.856   8
   2  -7  -5 15991.2 401.603  10
   2  -7  -5 15909.5 398.056   9
  -2   7   5 16293.0 388.422   8
   2  -7  -4 7254.24 218.847  10
   2  -7  -4 7668.10 223.981   9
  -2   7   4 7322.08 210.039   8
   2  -7  -3 12723.3 322.085  10
   2  -7  -3 12793.5 324.445   9
  -2   7   3 12763.8 309.901   8
   2  -7  -2 22680.5 510.882  10
   2  -7  -2 23508.6 519.909   9
   2  -7  -1 653.786 48.0823  10
   2  -7  -1 652.226 50.5313   9
   2  -7   0 14.3059 11.8322  11
   2  -7   0 21.1181 13.9396  13
  -2  -7   0 2.72549 13.8158  37
  -2  -7   0 34.8632 18.1492  10
   2  -7   0 4.85808 14.7486  10
   2  -7   0 2.76228 16.7715   9
   2  -7   1 194.108 25.5863  11
   2  -7   1 159.171 23.2511  13
  -2  -7  -1 189.723 28.9195  37
  -2  -7  -1 243.827 34.3175  10
   2  -7   2 2888.50 102.610  13
  -2  -7  -2 3067.70 117.721  37
  -2  -7  -2 2898.97 119.405  10
   2  -7   3 10429.8 257.691  13
  -2  -7  -3 10594.8 288.416  10
   2   7   3 10443.2 273.014   7
  -2  -7  -3 10442.9 279.298  37
  -2  -7  -4 99.9763 25.4505  31
  -2  -7  -4 51.8126 25.0094  10
  -2  -7  -5 6953.29 219.631  31
   2   7   5 7793.61 231.442   7
  -2  -7  -6 3798.45 155.673  31
   2   7   6 3965.93 158.348   7
   2  -7   6 3942.91 161.595  16
   2  -7   7 3144.88 145.178  32
   2   7   7 3123.45 138.947  29
  -2  -7  -7 3159.31 145.933  31
  -2  -7  -7 2953.99 143.608  27
   2   7   7 3317.93 147.643   7
   2  -7   7 3192.71 138.108  15
   2  -7   7 3305.68 134.544  14
   2  -7   7 3385.36 151.748  16
   2   7   8 5.36629 24.0815  36
   2  -7   8 35.5816 28.9459  32
  -2  -7  -8 58.6741 27.0529  31
   2   7   8 74.3339 26.4592  29
   2  -7   8 82.5245 25.8174  14
  -2  -7  -8 36.8325 26.6872  27
   2   7   8 55.1193 27.5347   7
   2  -7   8 53.1488 25.6568  15
   2  -7   8 89.7348 30.5708  16
   2   7   9 44.5615 28.2500  36
  -2  -7  -9 35.1024 29.0179  31
   2   7   9 65.5253 28.7038  29
   2  -7   9 62.8736 28.8877  14
  -2  -7  -9 78.8237 32.0590  27
   2   7   9 49.2983 24.5809   7
   2  -7   9 56.5170 29.8816  16
   2  -7   9 47.5194 27.0632  15
  -2  -7 -10 3147.57 167.792  31
   2   7  10 3557.16 164.321  29
   2   7  10 3915.31 173.992  36
  -2  -7 -10 3413.67 168.124  27
   2  -7  10 3482.34 157.568  15
   2   7  10 3657.42 171.972   7
  -2  -7 -11 142.105 37.6108  27
  -2  -7 -11 68.7589 37.4354  28
   2   7  11 77.0256 32.9666  29
   2   7  12 1416.04 100.791  29
  -2  -7 -12 1263.23 102.086  28
  -2  -7 -13 149.500 41.3091  28
  -2  -7 -14 605.831 64.7107  28
  -2  -7 -15 212.980 37.4772  28
   2   7  16 152.529 28.3716  23
  -2  -7 -16 82.7986 21.6430  28
   2  -8 -18 157.491 25.9173  28
  -2   8  17 666.858 55.3490  23
   2  -8 -17 537.649 54.5138  28
   2  -8 -17 590.928 54.1414  27
  -2   8  16 597.512 59.4018  23
   2  -8 -16 490.530 58.4615  27
   2  -8 -15 84.2644 35.6524  27
  -2  -8  15 103.983 38.8813  32
  -2   8  15 63.5097 28.8038  29
  -2  -8  14 34.3541 31.4425  32
  -2   8  14-15.3524 24.1868  29
  -2  -8  13 2676.08 146.132  32
  -2   8  13 2422.28 134.476  29
  -2  -8  12 4.93531 24.4649  14
  -2   8  12 10.9741 24.6032  29
  -2  -8  12 5.19688 25.1692  15
  -2  -8  12 17.6560 33.4953  32
  -2   8  11 3884.80 170.854  29
  -2  -8  11 3829.90 163.029  14
  -2  -8  11 3586.29 160.522  15
  -2   8  11 3956.12 166.347  35
  -2  -8  11 3402.32 165.990  32
   2  -8 -11 3301.80 178.586  31
  -2   8  10 8223.17 268.842  29
  -2   8  10 8715.07 266.710  35
  -2  -8  10 8030.82 269.308  32
  -2  -8  10 8557.53 264.527  15
  -2  -8  10 8075.33 256.898  14
  -2  -8   9 5649.06 208.101  32
  -2  -8   9 5888.52 200.607  14
  -2   8   9 5594.65 206.070  29
   2  -8  -9 5501.45 224.417  10
  -2  -8   9 6094.38 205.326  15
  -2  -8   8 1810.42 102.140  32
  -2  -8   8 1820.50 98.4901  14
  -2   8   8 1868.43 103.120  29
   2  -8  -8 1778.52 114.667  10
  -2  -8   8 1845.45 99.4899  15
   2  -8  -7 626.920 65.8660   9
   2  -8  -7 621.851 65.6092  10
   2  -8  -6 2226.75 118.603   9
  -2   8   6 2175.41 108.921   8
   2  -8  -6 2114.64 117.350  10
   2  -8  -5 256.198 41.6555  10
   2  -8  -5 269.770 42.4914   9
  -2   8   5 343.106 41.2882   8
   2  -8  -4 12602.4 340.011  10
   2  -8  -4 12658.4 341.491   9
  -2   8   4 12821.6 325.614   8
   2  -8  -3 5595.45 185.496  10
   2  -8  -3 5385.61 186.548   9
   2  -8  -2 6909.45 211.772  10
   2  -8  -2 7149.68 217.509   9
   2  -8  -1 33663.3 712.082  10
   2  -8  -1 32730.7 718.661   9
   2  -8   0 1996.39 81.8394  11
   2  -8   0 1773.49 80.7069  13
   2  -8   0 1808.66 90.9488   9
   2  -8   1 3520.16 121.068  13
  -2  -8  -1 3536.94 133.894  37
  -2  -8  -1 3701.47 138.617  10
   2  -8   2 21618.6 472.539  13
  -2  -8  -2 20886.9 501.496  10
  -2  -8  -2 21938.8 498.894  37
  -2  -8  -3 7640.08 240.334  10
  -2  -8  -3 8035.68 237.795  37
  -2  -8  -4 19694.3 477.452  37
   2   8   5 6555.31 220.308   7
  -2  -8  -5 7406.20 235.059  37
  -2  -8  -6 2163.08 115.411  28
   2   8   6 2063.29 107.783  29
   2  -8   6 2224.68 106.719  14
   2   8   6 2212.11 116.348   7
   2  -8   6 2239.51 121.406  16
   2  -8   6 2157.32 111.788  15
  -2  -8  -6 1954.79 114.784  27
  -2  -8  -7 1005.50 82.1754  28
   2   8   7 1013.76 77.6506  29
  -2  -8  -7 807.113 76.7353  27
   2   8   7 921.998 77.5016   7
   2  -8   7 939.580 81.3764  16
   2  -8   7 986.505 77.0406  15
   2  -8   7 898.920 70.0671  14
   2   8   8 312.630 53.1969  36
  -2  -8  -8 229.262 45.3019  31
   2   8   8 248.006 43.8617  29
   2  -8   8 310.201 46.1830  14
  -2  -8  -8 242.181 47.8503  27
  -2  -8  -8 266.667 48.6914  28
   2   8   8 258.502 47.2148   7
   2  -8   8 181.243 38.6763  15
   2  -8   8 276.229 48.6297  16
  -2  -8  -9 561.912 68.3935  31
   2   8   9 546.009 63.2606  29
  -2  -8  -9 508.403 65.0005  28
   2   8   9 621.926 72.1099  36
  -2  -8  -9 462.777 63.8494  27
   2  -8   9 638.124 66.2717  15
   2  -8   9 605.156 69.4517  16
   2  -8   9 570.514 60.7969  14
   2   8   9 483.425 62.1536   7
  -2  -8 -10 127.786 39.1738  27
  -2  -8 -10 79.4147 36.0068  28
   2   8  10 146.465 38.5150  29
   2  -8  10 91.5046 32.9404  16
   2  -8  10 129.083 37.0692  15
  -2  -8 -11 108.163 34.9065  27
  -2  -8 -11 172.589 45.6932  28
   2   8  11 169.575 38.0216  29
   2  -8  11 199.757 42.3786  15
  -2  -8 -12 1443.92 104.833  27
   2   8  12 1636.14 107.525  29
  -2  -8 -12 1557.16 111.829  28
  -2  -8 -13 102.697 36.1828  28
   2   8  13 110.911 35.3645  29
  -2  -8 -14 461.239 57.0783  28
  -2  -8 -15 3.59611 18.6187  28
   2   8  16-2.57215 14.1254  23
  -2  -8 -16-9.79402 13.9355  28
   2  -9 -17 975.184 64.7844  28
   2  -9 -17 957.921 64.1240  27
  -2   9  16 1081.29 70.2326  29
   2  -9 -16 843.849 70.2310  28
   2  -9 -16 872.373 72.3229  27
  -2  -9  15 553.637 62.5745  32
  -2   9  15 480.751 54.8323  29
   2  -9 -15 450.644 60.6015  27
  -2  -9  14 1262.92 96.7144  32
  -2   9  14 1227.32 88.7048  29
  -2   9  13 1129.60 89.4184  29
  -2  -9  13 1172.26 96.6231  32
  -2   9  12 5463.80 216.479  29
  -2  -9  12 5589.10 210.267  14
  -2  -9  12 5835.45 216.406  15
  -2  -9  12 5726.79 225.794  32
  -2   9  11 874.904 80.9707  29
  -2  -9  11 959.016 82.2587  15
  -2  -9  11 1097.29 86.0214  14
  -2  -9  11 938.796 86.5836  32
  -2   9  10 4395.64 183.731  29
  -2  -9  10 4062.49 180.197  32
  -2   9  10 4637.28 183.109  35
  -2  -9  10 4182.26 175.946  15
  -2  -9  10 4198.55 173.546  14
  -2  -9   9 124.779 35.4486  32
  -2  -9   9 162.367 34.7660  14
  -2   9   9 110.243 32.2836  29
   2  -9  -9 78.3877 35.9351  10
  -2  -9   9 97.3756 31.4504  15
  -2  -9   8 5874.84 211.219  32
  -2  -9   8 6436.29 212.192  14
  -2   9   8 5995.95 214.560  29
   2  -9  -8 5640.58 227.248   9
   2  -9  -8 6057.19 240.132  10
  -2  -9   8 6676.71 215.683  15
  -2  -9   7 83.5858 24.9239  14
  -2   9   7 59.9691 23.5629  29
   2  -9  -7 106.438 35.0524   9
   2  -9  -7 104.361 35.7547  10
  -2  -9   7 51.9403 23.1683  15
   2  -9  -6 222.733 44.2946   9
   2  -9  -6 177.286 39.9255  10
  -2   9   6 181.615 34.3653  29
  -2  -9   6 243.689 38.6027  14
   2  -9  -5 3008.67 144.367   9
   2  -9  -5 3099.87 146.124  10
  -2   9   5 2926.39 131.192   8
   2  -9  -4 15836.6 415.985   9
   2  -9  -4 15709.0 412.156  10
   2  -9  -3 561.974 58.2468   9
   2  -9  -3 535.416 55.9426  10
   2  -9  -2 102.398 30.3394  10
   2  -9  -2 63.6379 27.6806   9
   2  -9  -1 23244.6 550.885   9
   2  -9  -1 24057.2 525.288  13
   2  -9   0 61.5527 26.3883   9
   2  -9   0 89.5112 22.9442  13
   2  -9   1 10135.5 263.501  13
  -2  -9  -1 10334.7 286.996  37
  -2  -9  -2 860.697 65.5126  37
  -2  -9  -3 8237.42 253.655  37
  -2  -9  -4 15067.0 405.296  27
  -2  -9  -4 16351.7 413.702  37
   2  -9   4 15539.6 389.636  19
  -2  -9  -5 2202.37 120.315  37
  -2  -9  -5 1897.60 112.449  27
   2  -9   6 2382.40 114.978  14
  -2  -9  -6 2145.24 124.935  27
  -2  -9  -6 2561.98 134.049  37
   2  -9   6 2236.21 127.368  16
   2  -9   6 2321.03 121.049  15
  -2  -9  -7 279.737 49.3305  37
   2   9   7 347.836 47.4548  29
   2  -9   7 326.307 45.7156  14
  -2  -9  -7 279.937 47.1394  28
  -2  -9  -7 314.212 52.3309  27
   2   9   7 307.755 48.1974   7
   2  -9   7 236.906 42.8070  15
   2  -9   7 311.083 49.9640  16
  -2  -9  -8 787.592 78.0424  28
   2   9   8 726.045 71.5527  29
   2   9   8 880.461 86.0330  36
  -2  -9  -8 896.012 86.0243  37
  -2  -9  -8 778.014 80.1327  27
   2  -9   8 843.540 82.3338  16
   2  -9   8 736.038 71.6143  15
   2  -9   8 978.095 76.8898  14
   2   9   8 845.575 78.5622   7
  -2  -9  -9 714.866 78.2457  27
  -2  -9  -9 854.290 82.3307  28
   2   9   9 858.056 77.6087  29
   2  -9   9 911.473 81.6236  15
   2  -9   9 698.741 68.4645  14
   2  -9   9 858.027 83.5506  16
  -2  -9 -10 415.786 62.3131  28
  -2  -9 -10 488.777 67.5269  27
   2   9  10 470.871 59.2113  29
   2  -9  10 431.158 56.8719  14
   2  -9  10 431.029 62.9814  16
   2  -9  10 473.068 60.4173  15
  -2  -9 -11 59.3196 36.5975  28
  -2  -9 -11 53.7359 34.0263  27
   2   9  11 159.967 38.6740  29
   2  -9  11 116.764 34.8154  15
  -2  -9 -12 348.474 55.0939  27
  -2  -9 -12 390.060 58.4735  28
   2   9  12 456.592 55.3519  29
  -2  -9 -13 611.642 63.3375  27
  -2  -9 -13 663.017 68.2052  28
  -2  -9 -14 12.2771 21.6260  28
   2   9  15 344.634 39.8077  23
  -2  -9 -15 255.993 34.6234  28
   2 -10 -17 265.919 31.5792  27
  -2  10  16 374.141 40.4994  29
   2 -10 -16 335.136 42.4269  28
   2 -10 -16 353.675 45.3873  27
  -2  10  15 3.92643 18.5583  29
   2 -10 -15 38.2629 23.3473  28
   2 -10 -15-9.45631 22.3474  27
  -2 -10  14 1238.44 91.9642  32
  -2  10  14 1329.41 90.5515  29
   2 -10 -14 1161.45 94.6337  27
  -2  10  13-31.3992 31.2863  29
  -2 -10  13 21.9936 30.7487  32
  -2 -10  13 14.6787 25.8552  15
   2 -10 -13-12.2637 29.6969  27
  -2 -10  12 624.053 73.2781  32
  -2 -10  12 746.795 70.6265  14
  -2 -10  12 790.023 74.3723  15
  -2  10  12 648.247 70.5063  29
  -2 -10  11 4394.06 191.120  32
  -2 -10  11 4289.37 179.613  14
  -2 -10  11 4564.54 186.638  15
  -2  10  11 4225.39 185.902  29
  -2 -10  10 1189.79 94.3330  32
  -2 -10  10 1255.24 93.4983  15
  -2 -10  10 1421.97 96.9737  14
  -2  10  10 1228.37 95.4521  29
  -2  10   9 466.640 58.2583  29
  -2 -10   9 440.296 59.5092  32
  -2 -10   9 481.379 58.3412  14
  -2 -10   9 462.103 58.1809  15
   2 -10  -9 315.328 57.9268  10
  -2 -10   8 2132.43 115.601  14
  -2  10   8 2030.28 117.244  29
  -2 -10   8 2315.57 120.865  15
   2 -10  -8 2043.29 135.986  10
   2 -10  -8 2078.25 133.962   9
  -2 -10   7 769.593 67.9135  14
  -2  10   7 909.721 74.5319  29
  -2 -10   7 866.647 71.5052  15
   2 -10  -7 796.376 82.3659   9
   2 -10  -7 999.167 89.9482  10
  -2  10   6 43.4810 21.5555  29
   2 -10  -6 12.0009 26.9064  10
   2 -10  -6 11.9024 26.6855   9
  -2 -10   6 4.16620 21.5722  14
  -2  10   5 457.803 50.9251  29
  -2 -10   5 506.203 53.3849  14
   2 -10  -5 465.508 61.4068  10
   2 -10  -5 521.373 64.5838   9
   2 -10  -4 674.271 71.0236   9
   2 -10  -4 638.126 66.9040  10
  -2 -10   4 584.095 55.4328  14
  -2 -10   4 639.791 59.5261  20
   2 -10  -3 3856.24 170.409   9
   2 -10  -3 3946.29 167.368  10
   2 -10  -2 2686.81 135.024   9
   2 -10  -2 2714.83 130.904  10
   2 -10  -1 9.86666 17.0364  13
   2 -10  -1 83.8000 29.1130   9
   2 -10   0 19.1524 18.7862  13
   2 -10   1 1049.25 73.8326  19
   2 -10   1 875.296 61.3868  13
   2 -10   2 258.911 44.1103  26
  -2 -10  -2 255.940 39.6710  37
   2 -10   2 213.760 36.5053  19
  -2 -10  -3 3035.82 141.728  27
   2 -10   3 3374.95 154.065  26
   2 -10   3 3354.45 141.617  19
  -2 -10  -4 53.5637 25.2454  27
   2 -10   4 71.5150 28.5968  26
  -2 -10  -4 49.9079 24.7744  37
   2 -10   4 128.940 31.4195  19
  -2 -10  -5 2670.65 138.468  37
  -2 -10  -5 2503.77 133.974  27
   2 -10   6 17.1014 18.6351  14
  -2 -10  -6 11.3917 21.7086  37
   2 -10   6 44.5117 26.6557  15
   2 -10   6 34.2532 26.3027  16
  -2 -10  -6 28.1111 25.2129  27
   2 -10   7 9.08136 22.5084  14
  -2 -10  -7-17.8238 31.3949  27
  -2 -10  -7 6.04796 23.0458  37
   2 -10   7 20.6314 21.1118  15
   2 -10   7 17.9022 27.4899  16
  -2 -10  -8 105.016 40.8064  27
   2 -10   8 61.8695 29.3778  14
   2 -10   8 73.7579 32.5243  16
   2 -10   8 122.097 35.5240  15
   2  10   8 113.288 32.6978  29
   2 -10   9 443.579 55.2275  14
   2 -10   9 396.640 61.8575  16
   2 -10   9 358.543 53.8323  15
   2  10   9 365.400 53.2815  29
  -2 -10  -9 331.070 59.1117  27
  -2 -10  -9 411.978 61.1273  28
   2 -10  10 952.261 87.8584  16
   2 -10  10 926.324 78.4962  14
   2 -10  10 1066.48 87.1704  15
  -2 -10 -10 1192.19 95.2908  28
   2  10  10 1061.66 86.2400  29
  -2 -10 -10 991.135 89.2919  27
   2 -10  11 2146.90 119.417  15
   2  10  11 2255.04 123.928  29
  -2 -10 -11 2462.94 134.468  28
   2  10  12 347.701 49.8304  29
  -2 -10 -12 333.830 52.4320  28
  -2 -10 -12 272.035 46.7177  27
  -2 -10 -13 487.533 57.1323  28
  -2 -10 -13 527.634 56.9589  27
  -2 -10 -14 1533.07 85.4795  28
  -2 -10 -15 213.353 28.6681  28
  -2  11  16-12.5767 14.5609  29
   2 -11 -16 3.03488 15.7136  27
  -2  11  15 10.3268 16.6723  29
   2 -11 -15 12.2727 22.0460  27
   2 -11 -14 670.638 69.2642  27
  -2  11  14 751.571 65.9970  29
  -2 -11  14 656.938 64.4209  32
   2 -11 -13 458.992 62.3836  27
  -2 -11  13 627.984 67.4104  32
  -2  11  13 464.960 58.1462  29
  -2  11  12 32.0564 26.4848  29
  -2 -11  12 4.79946 25.3621  14
  -2 -11  12 32.3648 26.7395  32
  -2 -11  12 9.88856 23.3692  15
   2 -11 -12-18.3601 28.1936  27
  -2  11  11 2925.81 147.657  29
   2 -11 -11 2533.23 147.756  27
  -2 -11  11 2931.71 148.783  32
  -2 -11  11 2855.10 142.149  15
  -2 -11  11 2921.39 142.581  14
  -2 -11  10 188.215 40.7427  14
  -2 -11  10 180.787 44.9873  32
  -2 -11  10 238.970 46.3975  15
  -2  11  10 162.804 40.3956  29
  -2 -11   9 1382.60 98.0428  15
  -2 -11   9 1608.57 103.597  14
  -2  11   9 1594.49 107.428  29
  -2 -11   8 5175.58 195.211  14
  -2  11   8 4971.17 197.285  29
  -2 -11   8 4889.29 191.859  15
   2 -11  -8 4545.99 214.037   9
   2 -11  -8 4518.48 216.808  10
  -2 -11   7 1333.30 90.8198  14
  -2  11   7 1207.30 89.1491  29
  -2 -11   7 1071.68 83.2837  15
   2 -11  -7 1026.70 99.3048   9
   2 -11  -7 1124.40 102.593  10
  -2  11   6 2161.00 118.082  29
  -2 -11   6 2268.49 115.088  19
   2 -11  -6 2235.14 139.793   9
   2 -11  -6 2151.27 139.060  10
  -2 -11   6 2319.99 119.986  14
  -2  11   5 1206.53 84.5455  29
  -2 -11   5 1148.56 82.1986  14
   2 -11  -5 1181.37 100.117   9
   2 -11  -5 1189.55 99.8590  10
   2 -11  -4 2978.02 158.607   9
   2 -11  -4 3159.26 159.614  10
  -2 -11   4 3012.10 136.501  14
  -2 -11   4 3175.70 143.105  20
   2 -11  -3 4469.74 194.558   9
   2 -11  -3 4381.45 188.821  10
  -2 -11   3 4382.47 176.585  20
  -2 -11   3 4671.78 173.173  14
   2 -11  -2 4766.68 186.318  26
   2 -11  -2 4636.77 193.824   9
  -2 -11   2 4617.83 180.790  20
  -2 -11   2 4381.43 169.368  14
   2 -11  -2 4416.56 165.133  13
   2 -11  -1 94.9510 30.3646  26
   2 -11  -1 85.2463 35.1853   9
  -2 -11   1 56.4342 25.3728  20
   2 -11  -1 59.2521 25.7240  19
   2 -11  -1 55.1383 22.3505  13
  -2 -11   0 1324.79 90.9367  20
   2 -11   0 1173.59 83.0184  19
   2 -11   0 1180.09 89.8458  26
   2 -11   0 1128.11 73.5325  13
   2 -11   1 1965.63 117.872  26
   2 -11   1 2006.36 108.865  19
  -2 -11  -1 1988.05 113.532  20
   2 -11   2 1426.98 101.291  26
   2 -11   2 1423.71 92.2506  19
   2 -11   3 3526.51 166.159  26
   2 -11   3 3511.70 151.706  19
  -2 -11  -4 38.2601 23.1138  37
  -2 -11  -4 31.4134 23.4833  27
   2 -11   4 28.2279 27.9920  26
  -2 -11  -5 1332.16 99.5422  37
  -2 -11  -5 1293.27 97.0260  27
  -2 -11  -6 773.384 80.2981  27
   2 -11   6 719.791 66.7882  14
   2 -11   6 708.977 75.7922  16
   2 -11   6 689.526 71.4173  15
  -2 -11  -7 177.859 43.1129  27
   2 -11   7 174.281 39.3268  14
   2 -11   7 156.181 39.9692  15
   2 -11   7 178.522 42.7807  16
  -2 -11  -8 149.912 43.9282  27
   2 -11   8 195.063 42.9950  15
   2 -11   8 192.182 45.5268  16
   2 -11   8 212.117 42.4655  14
   2 -11   9 485.328 59.4123  14
   2 -11   9 489.461 62.1438  15
   2 -11   9 676.529 75.2294  16
   2  11   9 494.536 61.2002  29
  -2 -11  -9 604.219 72.3681  27
   2 -11  10 1396.27 104.469  16
   2 -11  10 1393.48 93.9961  14
   2 -11  10 1539.09 102.008  15
  -2 -11 -10 1368.72 99.4074  28
   2  11  10 1355.31 95.0341  29
  -2 -11 -10 1341.57 102.517  27
   2 -11  11 1168.14 84.2911  15
   2  11  11 1030.20 79.9822  29
  -2 -11 -11 1046.87 84.7261  28
  -2 -11 -11 928.771 84.1840  27
   2  11  12 996.356 74.1434  29
  -2 -11 -12 897.251 74.0793  28
  -2 -11 -12 1008.71 79.7327  27
  -2 -11 -13 553.449 53.6063  28
  -2 -11 -13 543.814 53.6502  27
  -2 -11 -14 315.349 36.1610  28
  -2 -11 -14 284.980 33.2948  27
  -2  12  15-2.86337 14.1939  29
   2 -12 -15-3.32847 17.5883  27
  -2  12  14 22.1476 19.5104  29
   2 -12 -14 25.4721 21.0488  27
  -2 -12  13 92.1106 31.1260  32
  -2  12  13 88.0891 30.1975  29
   2 -12 -13 45.1946 28.1155  27
  -2  12  12 654.780 66.6037  29
  -2 -12  12 656.790 67.7422  32
   2 -12 -12 470.196 62.4565  27
  -2 -12  12 531.017 58.0374  14
  -2 -12  12 680.355 66.9026  15
   2 -12 -11 482.990 66.8646  27
  -2 -12  11 482.774 59.0482  14
  -2 -12  11 560.613 63.8208  15
  -2  12  11 671.564 69.2703  29
   2 -12 -10 42.7209 32.2612  27
  -2 -12  10 25.5389 25.3344  15
  -2 -12  10 60.3226 30.0653  14
  -2  12  10 71.7764 33.0197  29
  -2 -12   9 46.3705 29.8318  15
  -2 -12   9 35.6054 28.9563  14
  -2  12   9 27.7311 28.7231  29
  -2 -12   8 5.09468 26.3791  15
  -2 -12   8 25.2927 23.9102  14
  -2  12   8 21.7918 24.4294  29
  -2 -12   7 94.6704 33.3248  14
  -2  12   7 42.1147 28.3928  29
  -2 -12   7 49.7435 28.8180  15
   2 -12  -7 73.0935 38.6417  10
   2 -12  -7 72.3370 40.4696   9
  -2 -12   6 439.666 55.6325  14
  -2  12   6 393.677 54.3910  29
  -2 -12   6 439.840 55.7159  19
   2 -12  -6 339.020 62.4561  10
   2 -12  -6 383.177 65.8057   9
  -2  12   5 7256.78 245.930  29
  -2 -12   5 7731.17 250.149  14
   2 -12  -5 7407.99 282.637   9
   2 -12  -5 7213.73 277.561  10
  -2 -12   5 7884.34 254.818  20
  -2 -12   5 7253.30 240.884  19
  -2 -12   4 15813.4 409.555  14
   2 -12  -4 14898.7 444.363   9
   2 -12  -4 14417.2 435.764  10
  -2 -12   4 15868.8 419.754  20
  -2 -12   3 1967.15 110.816  14
   2 -12  -3 1841.87 106.060  13
  -2 -12   3 1980.09 116.715  20
   2 -12  -3 1870.86 126.708   9
   2 -12  -2 972.082 86.6937  26
  -2 -12   2 1075.89 81.4273  14
   2 -12  -2 1180.60 81.1889  13
  -2 -12   2 1105.12 88.0725  20
   2 -12  -2 1178.03 99.1139   9
   2 -12  -1 665.674 67.1714  19
  -2 -12   1 757.495 74.0554  20
   2 -12  -1 713.448 63.2287  13
   2 -12  -1 762.719 76.0823  26
  -2 -12   0 3276.49 155.161  20
   2 -12   0 3248.08 149.226  19
   2 -12   0 3206.28 159.224  26
  -2 -12  -1 447.033 59.5622  20
   2 -12   1 616.845 65.8014  19
   2 -12   1 459.426 63.0745  26
   2 -12   2 664.086 67.8334  19
   2 -12   2 742.598 78.9902  26
   2 -12   3 188.951 41.1973  19
   2 -12   3 193.546 44.8862  26
   2 -12   4 7624.22 272.095  26
  -2 -12  -4 7102.99 254.432  27
  -2 -12  -5 867.343 82.4161  27
   2 -12   5 1087.88 95.8665  26
  -2 -12  -6 1999.33 125.547  27
   2 -12   6 1651.11 117.682  16
   2 -12   6 1807.22 115.005  15
   2 -12   6 1902.91 109.273  14
   2 -12   7 1530.38 98.6529  14
   2 -12   7 1579.44 107.946  15
   2 -12   7 1692.10 117.584  16
  -2 -12  -7 1581.55 114.089  27
  -2 -12  -8 85.7340 36.6595  27
   2 -12   8 69.6771 32.5945  15
   2 -12   8 115.164 37.3996  16
   2 -12   8 146.717 37.8101  14
  -2 -12  -9 5.91593 25.7793  27
   2 -12   9 9.15826 28.6311  14
   2 -12   9 5.78447 25.9372  16
   2 -12   9 30.6751 30.5653  15
  -2 -12 -10 49.3209 33.2838  27
   2 -12  10 38.2772 25.4442  14
   2 -12  10 61.0582 28.5306  15
   2  12  10 59.4549 27.7823  29
  -2 -12 -11 611.405 64.1119  27
   2 -12  11 489.931 54.7918  15
   2  12  11 436.984 51.2854  29
   2  12  12 229.087 35.6991  29
  -2 -12 -12 145.292 34.0303  27
  -2 -12 -13 34.1186 19.4032  27
  -2  13  15 32.9268 14.1234  29
   2 -13 -15 29.6640 14.3211  27
  -2  13  14 285.602 36.4378  29
   2 -13 -14 288.103 38.9490  27
  -2  13  13 223.200 35.5143  29
   2 -13 -13 184.542 35.9380  27
   2 -13 -12 87.2229 32.8475  27
  -2 -13  12 131.340 32.9077  14
  -2  13  12 75.0540 27.6704  29
  -2 -13  12 129.052 32.2353  15
   2 -13 -11 186.545 41.9276  27
  -2 -13  11 222.859 40.4061  14
  -2  13  11 220.306 43.1274  29
  -2 -13  11 153.113 36.1103  15
  -2 -13  10 62.2608 30.4265  14
  -2  13  10 141.175 39.1185  29
  -2 -13  10 120.705 37.8882  15
  -2 -13   9-4.98553 24.7133  14
  -2  13   9 5.39930 23.5272  29
  -2 -13   9 10.0347 25.4300  15
  -2 -13   8 3534.42 159.093  14
  -2  13   8 3322.64 160.336  29
  -2 -13   8 3536.77 160.648  15
  -2 -13   7 2172.08 122.446  14
  -2  13   7 2226.60 125.849  29
  -2 -13   7 2343.34 126.980  15
  -2 -13   6 239.059 45.7688  14
  -2  13   6 168.095 41.7158  29
  -2 -13   6 208.581 44.5569  19
  -2 -13   5 9534.36 294.268  14
   2 -13  -5 9512.22 334.965   9
   2 -13  -5 9170.53 327.015  10
  -2 -13   5 9374.22 290.650  19
  -2 -13   4 3294.47 153.091  14
   2 -13  -4 3329.87 152.900  13
   2 -13  -4 3139.68 176.883   9
  -2 -13   4 3116.68 148.939  19
  -2 -13   3 2570.26 132.175  14
   2 -13  -3 2407.97 127.159  13
   2 -13  -3 2355.28 149.018   9
  -2 -13   2 413.980 56.9837  14
   2 -13  -2 505.597 57.7444  13
   2 -13  -2 534.820 69.3722  26
   2 -13  -1 390.869 56.6575  19
  -2 -13   1 430.967 56.7316  14
   2 -13  -1 309.364 54.8454  26
   2 -13   0 93.9140 35.3979  19
   2 -13   0 210.319 46.7557  26
   2 -13   1 57.9958 30.0324  19
   2 -13   1 81.8584 37.6655  26
   2 -13   2 164.530 42.0959  19
   2 -13   2 179.067 44.9461  26
   2 -13   3 722.084 81.4514  26
   2 -13   4 1265.82 104.998  26
   2 -13   5 729.887 78.6234  16
   2 -13   5 867.219 86.5615  26
  -2 -13  -5 777.462 78.2176  27
   2 -13   6 36.6094 29.5625  16
   2 -13   6 32.8556 30.6348  15
  -2 -13  -6 77.3937 35.6017  27
   2 -13   7 1346.51 98.1412  15
   2 -13   7 1312.62 102.430  16
   2 -13   7 1497.87 96.2531  14
  -2 -13  -7 1389.24 104.246  27
  -2 -13  -8 132.523 41.8722  27
   2 -13   8 176.464 42.2359  16
   2 -13   8 198.854 43.5652  15
   2 -13   8 187.700 39.6486  14
  -2 -13  -9 10.8247 27.4451  27
   2 -13   9 52.6418 30.4837  16
   2 -13   9 51.8920 29.9256  15
   2 -13   9 79.4408 28.6493  14
   2 -13  10 644.887 61.4541  15
  -2 -13 -10 505.326 59.5149  27
   2 -13  11 186.967 33.7450  15
  -2 -13 -11 199.648 38.4887  27
  -2 -13 -12 43.2117 22.5079  27
  -2 -13 -13 66.9364 19.6096  27
   2 -14 -14 38.8114 16.8252  27
  -2  14  14 36.7468 15.5576  29
   2 -14 -13 194.200 31.6408  27
  -2  14  13 271.729 34.5654  29
   2 -14 -12 324.801 44.1578  27
  -2  14  12 312.682 41.3001  29
  -2 -14  12 310.125 39.7825  15
  -2 -14  12 310.457 40.4579  14
  -2  14  11 12.8566 22.6481  29
  -2 -14  11 35.2969 25.5525  15
  -2 -14  11 11.7829 21.9671  14
  -2  14  10 94.4207 32.7842  29
  -2 -14  10 156.752 36.5848  15
  -2 -14  10 95.9590 30.9933  14
  -2  14   9 723.558 70.8077  29
  -2 -14   9 774.952 70.7905  15
  -2 -14   9 729.608 69.5240  14
  -2  14   8 265.456 46.3639  29
  -2 -14   8 316.481 48.8671  15
  -2 -14   8 327.242 51.4062  14
  -2  14   7 316.269 50.4061  29
  -2 -14   7 240.866 44.3882  19
  -2 -14   7 291.260 49.4908  14
  -2 -14   6 237.596 45.7209  19
  -2 -14   6 132.807 37.1514  14
  -2 -14   5 1029.70 84.9007  19
  -2 -14   5 1003.08 83.0074  14
  -2 -14   4 11344.3 335.842  19
  -2 -14   4 11214.1 334.611  14
  -2 -14   3 2700.78 139.566  19
  -2 -14   3 2790.35 140.742  14
  -2 -14   2 2706.82 139.974  19
  -2 -14   2 2727.18 140.056  14
   2 -14  -1 1030.15 85.7937  19
  -2 -14   1 1050.20 85.3729  19
  -2 -14   1 957.536 82.1209  14
   2 -14  -1 1094.90 97.1262  26
  -2 -14   0-5.34386 28.7984  14
   2 -14   0 5.49897 25.3332  19
  -2 -14   0 36.1762 28.9021  19
   2 -14   0 39.1275 34.4605  26
   2 -14   1 112.372 44.2317  26
   2 -14   2 1085.62 98.3587  26
   2 -14   3 690.229 81.3040  26
   2 -14   4 1099.59 100.093  26
   2 -14   5 89.4532 37.3418  16
   2 -14   5 108.549 35.8788  15
   2 -14   5 137.293 43.2962  26
   2 -14   6 421.462 57.5918  15
   2 -14   6 549.739 67.4062  16
  -2 -14  -6 620.223 69.0334  27
   2 -14   7 740.962 72.0507  15
   2 -14   7 693.547 73.4266  16
  -2 -14  -7 724.575 72.9270  27
   2 -14   8 1218.04 81.8112  14
   2 -14   8 1216.93 91.6325  16
   2 -14   8 1229.29 88.3330  15
  -2 -14  -8 1231.04 91.6652  27
  -2 -14  -9 18.6923 28.3712  27
   2 -14   9 18.2083 24.5312  16
   2 -14   9-4.14917 21.9259  15
   2 -14   9 14.5047 22.9945  14
   2 -14  10 188.006 33.7707  15
  -2 -14 -10 255.853 40.9149  27
   2 -14  11 59.7500 22.1218  15
  -2 -14 -11 53.4493 23.1748  27
  -2 -14 -12 10.0520 14.7883  27
  -2  15  13 2.23540 11.8123  29
  -2  15  12 271.679 34.8868  29
  -2  15  11 35.2360 21.4164  29
  -2 -15  11 67.2383 22.4689  15
  -2 -15  11 65.4959 24.2480  14
  -2  15  10 1014.19 73.4837  29
  -2 -15  10 970.219 69.1806  15
  -2 -15  10 815.179 66.3517  14
  -2  15   9 460.963 54.5178  29
  -2 -15   9 529.924 56.4697  15
  -2 -15   9 614.261 59.4153  14
  -2 -15   8 1349.69 89.9378  14
  -2 -15   7-9.44296 23.4044  14
  -2 -15   7 9.00820 23.8005  19
  -2 -15   6 2486.56 129.680  14
  -2 -15   6 2772.71 135.604  19
  -2 -15   5 90.8580 35.8002  19
  -2 -15   5 35.1839 27.1055  14
  -2 -15   4 5270.43 203.388  14
  -2 -15   4 5119.19 200.588  19
  -2 -15   3 295.832 50.8022  19
  -2 -15   3 244.639 46.6202  14
  -2 -15   2 10.6251 28.0736  19
  -2 -15   2 15.8158 26.7215  14
  -2 -15   1 359.669 53.1200  19
  -2 -15   1 325.753 52.4230  14
  -2 -15   0 166.695 39.8132  19
  -2 -15   0 156.711 38.0016  14
   2 -15   1 192.872 49.2890  26
  -2 -15  -1 136.264 38.3225  14
   2 -15   2 119.467 45.5122  26
   2 -15   3 228.437 51.3319  26
   2 -15   4 641.562 76.1471  26
   2 -15   4 639.126 72.8501  16
   2 -15   5 137.473 40.8095  16
   2 -15   5 219.269 45.2051  15
   2 -15   6 289.515 46.5147  15
   2 -15   6 312.141 51.5857  16
  -2 -15  -7 187.184 39.0703  27
   2 -15   7 147.185 34.7829  15
   2 -15   7 182.397 40.3881  16
  -2 -15  -8 348.671 46.7710  27
   2 -15   8 312.139 44.3499  15
   2 -15   8 296.106 45.0597  16
  -2 -15  -9 18.9946 19.6732  27
   2 -15   9 27.5887 21.5659  15
  -2 -15 -10 636.685 53.0797  27
   2 -15  10 677.682 52.0712  15
  -2 -15 -11 226.158 29.4928  27
  -2  16  11 105.301 23.4829  29
  -2 -16  11 53.1663 18.7795  14
  -2 -16  10 42.9357 20.7689  14
  -2 -16   9 1056.36 72.0636  14
  -2 -16   8 3.89755 22.1820  14
  -2 -16   7 462.978 53.8142  14
  -2 -16   7 539.287 57.6051  19
  -2 -16   6 97.9419 32.9850  14
  -2 -16   6 97.7604 31.5560  19
  -2 -16   5 4.73601 24.5212  19
  -2 -16   5 18.5722 25.4982  14
  -2 -16   4 123.491 37.6989  19
  -2 -16   4 96.2615 33.8014  14
  -2 -16   3 5.06317 26.2143  19
  -2 -16   3 4.93451 25.5482  14
  -2 -16   2 819.968 74.7036  14
  -2 -16   2 838.160 76.8004  19
  -2 -16   1 183.031 42.1394  19
  -2 -16   1 229.867 44.6809  14
  -2 -16   0 2598.86 134.926  14
  -2 -16   0 2464.93 131.070  19
  -2 -16  -1 171.078 41.1236  14
  -2 -16  -2 25.8407 28.9056  14
  -2 -16  -3 30.5390 24.0629  14
   2 -16   4 100.925 32.9700  15
   2 -16   5 38.0537 26.6121  16
   2 -16   5 45.2774 26.2205  15
   2 -16   6 221.187 39.7237  15
   2 -16   6 283.976 43.0712  16
   2 -16   7 37.4423 24.0876  15
   2 -16   7 62.3086 24.3661  16
   2 -16   8 343.237 41.1362  15
  -2 -16  -9 58.0499 19.1889  27
   2 -16   9 61.1389 20.2885  15
  -2 -17  10 97.8366 21.1789  14
  -2 -17   9-2.75714 17.4832  14
  -2 -17   8 53.8703 21.7269  14
  -2 -17   7-3.51573 18.2025  14
  -2 -17   6 262.387 40.3160  14
  -2 -17   6 292.018 44.5945  19
  -2 -17   5 1499.35 91.5737  14
  -2 -17   5 1787.08 100.848  19
  -2 -17   4 1557.96 93.3791  14
  -2 -17   4 1381.88 91.5991  19
  -2 -17   3 316.735 46.8882  14
  -2 -17   3 337.663 49.7881  19
  -2 -17   2 13.8629 27.1916  19
  -2 -17   2 9.03023 25.2506  14
  -2 -17   1-4.58808 25.1973  19
  -2 -17   1 36.7450 24.2729  14
  -2 -17   0 31.2189 26.2455  19
  -2 -17   0 13.8587 22.3760  14
  -2 -17  -1 50.8069 27.1946  14
  -2 -17  -2 13.6554 24.5303  14
   2 -17   3 8.72240 23.5059  15
  -2 -17  -3 39.7840 24.2789  14
   2 -17   4 114.731 30.7210  15
  -2 -17  -4 155.864 34.2860  14
   2 -17   5 45.1637 22.8628  15
  -2 -17  -5 39.1934 23.0756  14
   2 -17   6-13.4923 18.1770  15
  -2 -17  -6 24.7499 20.8049  14
   2 -17   7-8.74426 17.1516  15
  -2 -17  -7-6.13441 16.5293  14
   2 -17   8 7.16592 13.5971  15
  -2 -17  -8 25.1498 15.9499  14
  -2 -18   8 142.916 24.4061  14
  -2 -18   7 2.70901 15.9405  14
  -2 -18   6-9.05118 18.0379  14
  -2 -18   5 98.1441 26.8434  14
  -2 -18   4-3.49041 17.6913  14
  -2 -18   4 22.0347 21.9557  19
  -2 -18   3 153.472 32.2319  14
  -2 -18   3 187.581 36.3226  19
  -2 -18   2 11.2815 21.4025  14
  -2 -18   2 3.88555 22.8639  19
  -2 -18   1 15.3324 20.6607  14
  -2 -18   1 34.5787 23.6804  19
  -2 -18   0 3.85521 19.1111  14
  -2 -18   0 22.1426 24.3574  19
  -2 -18  -1 148.579 32.8265  14
   2 -18   2 131.087 29.7602  15
  -2 -18  -2 185.152 34.0141  14
   2 -18   3 17.5871 20.0212  15
  -2 -18  -3 17.6551 19.7491  14
   2 -18   4 3.22887 16.7181  15
  -2 -18  -4 16.4199 18.6907  14
   2 -18   5 95.0361 24.7892  15
  -2 -18  -5 94.6725 24.4840  14
   2 -18   6 9.88931 14.0725  15
  -2 -18  -6 15.2646 15.6793  14
  -2 -19   6 42.6210 16.4153  14
  -2 -19   5-2.39593 14.5459  14
  -2 -19   4 476.761 41.7036  14
  -2 -19   3 157.571 26.9369  14
  -2 -19   2 103.442 23.7957  14
  -2 -19   1 303.767 37.4726  14
  -2 -19   0 245.553 34.1508  14
   2 -19   1 38.3645 21.3985  15
  -2 -19  -1 51.3907 19.8039  14
   2 -19   2 36.1264 18.8191  15
  -2 -19  -2 40.8383 17.9831  14
   2 -19   3 422.367 38.9058  15
  -2 -19  -3 410.785 38.6421  14
   2 -19   4 4.50439 14.0818  15
  -2 -19  -4 6.70720 13.7778  14
  -3   0  19 491.483 50.6747  22
  -3   0  18-27.8196 24.5035  23
  -3   0  18-9.91035 23.4226  22
  -3   0  17 168.727 40.8684  23
  -3   0  17 165.637 40.1522  22
  -3   0  16-11.8044 24.9507  17
  -3   0  16 6.25745 26.4525  23
  -3   0  15 486.003 64.1924  17
  -3   0  15 479.671 66.6741  23
  -3   0  14 23.6347 27.2200  17
  -3   0  14 6.04839 29.9826  24
  -3   0  14 6.35130 25.9974  23
  -3   0  13 6157.05 231.213  25
  -3   0  13 6265.04 235.770  24
  -3   0  13 6333.85 240.017  23
  -3   0  13 6165.07 230.688  17
  -3   0  12 4.96999 21.6595  25
  -3   0  12 37.8907 24.9382  23
  -3   0  12 25.7440 23.0889  24
  -3   0  12 15.0167 20.4916  17
  -3   0  11 7852.59 252.836  25
  -3   0  11 7944.32 261.056  23
  -3   0  11 8110.79 258.536  24
  -3   0  11 8606.26 259.854  12
  -3   0  11 8109.72 256.264  17
  -3   0  10 31.0882 15.9165  12
  -3   0   9 8716.06 247.440  12
  -3   0   8-2.63716 11.4913  34
  -3   0   8 8.75232 13.7888  12
  -3   0   7 286.285 29.7294  34
  -3   0   6 2.03599 9.62543   5
  -3   0   6 3.20851 6.78557   8
   3   0  -5 281550. 5198.96   4
  -3   0   5 277731. 5197.27  34
  -3   0   5 271826. 5189.24   8
  -3   0   5 273657. 5199.59   5
   3   0  -4 1.46029 6.54785   4
  -3   0   4 4.64081 7.12639   5
  -3   0   3 3164.06 92.3731   5
   3   0  -3 3178.02 87.9980   6
   3   0  -3 3094.49 90.5555   4
   3   0  -3 3187.78 78.6029  13
   3   0  -3 3093.12 79.8575  11
   3   0  -2 3.49337 7.18285   6
   3   0  -2 17.5647 6.09460  11
   3   0  -1 149493. 2814.72   6
   3   0  -1 148523. 2808.70  11
   3   0   0 15.5570 9.30057   6
   3   0   0 7.54268 7.75647  11
  -3   0  -1 203146. 3750.44  31
   3   0   1 197120. 3752.91   6
  -3   0  -1 203509. 3754.53  33
   3   0   1 191531. 3753.69  11
  -3   0  -2 3.18857 11.1789  31
   3   0   2 11.1684 13.1716   6
  -3   0  -2 8.72367 12.7772  33
  -3   0  -3 191775. 3648.80  31
   3   0   3 194747. 3651.44  36
   3   0   3 191325. 3644.26   6
  -3   0  -4 2.26193 11.2131  31
   3   0   4 25.2379 15.3361  36
   3   0   4 1.96844 11.5835   6
  -3   0  -5 14224.4 347.067  31
   3   0   5 14929.8 347.448  36
   3   0   5 14969.0 336.536   6
  -3   0  -6-3.12938 15.8612  31
   3   0   6 11.8905 16.3243  36
  -3   0  -7 39904.8 851.648  31
   3   0   7 39976.7 845.399  36
   3   0   8 23.5652 22.2769  18
   3   0   8 5.04085 21.9669   2
   3   0   9 190.691 42.4412  12
   3   0   9 198.527 40.7578  18
   3   0   9 239.580 46.1518   2
   3   0  10-5.70496 23.3511  12
   3   0  10 17.0442 24.7566  18
   3   0  10 6.04567 28.5738   2
   3   0  11 25310.0 618.651  18
   3   0  11 26176.7 633.965   2
   3   0  12-6.08661 28.0390  18
   3   0  12 18.6221 30.0627  17
   3   0  13 1178.38 96.0804  18
   3   0  13 986.090 90.0818  17
   3   0  14 5.28979 25.6188  18
   3   0  14 5.46075 25.8094  17
   3   0  15 53.1836 28.5214  18
   3   0  15 96.5351 34.3779  17
   3   0  16 10.5053 19.2310  17
  -3  -1  19-3.64219 16.7783  22
  -3   1  19-3.50999 16.9990  23
  -3   1  19 11.2459 18.9996  22
  -3  -1  18 97.4391 32.5986  22
  -3   1  18 93.7774 32.1894  22
  -3   1  18 56.7275 28.3010  23
  -3  -1  17 1704.94 114.354  22
  -3  -1  17 1671.55 109.642  23
  -3   1  17 1599.62 108.874  23
  -3   1  17 1547.19 111.022  22
  -3   1  16 653.232 73.3602  17
  -3  -1  16 719.645 75.2076  17
  -3   1  16 687.876 78.0553  23
  -3  -1  16 907.540 85.0419  23
  -3  -1  16 636.423 76.6557  22
  -3   1  15 872.459 83.0596  17
  -3  -1  15 966.964 87.5308  17
  -3  -1  15 786.449 83.2700  23
  -3   1  15 894.185 89.3052  23
  -3   1  14 2193.38 129.991  17
  -3  -1  14 2226.67 131.726  17
  -3   1  14 2365.92 139.032  24
  -3  -1  14 2214.06 135.887  23
  -3   1  14 2219.27 137.123  23
  -3  -1  14 2305.37 137.286  24
  -3   1  13 120.747 32.9044  17
  -3  -1  13 149.459 36.1465  17
  -3   1  13 141.117 37.8093  24
  -3   1  13 101.905 34.7859  23
  -3  -1  13 137.140 38.5341  25
  -3  -1  13 118.879 35.4793  24
  -3  -1  13 165.653 39.1239  23
  -3  -1  12 2786.45 140.824  25
  -3   1  12 2725.92 138.462  25
  -3   1  12 2955.02 142.670  17
  -3  -1  12 3031.72 144.439  17
  -3  -1  12 2936.49 144.766  24
  -3   1  12 2710.28 144.719  23
  -3   1  12 2988.84 145.388  24
  -3  -1  12 2894.84 146.979  23
  -3   1  11 401.222 49.8762  25
  -3  -1  11 390.745 49.6324  24
  -3   1  11 374.603 51.4442  23
  -3  -1  11 331.822 47.1199  25
  -3   1  11 444.377 53.3419  24
  -3  -1  11 500.009 56.8450  23
  -3   1  11 481.069 53.5750  17
  -3  -1  11 340.496 46.2691  17
  -3  -1  10 3547.85 143.272  12
  -3   1  10 3526.03 143.348  12
  -3   1   9 4013.98 146.076  12
  -3  -1   9 3820.78 143.173  12
  -3   1   8 1637.09 73.8956  35
  -3   1   8 1730.91 78.1974  34
  -3   1   8 1613.10 74.7945   8
  -3   1   7 2499.92 88.9635  35
  -3   1   7 2476.13 91.3864  34
  -3  -1   7 2319.17 92.4166  34
  -3   1   7 2427.97 89.3656   8
   3  -1  -6 44116.9 894.102   4
   3   1  -6 44940.2 895.226   4
  -3  -1   6 43832.8 893.742  34
  -3   1   6 45419.0 880.994  35
  -3   1   6 45148.5 889.291  34
  -3  -1   6 44474.1 893.626   5
  -3   1   6 44776.3 894.251   5
  -3   1   6 44284.7 886.867   8
   3   1  -5 1873.72 72.0688   4
   3  -1  -5 1825.97 71.2696   4
  -3   1   5 2044.28 66.8360  35
  -3  -1   5 2026.73 74.7285   5
  -3   1   5 1902.08 73.0674   5
  -3  -1   5 2079.40 67.7445   8
  -3   1   5 1973.49 72.0812   8
   3   1  -4 5170.67 137.528   4
   3  -1  -4 5385.81 138.528   4
  -3   1   4 5404.65 138.986   8
  -3  -1   4 5503.43 141.008   5
  -3   1   4 5327.46 139.818   5
  -3   1   4 5425.12 126.695  35
  -3  -1   4 5333.62 138.615  34
   3   1  -3 3479.27 94.9153   4
   3  -1  -3 3428.50 94.7632   4
  -3   1   3 3406.50 96.1067   5
   3  -1  -3 3097.08 91.6571   6
  -3  -1   3 3212.64 94.3549   5
   3   1  -3 3303.36 87.2362   6
  -3   1   3 3093.70 77.1995  35
   3  -1  -3 3128.85 83.0883  13
   3  -1  -2 11516.1 251.507   6
   3   1  -2 11268.6 244.160   6
   3   1  -2 11074.1 235.759  11
   3  -1  -2 11717.7 241.631  13
   3  -1  -2 11704.6 243.325  11
   3   1  -1 51283.2 1008.10   6
   3  -1  -1 52604.4 1011.32   6
  -3  -1   1 51012.6 999.284  37
   3  -1  -1 52333.5 1005.67  11
   3  -1  -1 53453.7 1005.48  13
   3   1  -1 52226.3 1002.36  11
   3   1   0 4981.52 128.733   6
   3  -1   0 5001.72 129.632   6
  -3   1   0 5231.86 128.831  33
  -3  -1   0 5173.98 128.629  33
   3  -1   0 5002.23 127.758  11
   3  -1   0 5011.16 126.312  13
   3   1   0 4875.01 126.215  11
  -3  -1  -1 226426. 4300.64  31
   3  -1   1 229813. 4300.24   6
   3  -1   1 233717. 4290.85  36
  -3   1  -1 228684. 4301.15  33
  -3  -1  -1 226517. 4301.81  33
   3   1   1 225136. 4303.40  11
   3  -1   1 225542. 4302.68  11
  -3  -1  -2 94.2889 17.9099  31
  -3   1  -2 75.0102 15.1483  31
   3  -1   2 54.8605 14.4279   6
   3  -1   2 64.9553 14.0654  36
  -3   1  -2 73.0249 16.3009  33
  -3  -1  -2 63.0601 15.8912  33
  -3  -1  -3 22727.2 474.674  31
  -3   1  -3 22426.0 464.543  31
   3  -1   3 21436.2 461.612   6
   3  -1   3 22739.4 465.899  36
   3  -1   3 21362.2 474.466  11
  -3  -1  -4 342.615 33.6994  31
  -3   1  -4 334.443 30.1300  31
   3  -1   4 320.217 30.2896  36
   3   1   4 271.184 32.4142  36
   3  -1   4 261.483 27.0866   6
  -3   1  -5 21148.4 466.268  31
  -3  -1  -5 21292.2 478.212  31
   3  -1   5 21458.4 468.316  36
   3   1   5 21081.4 476.137  36
  -3  -1  -6 459.732 45.3569  31
   3   1   6 104.543 24.8452  36
  -3  -1  -7 6595.08 213.392  31
   3   1   7 6725.26 207.897  36
  -3  -1  -8 13514.3 370.174  31
   3   1   8 13913.2 362.637  36
   3   1   8 12632.6 366.264  18
   3  -1   8 14939.3 391.221  18
   3  -1   8 15421.7 397.177   2
   3   1   8 13548.7 381.951   2
   3   1   9 157.064 36.4297  12
   3  -1   9 175.363 40.6299  12
  -3  -1  -9 145.518 34.9219  31
   3   1   9 176.689 38.9783  18
   3  -1   9 167.319 39.6548  18
   3  -1   9 184.319 44.2942   2
   3   1   9 271.444 49.7851   2
   3   1  10 668.614 72.5091  12
   3  -1  10 800.341 79.5842  12
   3   1  10 600.699 74.3055   2
   3  -1  10 907.961 86.0456   2
   3   1  10 733.776 76.1214  18
   3  -1  10 956.902 86.6147  18
   3  -1  11 44.7719 37.6379   2
   3   1  11 25.4077 34.8843   2
   3   1  11 5.78993 28.7040  18
   3  -1  11-6.14923 29.0665  18
   3   1  11 66.4855 33.8032  17
   3  -1  11 42.6433 31.5434  17
   3  -1  12 105.319 36.5016  17
   3   1  12 153.912 41.1919  17
   3   1  12 94.3214 36.3752  18
   3  -1  12 62.1596 34.1854  18
   3   1  13 243.985 50.5246  17
   3   1  13 238.010 47.3835  18
   3  -1  13 275.292 52.7405  18
   3  -1  13 239.471 47.9913  17
   3   1  14 311.308 50.0967  18
   3  -1  14 366.249 56.6772  18
   3  -1  14 341.614 53.7973  17
   3   1  14 296.756 51.0468  17
   3   1  15 1474.09 91.3468  18
   3  -1  15 1368.13 91.0314  18
   3   1  15 1282.60 89.3418  17
   3  -1  15 1310.40 90.1798  17
   3   1  16 189.171 33.3407  17
   3  -1  16 227.721 35.3766  17
  -3   2  19 112.793 28.3096  22
  -3  -2  19 88.8044 25.3265  22
  -3   2  19 80.8910 24.4342  23
  -3  -2  18 439.721 54.4781  22
  -3   2  18 362.623 50.1174  23
  -3   2  18 447.639 54.6210  22
  -3   2  17 345.640 54.4875  22
  -3   2  17 328.812 53.9677  23
  -3  -2  17 353.840 55.6470  22
  -3   2  16 1182.96 99.3078  23
  -3  -2  16 1278.43 103.920  22
  -3   2  16 1313.79 97.7908  17
  -3  -2  16 1175.84 95.5085  17
  -3  -2  15 420.230 65.9236  22
  -3   2  15 437.541 64.9325  23
  -3  -2  15 607.057 72.0443  23
  -3   2  15 366.037 56.4498  17
  -3  -2  15 506.942 66.5198  17
  -3  -2  14 10141.9 322.827  24
  -3  -2  14 10030.6 324.578  23
  -3   2  14 9741.75 317.745  24
  -3   2  14 9237.17 320.908  23
  -3   2  14 9677.76 314.736  17
  -3  -2  14 9566.63 314.079  17
  -3  -2  13 4921.72 199.940  25
   3  -2 -13 4364.74 207.084  31
  -3  -2  13 4824.89 200.835  24
  -3   2  13 5044.68 210.502  23
  -3   2  13 4778.82 199.604  24
  -3  -2  13 5012.87 207.186  23
  -3   2  13 4483.10 192.204  17
  -3  -2  13 4779.79 196.319  17
  -3   2  12 4570.97 188.364  24
  -3  -2  12 4881.99 195.434  23
  -3   2  12 4800.08 196.568  23
  -3  -2  12 4688.70 189.888  24
  -3   2  12 4233.41 180.505  25
  -3  -2  12 4501.82 186.399  25
  -3   2  12 4431.50 182.122  17
  -3  -2  12 4821.93 188.856  17
  -3   2  11 1718.77 101.984  24
  -3  -2  11 1544.45 99.4845  23
  -3  -2  11 1683.09 101.150  24
  -3   2  11 1551.63 101.632  23
  -3  -2  11 1704.66 100.645  25
  -3   2  11 1668.90 99.6932  25
  -3   2  11 1630.54 98.2642  17
  -3  -2  11 1560.86 96.7192  17
  -3   2  10 2504.12 108.632  35
  -3   2   9 3953.77 135.202  35
  -3   2   9 3698.59 135.474   8
  -3   2   8 34504.9 719.297  34
  -3   2   8 35109.7 719.082  35
  -3   2   8 34437.2 725.403   8
  -3   2   7 6849.24 178.339  35
  -3   2   7 6400.73 177.806  34
  -3   2   7 6817.77 184.953   8
  -3   2   6 224.072 25.0445   5
  -3  -2   6 266.614 26.5692   5
   3   2  -6 281.661 27.9581   4
   3  -2  -6 246.587 26.3523   4
  -3  -2   6 262.011 28.4023  34
  -3   2   6 291.517 25.5024  35
  -3   2   6 305.130 28.6600   8
   3  -2  -5 5013.93 136.938   4
   3   2  -5 4987.47 136.991   4
  -3   2   5 5095.27 130.084  35
  -3  -2   5 5056.30 141.682  34
  -3  -2   5 5171.58 139.418   5
  -3   2   5 4859.36 136.895   5
  -3   2   5 4930.17 138.850   8
   3  -2  -4 4774.59 128.861   4
   3   2  -4 4904.08 130.375   4
  -3  -2   4 5187.88 133.989   5
  -3   2   4 4943.74 132.171   5
  -3   2   4 4962.54 134.270   8
  -3  -2   4 4982.04 134.627  34
  -3   2   3 9.72623 7.04350   5
   3   2  -3 1.36072 7.33378   4
   3  -2  -3 6.73919 7.26437   4
  -3  -2   3 6.96601 6.41924   5
   3   2  -3 0.96080 5.46961   6
  -3  -2   3 24.4173 8.83833  34
   3  -2  -3 7.50611 5.43634  13
   3  -2  -2 1772.33 64.9356   6
   3   2  -2 1610.92 56.0490   6
  -3  -2   2 1630.65 58.1784  37
  -3  -2   2 1595.37 57.2765  34
   3  -2  -1 3534.25 103.682   6
  -3  -2   1 3703.66 93.2389  34
   3  -2  -1 3699.24 100.025  11
   3  -2  -1 3556.39 98.1758  13
   3   2  -1 3376.34 92.8245  11
   3  -2   0 18372.7 384.867   6
  -3   2   0 18251.1 378.871  33
  -3  -2   0 18569.8 379.715  33
   3  -2   0 18056.1 381.187  11
   3  -2   0 18147.8 379.717  13
  -3  -2  -1 5138.48 135.046  31
   3  -2   1 4904.68 133.005   6
  -3   2  -1 5045.81 132.906  33
  -3  -2  -1 5037.72 133.243  33
   3  -2   1 5020.75 135.568  11
   3  -2   1 5069.25 132.882  13
  -3  -2  -2 2502.05 87.0540  31
   3  -2   2 2392.26 82.6168   6
  -3  -2  -2 2553.80 86.0034  33
  -3   2  -2 2427.07 83.9716  33
   3  -2   2 2460.47 88.2576  11
   3   2   3 1945.10 81.8621   7
   3  -2   3 1896.65 72.1154   6
  -3   2  -3 1928.77 69.3052  31
  -3  -2  -3 1864.99 78.2403  31
   3  -2   3 1687.85 75.1125  11
   3   2   4 4439.37 144.803   7
   3  -2   4 4438.40 129.552   6
  -3  -2  -4 4558.50 144.797  31
   3  -2   4 4243.09 140.651  11
  -3  -2  -5 1856.06 89.6329  31
   3   2   5 1728.25 88.6391  36
  -3  -2  -6 21.2338 17.9400  31
   3   2   6 13.7230 19.1885  36
  -3  -2  -7 9119.32 273.787  31
   3   2   7 9714.83 272.023  36
  -3  -2  -8 5863.77 214.861  31
   3   2   8 6081.62 211.353  29
   3   2   8 6062.25 208.155  36
   3  -2   8 7559.16 242.562   2
   3   2   8 7359.92 239.754   1
   3   2   8 5915.58 220.534   2
   3  -2   8 6017.97 222.699  18
  -3  -2  -9 2081.52 120.632  31
   3   2   9 2097.45 113.657  36
   3  -2   9 2098.96 123.280  12
   3   2   9 1922.90 117.187  12
   3  -2   9 2007.17 124.554  18
   3  -2   9 2229.54 130.276   2
   3   2   9 1944.82 120.000   2
   3   2  10 1007.51 87.2611  12
   3  -2  10 980.715 85.4785  12
  -3  -2 -10 867.571 82.7315  31
   3   2  10 996.811 86.3066   2
   3  -2  10 1137.82 96.4537  18
   3   2  11 1255.74 98.0319  18
   3  -2  11 1500.39 111.931  18
   3   2  11 1123.92 95.9692  17
   3  -2  11 1456.93 108.178  17
   3   2  12 3792.16 176.915  18
   3  -2  12 4891.69 206.279  18
   3   2  12 4040.60 188.097  17
   3  -2  12 4534.91 197.188  17
   3  -2  13-5.87315 31.0351  17
   3   2  13-5.40498 24.2351  18
   3  -2  13 24.0543 30.4795  18
   3   2  13 28.9946 26.0014  17
   3   2  14 4.83462 21.6775  18
   3  -2  14 26.9492 27.3181  18
   3  -2  14-10.5626 32.0633  17
   3   2  14-26.1280 30.2487  17
   3  -2  15 491.756 56.2235  18
   3   2  15 435.505 52.8411  17
   3  -2  15 527.106 57.9335  17
   3   2  16 3816.98 141.858  17
   3  -2  16 4196.07 147.184  17
  -3   3  19 406.103 44.0578  23
  -3   3  19 300.663 39.5909  22
  -3  -3  18 117.914 31.3790  22
  -3   3  18 96.3542 29.9711  22
  -3   3  18 142.423 34.0578  23
  -3   3  17 155.707 40.7922  23
  -3  -3  17 125.383 38.7267  22
  -3   3  17 122.020 33.7627  22
  -3  -3  16 341.340 56.3682  22
  -3   3  16 310.561 56.7942  23
  -3   3  15 5075.35 219.397  23
  -3  -3  15 5275.16 222.961  22
  -3   3  15 5044.97 208.157  17
  -3  -3  15 5227.52 211.696  17
  -3   3  14 6070.97 232.639  24
  -3   3  14 5823.97 237.317  23
  -3  -3  14 6433.13 248.581  22
  -3  -3  14 6047.01 232.830  24
  -3   3  14 5650.05 225.245  17
  -3  -3  14 6023.27 230.494  17
   3   3 -13 9740.08 313.072   4
   3  -3 -13 10122.0 312.389   4
  -3  -3  13 9103.45 292.974  25
   3  -3 -13 7841.78 305.641  31
  -3  -3  13 8677.58 291.627  24
  -3   3  13 8580.20 289.184  24
  -3   3  13 8841.60 302.396  23
  -3   3  13 8511.43 285.156  17
  -3  -3  13 9045.66 292.725  17
  -3  -3  12 3629.01 162.390  24
  -3   3  12 3368.34 156.670  24
  -3   3  12 3315.08 162.711  23
  -3  -3  12 3595.68 159.856  25
  -3   3  12 3393.07 154.910  17
  -3  -3  12 3273.78 153.474  17
  -3   3  11 22.8179 21.5698  24
  -3   3  11 4.44048 18.1764  25
  -3  -3  11 18.3655 21.7012  24
  -3  -3  11 26.8394 20.6076  25
  -3   3  11-4.43806 22.9785  17
  -3  -3  11 4.52934 19.7373  17
  -3   3  11 22.7451 16.5196  35
  -3   3  10 2162.55 100.846  35
  -3   3  10 2015.73 102.010   8
  -3   3   9 27560.9 587.953  35
  -3   3   9 26088.1 595.388   8
  -3   3   8 1911.48 83.0766  35
  -3   3   8 1811.88 87.6901   8
  -3   3   7 4.35021 11.0332  35
  -3   3   7 12.8444 10.8592  34
  -3   3   7 12.7565 11.7613   8
   3  -3  -7 23.7878 13.9736  10
  -3   3   6 25260.0 521.404  35
  -3   3   6 24482.4 531.654   8
  -3  -3   6 25632.4 528.501   5
   3  -3  -6 24829.9 526.335   4
  -3   3   6 24785.6 525.834   5
   3   3  -6 25159.3 528.189   4
  -3   3   5 6915.42 181.915   8
  -3  -3   5 6803.17 176.013   5
  -3   3   5 6962.28 176.130   5
   3   3  -5 6965.06 176.161   4
   3  -3  -5 7110.53 176.205   4
  -3   3   4 43.4474 12.7219   8
  -3  -3   4 43.5852 11.0714   5
   3  -3  -4 28.3178 10.2466   4
   3   3  -4 46.7733 11.9658   4
  -3  -3   3 5275.25 136.303  34
  -3  -3   3 5203.33 133.090   5
  -3   3   3 5085.38 132.501   5
  -3   3   3 5284.52 140.658   8
   3  -3  -3 5339.71 133.842   4
   3   3  -3 5308.31 134.154   4
   3  -3  -3 4765.78 128.696  13
  -3  -3   2 23104.7 468.795  34
   3  -3  -2 23079.4 469.178  13
   3  -3  -1 19730.4 405.427  11
   3  -3  -1 19590.8 402.106  13
   3  -3  -1 19524.8 411.650   6
  -3  -3   1 19133.1 392.685  34
  -3  -3   1 19313.9 407.112  37
   3  -3   0 14509.8 314.771  11
   3  -3   0 14545.6 311.882  13
   3  -3   0 14322.0 317.300   6
  -3  -3   0 14566.5 312.219  31
   3  -3   1 20.5756 10.0500  13
  -3   3  -1 14.6298 8.19830  33
  -3  -3  -1 28.2877 10.2107  33
   3  -3   1 27.0198 12.3761   6
   3   3   1 39.6074 13.5979   7
  -3  -3  -1 26.9535 10.2408  31
   3  -3   2 17487.4 380.877  13
   3  -3   2 17909.4 387.919  11
  -3  -3  -2 18249.6 383.153  33
  -3   3  -2 17693.0 380.315  33
   3   3   2 17895.1 391.895   7
   3  -3   2 17321.7 380.537   6
  -3  -3  -2 17561.5 387.603  31
   3  -3   3 24351.7 531.915  11
  -3  -3  -3 25507.1 528.566  33
  -3   3  -3 24808.4 525.338  33
  -3  -3  -3 25691.7 536.688  31
   3   3   3 25398.5 539.082   7
   3  -3   3 24225.2 518.358   6
   3  -3   4 1522.88 75.1881  11
  -3  -3  -4 1405.69 73.8021  31
   3   3   4 1422.74 74.5362   7
  -3  -3  -5 340.165 38.3626  31
   3   3   5 351.970 40.0265   7
   3   3   6 5923.96 197.847  36
  -3  -3  -6 6048.16 198.947  31
   3   3   6 6403.64 202.266   7
   3   3   7 1643.82 94.5032  36
   3   3   7 1440.64 90.2024   7
  -3  -3  -7 1514.78 93.3510  31
   3   3   8 5967.74 213.873  12
   3  -3   8 6147.57 220.213  12
  -3  -3  -8 6253.21 222.749  31
   3   3   8 6181.76 213.453  29
   3  -3   8 6470.85 228.208   2
   3   3   8 6048.97 220.474   2
   3   3   8 6376.27 230.914   1
   3   3   8 6829.52 220.944  36
   3   3   9 1380.62 93.5173  36
   3   3   9 1275.89 90.5893  29
  -3  -3  -9 1177.51 93.7294  31
   3   3   9 1210.10 91.2005  12
   3  -3   9 1447.63 99.7586  12
   3   3   9 1327.72 97.8088   2
   3  -3   9 1376.18 100.736   2
   3  -3   9 1230.57 98.0470  18
   3   3  10 30.1674 26.0511  36
  -3  -3 -10 64.4848 30.9937  31
   3   3  10 43.9002 27.2204  12
   3  -3  10 62.1691 29.8818  12
  -3  -3 -10 39.0579 28.2982  28
   3  -3  10 71.6060 33.9756   2
   3   3  10 81.4055 35.3157   2
   3  -3  10 67.0292 33.4779  18
   3  -3  11 1039.10 94.6691  18
   3   3  11 897.768 84.6056  17
   3  -3  11 969.308 88.1368  17
   3   3  12 250.779 49.4492  17
   3  -3  12 137.284 39.0643  17
   3  -3  12 258.102 52.9379  18
   3  -3  13 47.7283 31.5358  18
   3  -3  13 22.6863 27.4793  17
   3   3  13 66.6678 32.7005  17
   3  -3  14 21.1112 25.5610  18
   3  -3  14 15.1122 25.5320  17
   3   3  14-9.89998 23.9734  17
   3  -3  15 2007.41 109.050  18
   3   3  15 1737.02 98.9980  17
   3  -3  15 1881.80 103.244  17
   3   3  16 32.5877 20.3177  17
   3  -3  16 90.0485 24.1817  17
  -3   4  19 683.643 53.4282  22
  -3   4  19 646.281 53.2954  23
  -3   4  18 55.3397 25.8561  22
  -3   4  18 30.6282 24.9144  23
  -3   4  17 790.187 75.3678  22
  -3   4  17 748.778 72.9202  23
  -3   4  16 6.03769 27.8137  23
  -3  -4  15 44.6066 33.7048  22
  -3   4  15 134.120 40.5245  23
  -3  -4  15 74.8018 34.4308  17
  -3   4  14 854.325 85.3652  23
  -3  -4  14 933.726 90.8995  22
  -3  -4  14 909.790 83.1633  17
  -3  -4  14 735.590 75.6999  32
   3  -4 -13 111.212 41.4701  31
  -3  -4  13 48.3082 27.8026  32
  -3  -4  13 24.7657 24.4970  22
  -3  -4  13 54.5530 31.0585  24
  -3   4  13 18.2692 28.7940  23
  -3  -4  13 42.8192 29.4043  25
  -3  -4  13 54.9348 30.1787  17
  -3   4  12 652.890 70.6383  23
  -3  -4  12 814.955 78.8105  22
  -3   4  12 739.797 64.7425  35
  -3  -4  12 716.176 70.2115  32
  -3  -4  12 670.293 68.9100  25
  -3  -4  11 49.5709 23.3674  32
  -3   4  11 95.5934 26.9844  35
  -3   4  10 3489.91 136.482  35
  -3   4  10 3349.54 142.134   8
  -3   4   9 5719.90 178.410  35
   3  -4  -9 6037.70 188.502   4
   3   4  -9 5666.58 187.912   4
  -3   4   8 4549.77 147.680  35
  -3   4   8 4505.88 157.386   8
   3  -4  -8 4896.30 155.434   4
   3   4  -8 4461.80 152.858   4
  -3   4   7 8266.12 210.613  35
  -3   4   7 7718.64 219.531   8
   3  -4  -7 7898.54 211.016   4
   3   4  -7 8174.87 214.841   4
   3  -4  -7 7437.99 220.232  10
  -3   4   6 12830.0 310.663   8
   3  -4  -6 12944.5 298.780   4
   3   4  -6 12884.0 300.081   4
   3  -4  -6 13218.4 318.683  10
  -3  -4   5 45254.3 882.723   5
  -3   4   5 44171.6 895.795   8
   3   4  -5 44321.0 880.576   4
   3  -4  -5 43863.6 878.912   4
  -3  -4   4 16714.8 346.557   5
  -3   4   4 16026.2 358.577   8
   3  -4  -4 15976.4 343.484   4
   3   4  -4 15700.4 344.530   4
  -3   4   3 13553.7 305.173   8
  -3  -4   3 13371.5 290.285   5
   3  -4  -2 20015.5 418.634  13
  -3  -4   2 20045.2 412.046   5
  -3   4   2 20103.8 425.686   8
   3  -4  -1 66589.7 1283.68  13
   3  -4  -1 65517.8 1287.28  11
  -3  -4   1 66733.5 1292.15  37
   3  -4   0 2702.79 87.9660  11
   3  -4   0 2538.61 84.6008  13
  -3  -4   0 2503.00 89.3386  37
   3  -4   0 2526.06 89.3860   6
  -3  -4   0 2568.53 83.3858  31
   3  -4   1 20749.8 438.102  11
   3  -4   1 20356.3 434.241  13
  -3   4  -1 20397.3 425.134  33
  -3  -4  -1 20687.3 426.693  33
   3  -4   1 20180.2 437.384   6
   3   4   1 20337.9 438.946   7
  -3  -4  -1 21053.0 436.726  31
   3  -4   2 1985.52 80.6463  11
   3  -4   2 1996.11 77.3500  13
  -3   4  -2 2266.95 77.3279  33
  -3  -4  -2 2060.31 75.7130  33
   3  -4   2 1957.87 76.7926   6
   3   4   2 2110.01 85.0343   7
  -3  -4  -2 1995.07 80.7254  31
   3  -4   3 99605.6 1935.24  11
  -3   4  -3 96308.4 1921.81  33
  -3  -4  -3 101045. 1926.05  33
   3   4   3 100612. 1942.16   7
  -3  -4  -3 102184. 1940.70  31
   3  -4   4 337.315 36.6256  11
  -3  -4  -4 353.416 35.4031  33
  -3   4  -4 308.651 32.4865  33
  -3  -4  -4 353.087 37.6305  31
   3   4   4 339.848 37.5950   7
   3  -4   5 947.275 64.6382  11
  -3  -4  -5 945.724 65.9602  31
   3   4   6 231.582 37.3798   7
  -3  -4  -6 202.108 35.5190  31
  -3  -4  -7 516.331 57.1347  31
   3   4   7 652.550 61.7693  36
   3   4   7 530.934 56.7814   7
   3   4   7 485.548 59.6633   1
  -3  -4  -8 92.0713 30.1292  31
   3   4   8 57.9188 25.3929  29
   3   4   8 90.2098 31.3655  36
   3  -4   8 47.6981 24.2139  12
   3   4   8 62.4589 26.9028   7
   3  -4   8 114.704 30.6978  16
   3   4   9 1327.26 92.8495  29
  -3  -4  -9 1262.10 98.9865  31
   3   4   9 1328.22 93.3308  36
   3  -4   9 1138.81 95.4780  18
  -3  -4 -10 2992.20 157.776  31
  -3  -4 -10 2888.11 151.755  28
   3   4  10 2960.11 148.229  29
   3   4  10 3062.53 149.311  36
   3  -4  10 2799.09 153.187  18
   3  -4  10 3041.99 157.101   2
   3  -4  11 3811.56 182.483  18
   3  -4  11 3943.41 180.836  17
  -3  -4 -11 3542.76 174.965  28
   3  -4  12 658.389 75.5712  18
   3  -4  12 637.163 73.3373  17
  -3  -4 -12 694.286 76.7765  28
   3  -4  13 354.064 57.4770  18
   3  -4  13 322.407 52.6414  17
  -3  -4 -13 230.037 46.9868  28
   3  -4  14 293.298 47.7808  18
   3  -4  14 262.464 45.1497  17
   3  -4  15 561.939 57.6537  18
   3  -4  15 522.293 53.2672  17
   3   4  16 176.419 29.9918  23
  -3   5  19 543.508 46.3601  23
  -3   5  19 471.459 41.8950  22
  -3   5  18 461.577 49.9887  22
  -3   5  18 482.119 52.8245  23
  -3   5  17 264.741 44.2921  22
  -3   5  17 227.180 42.9276  23
  -3   5  16 69.4576 32.9678  23
  -3  -5  16 71.3932 34.5336  32
  -3   5  15 5154.81 214.441  23
  -3  -5  15 4794.47 201.711  32
  -3   5  14 401.747 61.2230  23
  -3  -5  14 368.759 57.8918  32
  -3   5  13 4532.49 198.349  23
   3  -5 -13 4168.68 212.252  31
  -3  -5  13 4468.89 192.181  32
  -3   5  12 1415.83 102.076  23
   3  -5 -12 1214.21 109.470  31
  -3   5  12 1251.84 87.0135  35
  -3  -5  12 1242.52 93.4569  32
  -3  -5  11 1397.64 88.2663  15
  -3   5  11 1424.34 88.4033  35
  -3  -5  11 1502.99 99.0043  32
  -3  -5  10 2752.33 122.291  15
  -3   5  10 3119.56 129.401  35
  -3  -5  10 3002.12 135.693  32
  -3   5   9 10307.5 271.649  35
  -3   5   9 9438.46 279.247   8
   3  -5  -8 483.311 52.0082  10
  -3   5   8 564.944 46.2525  35
  -3   5   8 560.653 51.6989   8
   3  -5  -7 337.086 41.6911  10
   3  -5  -7 375.828 41.7807   9
  -3   5   7 438.427 43.8118   8
   3  -5  -6 6084.10 187.409  10
  -3   5   6 5923.10 179.500   8
   3  -5  -5 41038.6 837.197  10
  -3   5   5 39582.1 824.961   8
  -3   5   4 5799.17 165.729   8
  -3   5   3 12568.0 293.424   8
   3  -5  -2 13432.3 303.488  13
  -3   5   2 13686.0 309.353   8
   3  -5  -1 5308.59 147.284  13
   3  -5  -1 5481.49 149.486  11
  -3   5   1 5495.76 149.829   8
  -3  -5   1 5548.52 157.423  37
   3  -5   0 2591.43 89.6819  11
   3  -5   0 2318.46 84.8491  13
  -3  -5   0 2598.27 95.3117  37
  -3  -5   0 2315.39 80.9970  31
   3  -5   1 4726.45 136.505  11
   3  -5   1 4409.09 131.682  13
  -3  -5  -1 4630.10 144.230  37
  -3  -5  -1 4562.36 132.451  31
   3   5   1 4543.39 135.240   7
   3  -5   2 4.63075 14.6820  11
   3  -5   2 14.7148 14.2252  13
  -3  -5  -2 2.27290 10.7426  31
   3   5   2-2.43374 12.3353   7
   3  -5   3 702.860 46.9602  13
   3  -5   3 689.908 49.3112  11
  -3  -5  -3 818.063 53.4837  31
   3   5   3 634.604 49.8109   7
   3  -5   4 1006.82 63.4281  11
   3   5   4 920.125 62.8006   7
   3  -5   5 582.889 51.1897  11
   3   5   5 639.510 55.7542   7
  -3  -5  -5 616.125 54.3167  31
   3   5   6 1122.18 79.0286   7
  -3  -5  -6 1220.47 81.8514  31
   3   5   7 443.039 56.3687  36
   3   5   7 517.075 60.7194   1
   3   5   7 492.650 56.3114   7
   3   5   7 445.918 51.0072  29
  -3  -5  -7 513.055 57.5004  31
   3  -5   7 481.075 54.7035  16
  -3  -5  -8 9542.23 309.066  28
   3   5   8 10438.0 305.722  29
  -3  -5  -8 10284.5 318.707  31
   3   5   8 10705.9 316.309   7
   3  -5   8 10359.0 310.702  16
   3   5   8 10225.6 312.752  36
   3   5   9 8751.70 278.334  36
   3  -5   9 7827.74 276.685  18
  -3  -5  -9 7890.09 275.992  28
   3   5   9 8289.49 269.157  29
  -3  -5  -9 7815.20 277.783  31
   3   5  10 3514.35 163.360  36
   3  -5  10 3099.83 163.731  18
  -3  -5 -10 3110.22 162.486  28
  -3  -5 -10 3172.80 166.408  31
  -3  -5 -11 159.823 42.6861  28
   3  -5  11 131.202 42.3653  18
  -3  -5 -12 167.621 45.2905  28
   3  -5  12 168.821 45.1658  18
  -3  -5 -13 175.630 41.1341  28
   3  -5  13 160.074 40.9544  18
  -3  -5 -14 41.8054 26.4477  28
   3  -5  14 42.4071 25.4038  18
  -3  -5 -15 828.295 64.0909  28
   3  -5  15 1014.22 72.4251  18
   3   5  16 109.321 25.1544  23
   3  -6 -19-2.45129 12.9531  28
  -3   6  18 159.496 32.1896  23
  -3   6  17 23.1658 21.9021  23
  -3   6  16 981.498 84.3916  23
  -3  -6  16 1140.84 87.4454  32
  -3   6  15 82.8961 34.8879  23
  -3  -6  15 112.605 37.6758  32
  -3   6  14 902.206 85.3724  23
  -3  -6  14 874.710 82.5694  32
  -3   6  13 161.530 41.0749  23
  -3  -6  13 144.800 42.0622  32
   3  -6 -12 914.035 97.5519  31
  -3   6  12 1160.73 83.5567  35
  -3  -6  12 1160.31 91.3809  32
  -3   6  11 186.657 35.3267  35
  -3  -6  11 126.360 35.1172  32
  -3  -6  11 94.7886 28.9073  15
  -3   6  11 148.223 34.0074  29
  -3   6  10 59.3370 21.3358  35
  -3  -6  10 45.6984 23.1790  32
  -3  -6  10 38.9680 21.4178  15
  -3   6  10 47.1409 22.6631  29
  -3   6   9 2356.86 118.927   8
  -3   6   9 2459.71 110.852  35
  -3  -6   9 2260.38 113.689  32
  -3   6   8 4040.30 155.840   8
   3  -6  -8 3626.08 156.717  10
   3  -6  -7 262.165 40.7012   9
  -3   6   7 287.465 38.5820   8
   3  -6  -7 381.326 46.5202  10
   3  -6  -6 3884.03 148.290   9
  -3   6   6 3966.15 142.676   8
   3  -6  -6 3878.36 149.302  10
  -3   6   5 15970.0 382.895   8
   3  -6  -5 16661.2 397.669  10
  -3   6   4 2477.27 99.3787   8
   3  -6  -4 2515.81 106.077  10
  -3   6   3 4376.32 138.850   8
  -3   6   2 408.549 34.8310   8
   3  -6  -2 369.771 32.9328  13
  -3  -6   1 16299.0 375.904  37
   3  -6  -1 16138.9 361.722  13
   3  -6  -1 16155.8 362.170  11
  -3  -6   0 586.225 46.2924  37
   3  -6   0 687.007 44.6327  11
  -3  -6  -1 286.814 33.4129  37
   3  -6   1 274.987 30.0552  11
   3  -6   1 270.122 29.7166  13
  -3  -6  -2 1185.10 62.8969  31
  -3  -6  -2 1183.24 70.6348  37
   3  -6   2 1226.49 65.1171  11
   3  -6   2 1216.86 62.8655  13
   3  -6   3 2232.38 91.3382  13
   3  -6   3 2190.63 94.5494  11
  -3  -6  -3 2005.29 91.6199  31
   3   6   3 2291.10 99.5834   7
   3  -6   4 229.543 33.3095  11
   3   6   4 312.106 39.0518   7
  -3  -6  -4 316.481 38.0167  31
   3   6   5 14460.1 372.823   7
  -3  -6  -5 14485.0 371.870  31
  -3  -6  -6 149.698 33.7096  31
   3   6   6 214.005 39.4929   1
   3   6   6 121.616 32.2944   7
   3  -6   6 148.143 34.3643  16
  -3  -6  -7 789.287 72.8654  28
  -3  -6  -7 919.341 78.6908  31
   3   6   7 909.652 80.3487  36
  -3  -6  -7 757.902 70.8962  27
   3   6   7 970.551 78.7034   7
   3  -6   7 898.744 76.5439  16
  -3  -6  -8 470.267 60.5807  31
   3   6   8 507.963 58.6544  29
  -3  -6  -8 512.167 64.5809  28
   3   6   8 477.479 60.1378   7
   3  -6   8 485.605 60.4886  16
   3  -6   8 409.501 58.5851  18
   3   6   8 515.560 65.6790  36
  -3  -6  -9 614.885 72.8131  31
  -3  -6  -9 821.272 80.3564  28
   3   6   9 751.052 72.5336  29
   3   6   9 713.070 75.1004  36
   3  -6   9 708.300 74.3760  16
   3  -6   9 619.922 73.3754  18
   3   6   9 650.954 71.9523   7
  -3  -6 -10 281.400 52.0196  28
   3  -6  10 292.312 52.1861  18
   3   6  10 321.479 51.1614  29
  -3  -6 -11 222.689 50.0699  28
   3  -6  11 314.259 54.4547  18
   3   6  11 326.197 52.5307  29
   3  -6  12 3434.85 165.161  18
  -3  -6 -12 3343.55 166.829  28
   3  -6  13 92.3473 33.0277  18
  -3  -6 -13 96.5452 33.5813  28
   3  -6  14 46.8931 24.6843  18
  -3  -6 -14 22.4140 21.7191  28
   3  -6  15 74.0927 22.8659  18
  -3  -6 -15 47.4496 22.1089  28
   3   6  16 1351.05 70.5794  23
  -3   7  18 64.6798 23.0482  23
   3  -7 -17-12.8688 23.1161  27
  -3   7  17 20.5565 22.5772  23
  -3   7  16 34.5828 25.0462  23
  -3  -7  16 24.3592 27.2502  32
  -3   7  15 82.9255 33.0641  23
  -3  -7  15 22.1375 30.9641  32
  -3  -7  14 1404.70 105.187  32
  -3  -7  13 118.300 37.5573  32
  -3   7  13 94.4042 31.4147  29
  -3   7  12 125.035 32.6207  35
  -3  -7  12 108.061 35.6307  32
  -3  -7  12 135.031 36.1087  15
   3  -7 -12 81.7829 38.5588  31
  -3   7  12 150.735 37.7265  29
  -3   7  11 109.564 29.4345  35
  -3  -7  11 116.949 34.2479  32
  -3  -7  11 122.160 33.5479  15
   3  -7 -11 97.7122 38.3944  31
  -3   7  11 169.308 37.6513  29
  -3   7  10 464.419 52.4427  35
  -3  -7  10 391.744 50.6999  32
  -3  -7  10 427.713 50.2766  15
  -3   7  10 414.574 52.4651  29
  -3   7   9 3262.39 141.623  29
   3  -7  -9 3136.97 155.227  10
  -3   7   9 3250.71 135.686  35
  -3  -7   9 3226.53 142.879  32
   3  -7  -8 146.567 36.3430  10
  -3   7   8 164.181 33.6799   8
   3  -7  -7 2632.28 128.974   9
  -3   7   7 3050.50 131.533   8
   3  -7  -7 2724.62 133.710  10
   3  -7  -6 694.140 63.0400   9
  -3   7   6 824.384 62.0347   8
   3  -7  -6 784.517 66.6116  10
   3  -7  -5 20304.6 482.121   9
  -3   7   5 19898.1 464.651   8
   3  -7  -5 19656.5 476.129  10
  -3   7   4 34850.2 731.771   8
   3  -7  -4 33973.9 742.316  10
  -3   7   3 166.960 26.9488   8
   3  -7  -3 142.954 28.4627  10
   3  -7  -2 2874.09 115.027  10
   3  -7  -2 2870.24 105.833  13
   3  -7  -1 502.751 39.9927  13
   3  -7  -1 576.261 43.2953  11
  -3  -7   0 13361.2 333.527  37
   3  -7   0 13552.1 319.542  11
   3  -7   0 13329.0 316.371  13
  -3  -7  -1 9239.89 257.018  37
   3  -7   1 9552.59 243.539  11
   3  -7   1 9268.29 239.679  13
  -3  -7  -2 20149.4 467.109  37
   3  -7   2 19224.5 445.699  11
   3  -7   2 20017.1 443.948  13
  -3  -7  -3 3502.20 142.679  37
   3  -7   3 3527.72 126.294  13
   3   7   4 7186.68 218.106   7
  -3  -7  -4 6585.74 208.140  31
   3   7   5 5534.10 194.137   7
  -3  -7  -5 5535.18 192.027  31
  -3  -7  -6 361.090 49.4135  27
  -3  -7  -6 355.570 47.6933  31
   3   7   6 384.884 46.7870  29
  -3  -7  -6 416.814 52.8223  28
   3   7   6 368.427 49.1461   7
   3  -7   6 314.525 48.3672  16
  -3  -7  -7 1958.18 115.513  27
  -3  -7  -7 2062.09 119.366  28
   3   7   7 1859.11 107.440  29
  -3  -7  -7 1703.81 109.017  31
   3   7   7 1932.37 115.136   7
   3  -7   7 1892.94 115.733  16
   3   7   8 5117.96 206.756  36
  -3  -7  -8 4406.08 189.577  27
  -3  -7  -8 4280.40 189.864  28
   3   7   8 4523.26 185.094  29
  -3  -7  -8 4525.11 194.221  31
   3   7   8 4956.01 198.281   7
   3  -7   8 4478.94 192.097  16
   3   7   9 457.046 62.1211  36
  -3  -7  -9 438.223 60.2214  27
  -3  -7  -9 543.219 66.4796  28
  -3  -7  -9 503.023 64.5502  31
   3   7   9 464.990 58.9953  29
   3   7   9 500.779 63.7011   7
   3  -7   9 495.211 64.1752  16
   3   7  10 514.528 63.2356  29
  -3  -7 -10 462.559 66.7782  28
   3   7  11 387.525 56.4356  29
  -3  -7 -11 428.624 62.5294  28
  -3  -7 -12 323.762 56.3239  28
  -3  -7 -13 824.153 76.9018  28
  -3  -7 -14 54.6328 24.7495  28
  -3  -7 -15 149.441 29.1925  28
   3  -8 -18 44.6567 18.8396  27
   3  -8 -18 25.1176 17.2099  28
   3  -8 -17 274.766 41.7983  27
  -3  -8  16 118.830 36.2133  32
  -3  -8  15 811.999 77.7756  32
  -3   8  14 381.486 54.4629  29
  -3  -8  14 357.558 57.2663  32
  -3   8  13 1081.34 87.7135  29
  -3  -8  13 941.280 88.0562  32
  -3   8  12 2384.40 131.229  29
  -3  -8  12 2388.56 126.407  15
  -3  -8  12 2196.39 119.403  14
  -3  -8  12 2233.04 133.031  32
  -3   8  11 1094.48 88.8836  29
   3  -8 -11 1064.33 101.348  31
  -3   8  11 1268.92 89.2568  35
  -3  -8  11 1215.93 95.0402  32
  -3  -8  11 1140.10 85.2453  14
  -3  -8  11 1171.22 86.8539  15
  -3   8  10 1172.86 87.3337  29
  -3   8  10 1366.08 89.3682  35
  -3  -8  10 1041.29 84.3025  32
  -3  -8  10 1108.26 81.7029  14
  -3   8   9 5388.70 198.084  29
  -3  -8   9 5721.15 202.338  32
  -3  -8   9 5103.54 183.199  14
  -3   8   8 150.911 32.3656  29
  -3   8   8 181.501 37.2189   8
   3  -8  -8 215.462 44.5449  10
   3  -8  -8 161.855 37.5136   9
  -3  -8   8 139.374 31.3933  32
   3  -8  -7 869.123 78.0231   9
  -3   8   7 918.560 73.0357   8
  -3   8   7 969.353 70.9341  29
   3  -8  -7 1010.54 83.7445  10
   3  -8  -6 1048.72 81.5662  10
   3  -8  -6 999.805 78.9992   9
  -3   8   6 1158.74 78.5589   8
   3  -8  -5 18913.9 475.788  10
   3  -8  -5 18457.9 476.720   9
  -3   8   5 20099.2 466.473   8
   3  -8  -4 4712.80 174.391  10
   3  -8  -4 4739.63 178.716   9
  -3   8   4 4718.85 164.255   8
   3  -8  -3 4435.42 164.830  10
   3  -8  -3 4605.91 171.674   9
   3  -8  -2 1232.83 76.8340  10
   3  -8  -2 1214.24 68.1937  13
   3  -8  -2 1216.97 78.8977   9
   3  -8  -1 11720.4 314.317  10
   3  -8  -1 12386.3 304.936  13
   3  -8  -1 12219.2 328.692   9
   3  -8   0 534.258 44.8781  11
   3  -8   0 525.345 44.6378  13
  -3  -8   0 560.622 51.8976  37
   3  -8   0 494.005 49.8711   9
  -3  -8  -1 14514.0 375.345  37
   3  -8   1 15311.9 358.951  11
   3  -8   1 14973.3 357.078  13
  -3  -8  -2 1768.26 97.9777  37
   3  -8   2 1727.84 84.9896  13
  -3  -8  -3 30468.4 670.833  37
   3  -8   3 28282.4 630.110  13
  -3  -8  -4 2080.60 112.598  27
  -3  -8  -4 2081.98 113.976  37
  -3  -8  -5 2826.73 138.657  27
  -3  -8  -5 2888.36 136.792  28
  -3  -8  -6 910.352 78.5798  28
  -3  -8  -6 985.065 85.4691  37
  -3  -8  -6 820.795 75.3503  27
   3   8   6 835.339 75.7182   7
   3  -8   6 876.339 78.7472  16
  -3  -8  -7 6043.40 229.739  27
   3  -8   7 6383.20 236.476  16
   3   8   7 6184.32 228.484   7
   3   8   7 6523.80 223.150  29
  -3  -8  -7 6146.85 228.345  28
  -3  -8  -7 5873.45 221.568  31
  -3  -8  -8 129.854 36.4128  31
   3   8   8 173.009 38.1394  29
   3   8   8 235.350 49.9350  36
  -3  -8  -8 115.531 37.2506  27
  -3  -8  -8 109.568 39.1343  28
   3  -8   8 172.510 43.1995  16
   3   8   8 214.860 42.3556   7
  -3  -8  -9 17.7429 25.0053  27
  -3  -8  -9 54.2260 31.8406  28
   3   8   9 10.6687 23.9217  29
   3  -8   9 30.5387 30.2790  16
   3   8  10 488.314 61.5926  29
  -3  -8 -10 422.061 64.9262  28
  -3  -8 -10 511.886 65.5193  27
  -3  -8 -11 2027.08 128.039  28
   3   8  11 2197.40 125.081  29
  -3  -8 -12 235.349 46.4820  28
  -3  -8 -13 147.319 38.0171  28
  -3  -8 -14 72.4097 25.8248  28
   3   8  15 5.83634 15.1087  23
  -3  -8 -15-8.16251 14.0870  28
   3  -9 -17 384.624 43.5364  28
   3  -9 -17 331.067 41.7671  27
   3  -9 -16 287.657 47.8273  27
  -3  -9  15 578.881 65.3356  32
  -3   9  15 562.649 58.2889  29
  -3  -9  14 375.169 57.1952  32
  -3   9  14 323.796 49.2452  29
  -3  -9  13 17.4190 33.0550  32
  -3  -9  13 46.5414 26.0395  14
  -3   9  13 59.3339 29.6319  29
  -3   9  12 4958.26 202.877  29
  -3  -9  12 4861.75 189.096  14
  -3  -9  12 4831.67 191.452  15
  -3  -9  12 4958.74 206.727  32
  -3   9  11 11501.1 351.269  29
  -3  -9  11 11758.3 356.932  32
  -3  -9  11 11837.0 341.310  15
  -3  -9  11 12461.7 343.362  14
  -3   9  10 824.544 77.8275  29
  -3   9  10 852.955 73.9310  35
  -3  -9  10 919.532 81.5291  32
  -3  -9  10 760.215 70.3550  14
  -3   9   9 840.137 75.0355  29
   3  -9  -9 871.872 88.4822  10
  -3  -9   9 781.050 73.1666  32
  -3  -9   9 970.394 75.1845  14
  -3   9   8 65.7912 24.9018  29
   3  -9  -8 132.957 38.3669   9
   3  -9  -8 94.2531 39.3307  10
  -3  -9   8 125.917 31.5801  32
  -3  -9   8 107.308 28.9926  14
   3  -9  -7 716.342 75.1866   9
   3  -9  -7 759.298 77.3160  10
  -3   9   7 777.007 70.8902   8
  -3   9   7 930.644 72.2052  29
  -3  -9   7 816.825 65.5869  14
   3  -9  -6 3362.05 161.376   9
  -3   9   6 3368.97 147.717   8
  -3   9   6 3390.14 141.637  29
   3  -9  -6 3222.47 157.286  10
  -3  -9   6 3603.55 141.125  14
   3  -9  -5 5835.13 215.665  10
   3  -9  -5 5683.45 214.362   9
  -3   9   5 5808.87 201.579   8
   3  -9  -4 48.4608 26.1198   9
   3  -9  -4 9.40173 24.3438  10
   3  -9  -3 363.699 49.8149  10
   3  -9  -3 459.574 55.1843   9
   3  -9  -2 6903.24 221.169  10
   3  -9  -2 6648.14 202.573  13
   3  -9  -2 6655.02 224.296   9
   3  -9  -1 5850.14 183.725  11
   3  -9  -1 5882.55 184.980  13
   3  -9  -1 6123.53 207.941   9
   3  -9   0 281.264 35.8453  11
   3  -9   0 159.829 29.5090  13
  -3  -9  -1 16381.3 414.189  37
   3  -9   1 15892.6 385.672  13
  -3  -9  -2 182.080 36.5450  37
   3  -9   2 214.618 33.7022  13
  -3  -9  -3 167.184 36.4960  37
  -3  -9  -3 120.036 31.2749  27
  -3  -9  -4 807.025 73.8630  37
  -3  -9  -4 700.913 67.7994  27
  -3  -9  -5 2343.57 131.543  37
  -3  -9  -5 2218.65 124.915  27
  -3  -9  -6 482.027 63.5218  37
   3  -9   6 568.551 66.2539  16
  -3  -9  -6 407.630 56.0582  28
  -3  -9  -6 484.972 61.4586  27
  -3  -9  -7 420.777 57.4554  28
   3  -9   7 480.376 65.3537  16
  -3  -9  -7 447.268 60.8328  27
   3  -9   8 3757.21 180.242  16
  -3  -9  -8 3983.06 180.504  28
   3   9   8 3852.72 168.719  29
  -3  -9  -8 3934.28 182.328  27
   3  -9   9 447.016 61.4182  16
  -3  -9  -9 484.944 65.9798  28
   3   9   9 482.455 60.6630  29
  -3  -9  -9 386.647 58.7637  27
   3   9  10 226.772 44.0425  29
  -3  -9 -10 248.765 49.8226  28
  -3  -9 -10 146.282 39.2857  27
   3   9  11 221.013 42.6792  29
  -3  -9 -11 241.464 47.2949  28
  -3  -9 -11 221.460 46.5691  27
  -3  -9 -12 60.6292 31.1555  28
  -3  -9 -13 119.199 31.5717  28
  -3  -9 -14 29.7648 19.7795  28
   3 -10 -17 17.2032 16.3211  27
  -3  10  16 495.676 46.7094  29
   3 -10 -16 395.229 49.7309  27
  -3 -10  15 53.4875 31.9630  32
  -3  10  15 43.9643 23.5367  29
   3 -10 -15 59.3312 30.4830  27
  -3 -10  14 2649.55 136.519  32
  -3  10  14 2687.76 132.256  29
   3 -10 -14 2470.16 139.033  27
  -3  10  13 568.119 64.5846  29
  -3 -10  13 476.042 62.6453  32
  -3 -10  13 501.130 57.4580  14
  -3 -10  12 344.629 50.7812  14
  -3  10  12 389.345 56.4780  29
  -3 -10  12 372.748 52.2696  15
  -3 -10  12 342.654 54.7359  32
  -3  10  11 3283.08 159.182  29
  -3 -10  11 3046.57 154.697  32
  -3 -10  11 3248.70 149.271  14
  -3 -10  11 3209.59 149.917  15
  -3  10  10 2191.06 127.669  29
  -3 -10  10 2027.77 123.819  32
  -3 -10  10 2265.16 121.318  14
  -3 -10   9 507.894 57.7240  14
  -3 -10   9 410.511 57.6435  32
  -3  10   9 410.377 56.5606  29
   3 -10  -9 300.984 60.5968  10
  -3 -10   8 990.663 75.8545  14
  -3  10   8 824.209 75.0347  29
   3 -10  -8 809.231 87.7040  10
  -3 -10   7 511.946 56.0589  14
  -3  10   7 399.610 51.8786  29
   3 -10  -7 408.512 62.5573  10
   3 -10  -7 370.923 59.8324   9
  -3 -10   6 82.7533 25.9522  14
  -3  10   6 160.987 34.4679  29
   3 -10  -6 146.070 40.7330  10
   3 -10  -6 85.2507 34.1156   9
   3 -10  -5 450.275 61.6447  10
   3 -10  -5 417.784 58.3928   9
  -3 -10   5 431.753 48.8191  14
  -3  10   5 452.602 50.6043  29
  -3 -10   5 401.461 49.6598  20
   3 -10  -5 403.419 51.3707   3
   3 -10  -4 888.019 81.1978   9
  -3 -10   4 873.097 67.4197  14
   3 -10  -4 872.854 79.6091  10
  -3  10   4 805.113 66.1747  29
  -3 -10   4 835.094 69.6287  20
   3 -10  -4 859.127 73.6821   3
  -3 -10   3 1059.84 73.4220  14
   3 -10  -3 964.279 82.0135  10
   3 -10  -3 1108.68 74.4720  13
  -3 -10   3 1048.53 78.4470  20
   3 -10  -3 1060.51 87.2380   9
   3 -10  -3 1082.04 82.7004   3
   3 -10  -2 1504.76 85.5153  13
   3 -10  -2 1589.15 86.7998  11
  -3 -10   2 1450.58 93.4888  20
   3 -10  -2 1589.42 104.407   9
   3 -10  -1 82.1001 24.0252  11
   3 -10  -1 46.1263 20.5904  13
   3 -10  -1 160.641 34.9228   3
   3 -10  -1 80.3832 30.0184  26
   3 -10  -1 101.690 29.5069  19
  -3 -10   1 70.9627 26.5551  20
   3 -10  -1 63.5640 26.8903   9
   3 -10   0 3058.70 144.896  26
   3 -10   0 3115.78 147.209   3
  -3 -10   0 2762.33 133.521  20
   3 -10   0 3052.30 125.804  13
   3 -10   1 218.734 36.1956  13
   3 -10   1 288.018 49.1193  26
  -3 -10  -1 192.964 35.7090  27
  -3 -10  -2 1647.66 104.167  37
   3 -10   2 1739.71 109.573  26
  -3 -10  -2 1426.56 94.1182  27
  -3 -10  -3 1609.60 103.736  27
   3 -10   3 1892.74 117.594  26
  -3 -10  -4 3926.49 175.751  37
   3 -10   4 4121.63 180.302  26
  -3 -10  -5 1458.37 106.598  37
  -3 -10  -5 1271.47 96.4794  27
  -3 -10  -6 3835.43 181.665  37
   3 -10   6 3304.71 155.185  15
   3 -10   6 3717.22 176.667  16
  -3 -10  -6 3534.04 170.881  27
   3 -10   7 445.049 57.0769  15
   3 -10   7 324.337 55.9264  16
  -3 -10  -7 402.292 57.9245  28
  -3 -10  -7 254.299 51.6067  27
   3 -10   8 4051.23 172.336  15
   3 -10   8 3782.56 182.202  16
  -3 -10  -8 3808.14 176.813  28
  -3 -10  -8 3803.83 181.360  27
   3 -10   9 369.553 57.8441  16
   3  10   9 314.528 50.3521  29
  -3 -10  -9 416.708 59.6470  28
  -3 -10  -9 295.609 53.3465  27
   3  10  10 4.99669 27.4393  29
  -3 -10 -10 5.57692 26.3584  28
  -3 -10 -10-22.7937 28.8820  27
   3  10  11 2112.06 114.035  29
  -3 -10 -11 1937.62 115.480  28
  -3 -10 -12 8.98007 22.7574  28
  -3 -10 -12-4.29738 23.1579  27
  -3 -10 -13 51.3986 24.2495  28
  -3 -10 -14 832.985 56.1199  28
  -3  11  16-2.61896 13.5599  29
   3 -11 -16-9.89232 18.4405  27
  -3 -11  15 23.0824 24.0531  32
  -3  11  15-10.6123 17.1319  29
   3 -11 -15-4.28483 21.2399  27
  -3 -11  14 45.6603 28.5508  32
  -3  11  14 12.9858 20.9670  29
   3 -11 -14 10.1840 26.3662  27
  -3  11  13 2377.99 125.663  29
  -3 -11  13 2265.24 127.621  32
  -3 -11  13 2374.44 118.010  14
   3 -11 -13 2157.79 130.163  27
  -3 -11  12 1744.67 112.365  32
  -3 -11  12 1558.93 99.9771  14
  -3 -11  12 1722.68 103.431  15
  -3 -11  11 2120.69 125.499  32
  -3  11  11 1941.07 120.798  29
  -3 -11  11 2139.45 119.032  14
  -3 -11  11 2250.16 122.170  15
  -3  11  10 327.462 54.9845  29
  -3 -11  10 325.459 53.1604  32
  -3 -11  10 275.013 48.4691  14
  -3 -11   9 1984.68 114.569  14
  -3  11   9 2104.35 124.725  29
  -3 -11   8 4538.23 179.136  14
  -3  11   8 4330.62 184.623  29
   3 -11  -8 4167.30 205.663   9
   3 -11  -8 4228.30 209.259  10
  -3 -11   7 1670.14 102.364  14
  -3  11   7 1576.59 103.743  29
   3 -11  -7 1568.07 120.177   9
   3 -11  -7 1774.15 128.417  10
  -3 -11   6 1034.73 79.4815  14
  -3  11   6 1001.31 80.2192  29
   3 -11  -6 938.860 92.2956   9
   3 -11  -6 1153.18 100.277  10
  -3 -11   5 52.9369 26.8041  14
  -3  11   5 83.3454 27.7031  29
  -3 -11   5 38.4708 23.8624  20
   3 -11  -5 63.4927 31.4922  10
   3 -11  -5 65.1842 35.8124   9
  -3 -11   4 5416.65 193.988  14
   3 -11  -4 5596.19 196.005  13
  -3  11   4 5188.72 192.831  29
  -3 -11   4 5556.70 204.837  20
   3 -11  -4 5366.66 222.778   9
   3 -11  -4 5188.57 215.451  10
   3 -11  -3 685.302 76.5597   9
   3 -11  -3 739.201 77.9656  10
  -3  11   3 813.423 69.1582  29
   3 -11  -3 803.441 76.1353   3
  -3 -11   3 890.758 75.9975  20
  -3 -11   3 703.179 64.6040  14
   3 -11  -3 824.563 69.0125  13
   3 -11  -2 8279.64 249.808  13
   3 -11  -2 8437.87 276.625   3
   3 -11  -2 8398.14 273.345  26
  -3 -11   2 7915.84 264.004  20
   3 -11  -2 8178.33 280.092   9
   3 -11  -1 286.480 48.7381  26
   3 -11  -1 217.399 43.1893   3
  -3 -11   1 241.870 45.0730  20
   3 -11  -1 189.217 35.8435  13
  -3 -11   0 148.089 35.8616  20
   3 -11   0 125.526 35.6525  26
   3 -11   0 148.027 31.7315  13
  -3 -11  -1 4318.65 178.863  20
   3 -11   1 4572.98 192.927  26
  -3 -11  -2 1004.34 80.7028  27
   3 -11   2 1014.20 89.2684  26
  -3 -11  -3-5.82999 23.0568  37
  -3 -11  -3 78.0825 28.0542  27
   3 -11   3 17.8392 26.6652  26
  -3 -11  -4 350.738 56.0433  37
  -3 -11  -4 260.050 46.8068  27
   3 -11   4 405.160 60.9312  26
  -3 -11  -5 2019.16 130.669  37
  -3 -11  -5 2023.21 124.987  27
   3 -11   5 2023.96 128.027  26
   3 -11   6 209.123 43.3391  15
   3 -11   6 213.618 47.1226  16
  -3 -11  -6 223.225 46.5908  27
   3 -11   7 565.590 64.5851  15
   3 -11   7 480.026 66.4775  16
  -3 -11  -7 539.737 70.2072  27
   3 -11   8 97.5378 32.5948  15
   3 -11   8 55.9245 37.1860  16
  -3 -11  -8 115.656 39.6914  27
   3 -11   9 361.536 58.4018  16
   3 -11   9 346.010 52.1136  15
  -3 -11  -9 244.449 48.4211  27
  -3 -11  -9 373.014 55.4285  28
   3  11  10 229.375 41.6165  29
  -3 -11 -10 182.198 40.5800  28
  -3 -11 -10 240.539 47.0958  27
  -3 -11 -11 271.266 45.8640  28
  -3 -11 -11 275.539 44.7119  27
  -3 -11 -12 7.64092 18.5045  27
  -3 -11 -12 22.8691 21.3167  28
  -3 -11 -13-19.5451 18.1911  27
  -3 -11 -13 8.87974 15.6417  28
   3 -12 -16 315.160 34.3585  27
  -3  12  15 116.064 25.4074  29
   3 -12 -15 59.4010 23.6993  27
   3 -12 -14 791.145 68.7882  27
  -3 -12  14 687.269 62.0351  32
  -3  12  14 774.060 63.2879  29
   3 -12 -13 45.3059 29.1402  27
  -3 -12  13 3.83041 19.8327  14
  -3 -12  13-4.49200 24.2075  32
  -3  12  13 17.9627 22.7616  29
  -3  12  12 60.3754 28.1782  29
  -3 -12  12 69.4210 29.0415  14
   3 -12 -12 110.859 34.6904  27
  -3 -12  12 88.6670 33.7733  32
  -3 -12  12 95.1580 29.6647  15
   3 -12 -11-5.82806 29.5390  27
  -3 -12  11-5.16717 26.1894  32
  -3  12  11 10.7827 23.4927  29
  -3 -12  11 4.68082 22.6694  14
  -3  12  10 217.284 44.6353  29
  -3 -12  10 214.437 41.7196  14
  -3  12   9 3974.10 178.083  29
  -3 -12   9 4008.26 169.424  14
  -3  12   8 2464.42 134.020  29
  -3 -12   8 2310.83 125.299  14
  -3  12   7 2697.45 139.363  29
   3 -12  -7 2492.99 159.237   9
  -3 -12   7 2752.46 135.136  14
  -3  12   6 620.651 66.6157  29
   3 -12  -6 590.348 79.7340  10
   3 -12  -6 458.508 70.8213   9
  -3 -12   6 538.044 60.3997  14
  -3  12   5 224.648 42.7000  29
  -3 -12   5 213.338 44.1517  20
   3 -12  -5 179.224 49.0124  10
   3 -12  -5 184.593 52.1186   9
  -3 -12   5 181.879 41.8794  14
   3 -12  -5 212.525 44.7849  13
  -3  12   4 7201.93 240.817  29
  -3 -12   4 7161.60 238.046  14
   3 -12  -4 6968.06 237.613  13
   3 -12  -4 6723.39 267.717   9
   3 -12  -4 6442.35 259.473  10
  -3 -12   4 7440.79 251.610  20
  -3 -12   3 669.780 66.4072  14
   3 -12  -3 888.939 74.8966  13
  -3 -12   3 824.442 77.9002  20
   3 -12  -3 760.314 83.7664   9
   3 -12  -2 3283.27 161.416  26
  -3 -12   2 3148.51 146.451  14
   3 -12  -2 3288.68 145.052  13
  -3 -12   2 3416.72 159.215  20
   3 -12  -2 3399.56 172.340   9
  -3 -12   1 2120.80 124.554  20
   3 -12  -1 2091.93 112.526  13
   3 -12  -1 2219.12 131.742  26
   3 -12   0 89.9675 36.4330  26
  -3 -12   0 48.5949 28.5568  20
   3 -12   1 1754.56 119.938  26
  -3 -12  -1 1856.81 116.411  20
   3 -12   2 132.181 43.1809  26
   3 -12   3 223.729 49.8509  26
  -3 -12  -3 261.620 47.0164  27
  -3 -12  -4 85.9246 32.0780  27
   3 -12   4 96.2242 40.1434  26
   3 -12   5 964.248 83.3504  15
  -3 -12  -5 922.465 85.5827  27
   3 -12   5 1010.11 93.4652  26
   3 -12   6 3033.65 149.225  15
   3 -12   6 3007.04 159.629  16
  -3 -12  -6 3054.20 158.405  27
   3 -12   7 446.736 59.2381  15
   3 -12   7 483.653 65.7627  16
  -3 -12  -7 451.212 65.0936  27
   3 -12   8 128.778 37.0995  15
   3 -12   8 160.231 42.6121  16
  -3 -12  -8 122.294 38.5177  27
   3 -12   9 829.600 72.4027  15
   3 -12   9 862.653 80.5665  16
  -3 -12  -9 871.784 79.9191  27
   3 -12  10 212.375 38.7645  15
  -3 -12 -10 189.552 42.5244  27
  -3 -12 -11 151.444 33.6257  27
  -3 -12 -12 486.435 45.6165  28
  -3 -12 -12 396.087 42.8824  27
  -3  13  15 23.2541 13.9089  29
   3 -13 -15 23.3502 16.2273  27
  -3  13  14 88.3529 23.1716  29
   3 -13 -14 103.653 27.3822  27
   3 -13 -13 33.4141 22.9569  27
  -3 -13  13 100.610 28.9551  32
  -3  13  13 38.8803 23.2641  29
  -3  13  12 130.590 33.3756  29
  -3 -13  12 93.3228 28.8384  14
   3 -13 -12 109.743 33.5110  27
  -3  13  11 1154.84 87.7176  29
  -3 -13  11 1045.79 78.7371  14
  -3 -13  10 195.625 39.8975  14
  -3  13  10 254.003 46.9696  29
  -3 -13   9 58.1802 30.3189  14
  -3  13   9 10.9220 25.8168  29
  -3 -13   8 1378.49 95.1637  14
  -3  13   8 1188.60 92.8423  29
  -3 -13   7 1020.01 80.7266  19
  -3 -13   7 1103.20 84.4780  14
  -3  13   7 857.330 79.8009  29
  -3 -13   6 352.604 51.9849  14
  -3  13   6 380.853 54.1376  29
  -3 -13   6 277.982 48.1979  19
  -3 -13   5 6646.06 241.062  20
  -3  13   5 6816.76 238.454  29
  -3 -13   5 6389.07 230.840  14
  -3 -13   4 4815.35 188.673  14
   3 -13  -4 4315.02 181.979  13
   3 -13  -4 4493.80 216.826   9
  -3 -13   4 4757.68 197.049  20
  -3 -13   3 242.775 47.9735  14
  -3 -13   3 256.989 51.7187  20
   3 -13  -3 357.568 62.9047   9
  -3 -13   2 8886.45 293.225  20
  -3 -13   2 8228.77 273.698  14
   3 -13  -2 8794.58 275.378  13
   3 -13  -2 8957.74 299.831  26
  -3 -13   1 5489.14 215.760  20
  -3 -13   1 4967.63 198.324  14
   3 -13  -1 5107.35 217.961  26
  -3 -13   0 900.490 83.6578  20
   3 -13   0 835.407 86.8917  26
  -3 -13  -1 251.426 48.1442  20
   3 -13   1 229.615 52.5386  26
   3 -13   2 299.205 56.4913  26
  -3 -13  -3 216.553 45.6513  27
   3 -13   3 240.145 51.9777  26
  -3 -13  -4 3012.35 152.864  27
   3 -13   4 2816.49 157.700  26
   3 -13   5 170.868 41.6108  15
   3 -13   5 181.443 45.9400  16
  -3 -13  -5 193.502 46.0865  27
   3 -13   5 196.956 49.0035  26
   3 -13   6 1159.61 90.1811  15
   3 -13   6 1174.72 97.5243  16
  -3 -13  -6 1372.80 104.168  27
   3 -13   7 772.075 79.8862  16
   3 -13   7 872.091 77.1013  15
  -3 -13  -7 1010.37 86.1933  27
   3 -13   8 3269.09 144.320  15
   3 -13   8 2984.40 149.742  16
  -3 -13  -8 2991.01 149.781  27
   3 -13   9 195.077 41.7005  16
   3 -13   9 163.143 34.6599  15
  -3 -13  -9 218.807 44.0443  27
   3 -13  10 144.866 30.4186  15
  -3 -13 -10 172.315 37.0096  27
  -3 -13 -11 249.050 36.7091  27
  -3 -13 -12 7.56430 14.5961  27
  -3  14  14 9.70263 12.2956  29
  -3  14  13 9.53123 16.7892  29
  -3  14  12 49.7992 22.5451  29
  -3 -14  12 6.61853 18.5116  14
  -3  14  11 13.1232 21.1854  29
  -3 -14  11-7.67341 21.8356  14
  -3  14  10 441.696 55.7172  29
  -3 -14  10 433.881 52.4825  14
  -3  14   9 300.663 49.1262  29
  -3 -14   9 333.032 47.8521  14
  -3  14   8 1138.63 88.8619  29
  -3 -14   8 1131.60 84.8249  14
  -3 -14   7 856.805 75.1433  19
  -3  14   7 754.213 75.6921  29
  -3 -14   7 685.530 68.0363  14
  -3  14   6 80.3171 30.5019  29
  -3 -14   6 74.1017 33.0460  19
  -3 -14   6 55.4761 32.8822  14
  -3 -14   5 4570.77 185.693  19
  -3 -14   5 4525.91 185.108  14
  -3 -14   4 4626.73 188.353  19
  -3 -14   4 4584.72 188.454  14
  -3 -14   3 1954.83 117.637  14
   3 -14  -2 342.845 60.6731  26
  -3 -14   2 296.273 49.4132  14
   3 -14  -1 13.0394 29.2341  26
  -3 -14   1 16.0876 28.3380  14
   3 -14   0-6.65580 31.4576  26
   3 -14   1 6.74345 31.8720  26
   3 -14   2 216.504 54.1342  26
   3 -14   3 100.402 43.0695  26
  -3 -14  -4 373.617 55.1753  27
   3 -14   4 331.083 58.5880  26
   3 -14   5 53.5255 33.2680  16
   3 -14   5 20.5206 24.8580  15
  -3 -14  -5 55.1593 29.7348  27
   3 -14   5 55.0929 36.0284  26
   3 -14   6 146.222 37.6163  15
   3 -14   6 170.028 43.7055  16
  -3 -14  -6 161.457 39.5163  27
   3 -14   7 49.6335 28.2150  15
   3 -14   7 10.5343 26.7000  16
  -3 -14  -7 15.3091 25.8681  27
   3 -14   8 2247.55 112.667  15
   3 -14   8 2253.26 121.076  16
  -3 -14  -8 2367.29 122.944  27
   3 -14   9 235.505 35.9131  15
  -3 -14  -9 205.116 38.9971  27
   3 -14  10 161.610 28.4251  15
  -3 -14 -10 184.578 32.8672  27
  -3 -14 -11 192.400 27.6667  27
  -3  15  13 241.207 29.5958  29
  -3  15  12 121.654 26.4043  29
  -3 -15  12 118.469 25.2938  14
  -3  15  11 133.961 28.9966  29
  -3 -15  11 134.668 28.6625  14
  -3  15  10 12.3518 19.9400  29
  -3 -15  10-7.37463 19.0908  14
  -3  15   9 148.635 35.0906  29
  -3 -15   9 150.730 34.5554  14
  -3  15   8 38.3169 24.2878  29
  -3 -15   8 43.8212 24.9514  14
  -3  15   7 189.124 41.9061  29
  -3 -15   7 210.145 40.8103  19
  -3 -15   7 185.096 39.5944  14
  -3 -15   6-4.78130 26.7384  19
  -3 -15   6-4.80622 23.2769  14
  -3 -15   5 1315.42 94.2774  14
  -3 -15   5 1446.18 98.5968  19
  -3 -15   4 2329.89 126.604  14
  -3 -15   4 2381.00 128.541  19
  -3 -15   3 1442.53 99.9949  14
  -3 -15   3 1545.05 104.616  19
  -3 -15   2 274.170 48.2147  14
  -3 -15   2 284.071 50.3056  19
  -3 -15   1 2036.41 118.815  19
   3 -15  -1 2079.77 134.398  26
  -3 -15   1 1960.02 117.791  14
   3 -15   0 72.5231 40.0311  26
  -3 -15   0 30.6939 27.5739  19
  -3 -15   0 16.2283 27.4238  14
   3 -15   1 2362.02 143.403  26
  -3 -15  -1 2190.25 126.775  14
   3 -15   2 46.0795 39.3637  26
   3 -15   3 51.2942 37.1271  26
   3 -15   4 44.6050 26.1926  15
   3 -15   4 5.65509 26.0546  16
   3 -15   4 18.2765 30.8806  26
   3 -15   5 28.1293 24.2760  15
   3 -15   5 5.36454 25.3575  16
   3 -15   5 11.2055 28.3997  26
  -3 -15  -5 43.9932 28.2978  27
   3 -15   6 246.925 42.2613  15
   3 -15   6 328.205 50.9312  16
  -3 -15  -6 252.151 44.1502  27
   3 -15   7 723.873 62.8319  15
   3 -15   7 636.363 63.5538  16
  -3 -15  -7 664.644 63.6312  27
   3 -15   8 15.5930 19.7587  16
   3 -15   8-3.36147 18.4603  15
  -3 -15  -8 19.1866 20.2778  27
   3 -15   9 2.74599 15.3564  15
  -3 -15  -9-6.47304 17.4411  27
  -3 -15 -10 10.1829 13.9812  27
  -3  16  12 51.4479 15.5611  29
  -3  16  11 35.7628 17.2200  29
  -3 -16  11 54.5428 18.5456  14
  -3  16  10 52.3175 20.4606  29
  -3 -16  10 35.9560 20.0443  14
  -3  16   9 527.719 52.6243  29
  -3 -16   9 632.199 54.4436  14
  -3 -16   8 60.8307 26.3722  14
  -3 -16   7 172.213 35.1329  14
  -3 -16   7 232.642 39.4858  19
  -3 -16   6 52.5679 30.3820  19
  -3 -16   6 74.0777 28.4133  14
  -3 -16   5-4.65568 25.0891  19
  -3 -16   5 22.7791 25.9288  14
  -3 -16   4 276.092 48.0114  19
  -3 -16   4 264.227 45.7070  14
  -3 -16   3 14.8498 27.6812  19
  -3 -16   3-4.86437 21.8108  14
  -3 -16   2 1102.34 85.8853  14
  -3 -16   2 1139.67 87.0270  19
  -3 -16   1 130.836 37.3404  14
  -3 -16   1 187.079 41.7249  19
  -3 -16   0 218.583 43.4501  14
  -3 -16   0 157.859 39.6354  19
  -3 -16  -1 463.333 59.8175  14
  -3 -16  -2 30.1974 25.5150  14
  -3 -16  -3 770.541 71.4538  14
   3 -16   3 582.674 66.0099  16
   3 -16   4 98.3324 32.4887  16
   3 -16   4 74.4945 30.4100  15
   3 -16   5 20.2174 21.7896  15
   3 -16   5-9.08365 21.9963  16
   3 -16   6 7.25974 20.2992  15
   3 -16   6-12.2569 18.8212  16
   3 -16   7 386.782 42.0868  15
   3 -16   7 401.165 44.9350  16
  -3 -16  -7 337.035 41.1109  27
   3 -16   8 175.716 28.3843  15
  -3 -16  -8 253.150 33.0219  27
  -3 -16  -9 20.1853 14.0279  27
  -3 -17  10 152.779 24.1467  14
  -3 -17   9 158.224 27.3441  14
  -3 -17   8 27.7189 20.3336  14
  -3 -17   7 1320.27 79.3629  14
  -3 -17   7 1431.58 81.1479  19
  -3 -17   6 506.714 52.4466  14
  -3 -17   6 523.169 53.9300  19
  -3 -17   5 389.379 49.2680  14
  -3 -17   5 447.725 52.9035  19
  -3 -17   4 81.3582 32.9621  19
  -3 -17   4 41.2258 25.7972  14
  -3 -17   3 325.673 47.3583  19
  -3 -17   3 320.508 45.1129  14
  -3 -17   2 22.1391 25.6327  19
  -3 -17   2 13.1527 25.3803  14
  -3 -17   1 17.4354 25.6484  19
  -3 -17   1-8.90440 21.5622  14
  -3 -17   0 175.952 36.9328  19
  -3 -17   0 187.979 38.5763  14
  -3 -17  -1 261.633 43.4818  14
   3 -17   2 318.437 47.0823  16
  -3 -17  -2 398.505 49.7489  14
   3 -17   3 3.93677 21.6187  15
   3 -17   3 4.28778 22.1997  16
  -3 -17  -3-8.31114 20.5992  14
   3 -17   4 14.4932 20.9782  15
   3 -17   4 39.4732 23.2311  16
  -3 -17  -4 19.4832 21.0029  14
   3 -17   5-35.7366 20.8873  15
   3 -17   5-14.1509 18.3192  16
  -3 -17  -5 17.7513 19.8566  14
   3 -17   6 27.4789 19.3738  16
   3 -17   6 47.7926 19.2684  15
  -3 -17  -6 40.5056 21.0971  14
   3 -17   7 23.0550 16.1712  15
  -3 -17  -7 36.4040 18.0285  14
  -3 -18   8 180.381 25.4416  14
  -3 -18   7 5.22017 15.6044  14
  -3 -18   6 8.72777 15.9770  14
  -3 -18   5-3.15246 17.9414  14
  -3 -18   5 6.60298 20.9348  19
  -3 -18   4 103.890 27.5078  14
  -3 -18   4 112.608 30.7333  19
  -3 -18   3 80.5552 26.4835  14
  -3 -18   3 94.6101 28.8240  19
  -3 -18   2 216.446 35.9404  14
  -3 -18   2 168.232 33.6609  19
  -3 -18   1-3.66116 18.1484  14
  -3 -18   1 10.7137 22.6453  19
  -3 -18   0 164.143 31.9357  14
  -3 -18  -1 32.1594 21.7018  14
   3 -18   2 16.7048 20.8902  15
  -3 -18  -2 10.2953 18.8472  14
   3 -18   3 46.0724 20.5464  15
  -3 -18  -3 41.8595 22.0691  14
   3 -18   4 52.1487 20.5541  15
  -3 -18  -4 96.6954 23.4176  14
   3 -18   5-4.71529 14.7408  15
  -3 -18  -5 2.55328 14.2786  14
  -3 -19   5 291.612 31.7103  14
  -3 -19   4 24.5469 17.6007  14
  -3 -19   3 176.581 28.3135  14
  -3 -19   2 51.0377 19.8949  14
  -3 -19   1 383.716 39.0326  14
   3 -19   0-2.73758 14.4662  15
  -3 -19   0 16.1239 17.0406  14
   3 -19   1 139.796 26.2674  15
  -3 -19  -1 181.240 28.0621  14
   3 -19   2 78.4512 21.0707  15
  -3 -19  -2 77.5197 20.5329  14
   3 -19   3 88.3067 20.1981  15
  -3 -19  -3 100.348 20.1754  14
  -4   0  20-2.64286 13.3952  22
  -4   0  19-3.96782 18.7533  22
  -4   0  18 185.563 39.1235  23
  -4   0  18 194.653 40.6661  22
  -4   0  17 5.81861 23.0087  23
  -4   0  17-6.02908 23.8409  22
  -4   0  16 1261.45 103.294  23
  -4   0  16 1047.47 96.5808  22
  -4   0  15-6.59396 27.8778  23
  -4   0  15-40.5650 36.4351  22
  -4   0  15-25.0094 33.6952  24
  -4   0  14 112.149 37.4834  25
  -4   0  14 85.5066 36.5699  24
  -4   0  14 103.166 35.4664  23
  -4   0  14 137.693 38.5386  17
  -4   0  13 11.4872 22.7131  24
  -4   0  13 18.1677 27.8981  23
  -4   0  13 5.53510 24.8190  25
  -4   0  13 45.0757 25.2645  17
   4   0 -13-12.0607 31.8661   4
  -4   0  12 420.899 54.1996  24
  -4   0  12 371.226 54.5604  23
  -4   0  12 362.489 51.3670  25
  -4   0  12 464.427 55.6417  17
   4   0 -12 543.415 64.4371   4
  -4   0  11 9.94209 20.3472  23
  -4   0  11 8.96210 18.9431  25
  -4   0  11-4.65097 20.8540  17
   4   0 -11 4.78279 19.5766   4
   4   0 -10 26619.8 613.054   4
  -4   0   9-3.30315 14.8115  34
   4   0  -9 81.6583 24.0261   4
  -4   0   8 651.572 49.3701  34
   4   0  -8 665.005 51.9056   4
  -4   0   7 57.8785 16.6984   5
   4   0  -7 15.6160 13.2119   4
  -4   0   7 33.0921 14.5059  34
  -4   0   7 61.3245 14.8424   8
   4   0  -6 24601.1 533.885   4
  -4   0   6 24692.0 532.444  34
  -4   0   6 25462.0 527.139   8
  -4   0   6 25848.0 539.373   5
  -4   0   5-2.12309 9.78039   5
   4   0  -5 8.07004 12.2485   4
   4   0  -4 10309.6 240.202   6
  -4   0   4 10735.0 250.965   5
   4   0  -4 10474.7 248.241   4
   4   0  -3-1.64689 8.70288   6
   4   0  -3 8.44026 6.24322  11
   4   0  -2 9268.41 219.583   6
   4   0  -2 9216.99 209.939  11
   4   0  -1 14.0513 11.7409   6
   4   0  -1 4.67749 9.02655  11
   4   0   0 259330. 4823.77   6
  -4   0   0 253240. 4822.19  33
   4   0   0 254513. 4823.30  11
   4   0   1 5.92186 13.5202   6
  -4   0  -1-3.94458 11.4171  33
   4   0   1 18.8337 13.2698  11
   4   0   2 5283.86 153.743   6
   4   0   2 5228.69 159.475  11
  -4   0  -3 11.7221 12.3921  31
  -4   0  -3 2.58225 15.6800  33
   4   0   3 9.11431 12.9715  36
  -4   0  -4 77664.6 1536.27  31
   4   0   4 77839.4 1535.23  36
  -4   0  -4 77596.3 1545.73  33
   4   0   4 78892.2 1532.44   6
  -4   0  -5 33.9866 19.5944  31
   4   0   5 23.4788 16.4155  36
  -4   0  -5-6.93806 21.6918  33
   4   0   5 13.8910 16.3506   6
  -4   0  -6 21635.6 506.767  31
   4   0   6 22554.7 505.106  36
  -4   0  -6 21562.6 518.709  33
   4   0   7 10.6612 25.8182   2
  -4   0  -7 15.8960 17.3194  31
  -4   0  -7 22.8438 22.1289  33
   4   0   8 8154.57 277.469   2
  -4   0  -8 7775.83 260.490  33
   4   0   8 7466.89 260.876  18
   4   0   9 56.3096 33.0640   2
   4   0   9 11.9384 22.7497  12
  -4   0  -9 68.2512 29.4504  33
   4   0   9-5.81775 23.8167  18
   4   0  10 10344.6 334.761   2
   4   0  10 9047.65 315.083  12
   4   0  10 9875.17 319.254  18
  -4   0 -10 9562.16 317.846  33
   4   0  11-6.64016 37.1345   2
   4   0  11 30.7540 32.5031  18
   4   0  12 281.659 54.1405  17
   4   0  12 439.677 64.3624  18
   4   0  13 22.3800 28.3586  17
   4   0  13 5.39104 24.8356  18
   4   0  14 31.8204 24.5029  18
   4   0  14 28.5789 27.5775  17
   4   0  15 7.00617 18.5117  18
   4   0  15 11.1485 20.0265  17
   4   0  16 349.030 36.3872  17
  -4   1  20 225.906 29.8095  22
  -4  -1  19 288.344 41.2887  22
  -4   1  19 259.375 39.0723  22
  -4  -1  18 2170.97 121.533  22
  -4   1  18 2032.40 118.457  22
  -4   1  18 2138.72 119.257  23
  -4  -1  17 42.0468 31.7499  22
  -4   1  17 47.7084 30.2357  22
  -4  -1  17 28.4795 25.5510  23
  -4   1  17 29.2807 29.0393  23
  -4   1  17 71.6339 32.9517  21
  -4  -1  16 560.316 71.8538  22
  -4  -1  16 568.587 69.2546  23
  -4   1  16 597.328 72.3181  23
  -4   1  16 580.165 71.4064  22
  -4   1  15 1420.35 110.259  23
  -4  -1  15 1309.33 106.882  23
  -4  -1  15 1533.93 115.372  22
  -4   1  15 1342.50 104.920  24
  -4   1  15 1291.81 107.291  22
  -4  -1  15 1356.50 106.466  24
  -4  -1  14 13.2678 28.0466  22
  -4   1  14 6.08014 26.4967  24
  -4  -1  14 35.5202 30.6529  25
  -4  -1  14 25.6763 26.2768  23
  -4   1  14 17.5551 25.5014  25
  -4   1  14 6.45637 28.9515  23
  -4  -1  14 30.4453 25.7435  24
  -4   1  14 53.5192 26.6659  17
  -4  -1  14 11.9911 29.0392  17
  -4   1  13 4058.57 180.830  25
  -4  -1  13 3894.17 178.434  25
  -4   1  13 4048.55 179.488  17
  -4  -1  13 4138.19 182.149  17
  -4  -1  13 4099.97 188.863  23
  -4   1  13 3995.61 183.534  24
  -4   1  13 4216.13 190.860  23
  -4  -1  13 4243.42 188.629  24
   4  -1 -13 4517.60 195.047   4
   4   1 -13 4687.25 199.421   4
  -4  -1  12 2541.47 132.975  25
  -4   1  12 2413.62 128.775  25
  -4   1  12 2282.11 128.185  24
  -4  -1  12 2406.24 134.187  23
  -4   1  12 2376.01 133.439  23
  -4  -1  12 2324.25 128.687  24
  -4   1  12 2515.35 131.511  17
  -4  -1  12 2435.65 129.501  17
   4   1 -12 2564.27 137.853   4
   4  -1 -12 2628.52 138.293   4
  -4  -1  11-4.74038 19.4053  24
  -4   1  11 4.73039 19.3644  24
  -4   1  11 19.9323 20.3986  23
  -4  -1  11 94.8222 28.4046  23
  -4  -1  11 9.00696 19.0402  25
  -4   1  11 88.8465 27.3769  25
  -4   1  11 9.28414 21.3865  17
  -4  -1  11 9.32178 20.3119  17
   4  -1 -11 9.51242 20.1085   4
   4   1 -11 4.81163 22.7433   4
   4   1 -10 18322.4 451.959   4
   4  -1 -10 18130.8 450.528   4
  -4   1   9 2214.08 99.9162  34
   4   1  -9 2196.56 105.273   4
   4  -1  -9 2272.92 106.363   4
   4   1  -8 14884.7 356.435   4
   4  -1  -8 14842.6 356.722   4
  -4   1   8 14147.4 347.552  34
  -4  -1   8 14768.6 354.380  34
  -4   1   8 14416.7 342.565   8
   4  -1  -7 428.344 38.9523   4
   4   1  -7 484.400 40.4903   4
  -4   1   7 361.943 34.5520  34
  -4  -1   7 329.536 34.5004  34
  -4  -1   7 350.303 34.8799   5
  -4   1   7 459.837 37.0454   8
  -4   1   7 394.492 36.3499   5
   4   1  -6 430.224 37.2851   4
   4  -1  -6 488.538 38.8963   4
  -4  -1   6 535.532 40.5551  34
  -4   1   6 455.466 35.9714   8
  -4   1   6 547.152 41.2159   5
   4   1  -5 74091.0 1451.20   4
   4  -1  -5 72707.0 1449.98   4
  -4   1   5 75697.5 1454.85   5
  -4   1   5 73166.0 1448.65   8
  -4  -1   5 75211.9 1454.50   5
  -4  -1   5 76457.2 1452.51  34
   4  -1  -4 6655.42 170.735   4
   4   1  -4 6435.20 169.238   4
   4  -1  -4 6332.34 165.988   6
  -4  -1   4 6296.80 169.523   5
  -4   1   4 6598.94 171.851   5
  -4  -1   4 6467.18 166.990  34
   4  -1  -4 6225.38 154.981  11
   4  -1  -3 1139.91 54.5539   6
   4   1  -3 1143.92 50.4899   6
  -4   1   3 1150.21 54.8753   5
  -4  -1   3 1192.98 55.2794   5
   4  -1  -3 1147.28 47.9649  11
   4  -1  -3 1148.47 47.0331  13
   4   1  -2 10207.8 232.411   6
   4  -1  -2 10117.2 236.170   6
   4  -1  -2 9960.56 226.284  11
   4  -1  -2 9653.99 223.897  13
   4   1  -1 47891.4 948.029   6
   4  -1  -1 49233.5 953.812   6
   4  -1  -1 48796.9 946.285  11
   4   1  -1 46720.9 942.411  11
   4   1   0 5854.52 158.729   6
   4  -1   0 5881.84 161.437   6
  -4   1   0 6165.23 159.833  33
  -4  -1   0 6136.80 159.666  33
   4   1   0 5826.51 157.901  11
   4  -1   0 6141.27 160.523  11
   4   1   1 4961.96 143.413   6
   4  -1   1 4719.34 140.852   6
  -4   1  -1 5114.10 143.122  33
  -4  -1  -1 5090.34 142.964  33
   4   1   1 4614.65 141.625  11
   4  -1   1 4971.21 145.253  11
  -4  -1  -2 852.858 50.7397  31
   4   1   2 784.655 50.0307   6
   4  -1   2 1301.90 61.0372   6
  -4   1  -2 953.532 54.5498  33
  -4  -1  -2 823.290 51.2313  33
   4  -1   2 1353.58 65.4939  11
  -4  -1  -3 949.216 57.2811  31
  -4   1  -3 1008.68 55.1307  31
   4   1   3 1086.17 60.7175   6
   4  -1   3 1069.63 57.7162   6
  -4   1  -3 1009.02 59.9044  33
  -4  -1  -3 1039.58 60.8470  33
   4  -1   3 1070.99 63.0900  11
  -4   1  -4 4878.12 149.886  31
  -4  -1  -4 4857.12 156.305  31
   4   1   4 4675.66 154.415  36
  -4   1  -4 5027.38 160.963  33
  -4  -1  -4 4873.53 159.160  33
   4   1   4 4659.28 150.267   6
   4  -1   4 4840.51 149.142   6
  -4   1  -5 5168.69 163.484  31
  -4  -1  -5 4899.64 168.068  31
  -4  -1  -5 5094.25 173.438  33
   4   1   5 5085.38 169.657  36
  -4   1  -5 5359.95 175.846  33
   4   1   5 5393.32 167.463   6
  -4  -1  -6 9729.09 281.402  31
   4   1   6 10929.5 277.779   6
   4   1   6 10123.9 278.652  36
  -4   1  -6 9880.95 287.793  33
  -4  -1  -6 10376.5 290.836  33
   4   1   7 663.642 71.7950   2
   4  -1   7 811.475 76.8785   2
  -4  -1  -7 716.481 63.9917  31
   4   1   7 613.710 57.5729  36
  -4   1  -7 793.024 68.7572  33
  -4  -1  -7 785.330 68.1977  33
  -4  -1  -8 306.959 47.6405  31
   4   1   8 364.719 56.8730   2
   4  -1   8 453.989 62.5469   2
   4   1   8 445.273 51.9027  36
  -4  -1  -8 473.000 58.9698  33
  -4   1  -8 318.302 51.1260  33
   4  -1   8 467.783 62.4300  18
   4   1   8 361.966 54.3102  18
   4   1   9 516.480 69.9433   2
   4  -1   9 574.301 71.9982   2
   4   1   9 563.636 71.3066  12
   4  -1   9 501.722 68.0732  12
   4  -1   9 528.775 66.6845  18
   4   1   9 456.956 61.1017  18
  -4  -1  -9 572.538 67.3942  33
  -4   1  -9 441.358 58.4577  33
   4   1  10 84.6790 41.3163   2
   4  -1  10 52.3414 38.5118   2
   4   1  10 58.5937 33.3624  18
   4  -1  10 6.29922 35.8646  18
  -4   1 -10 90.9197 35.1007  33
  -4  -1 -10 54.7175 30.1542  33
   4   1  11 757.872 86.8906   2
   4  -1  11 793.761 88.3175   2
   4   1  11 833.491 81.8779  18
   4  -1  11 830.517 85.8088  18
   4   1  12 4134.75 183.770  18
   4  -1  12 4438.71 193.681  18
   4   1  12 3929.54 184.976  17
   4  -1  12 4324.33 192.649  17
   4   1  13 1678.62 106.959  18
   4  -1  13 1839.88 115.082  18
   4   1  13 1427.28 103.497  17
   4  -1  13 1326.80 100.974  17
   4   1  14 1678.07 100.233  18
   4   1  14 1522.68 99.6094  17
   4  -1  14 1724.70 105.409  17
   4  -1  15 104.050 27.9070  18
   4   1  15 58.4670 25.0753  17
   4  -1  15 91.5513 27.9509  17
   4   1  16 1025.50 60.2412  17
   4  -1  16 1097.34 61.7812  17
  -4  -2  19 426.426 47.1113  22
  -4   2  19 268.725 39.6833  22
  -4   2  18-4.52194 22.9191  21
  -4   2  18-14.6741 24.2467  23
  -4   2  18-4.91457 23.2279  22
  -4  -2  18 19.6747 23.8213  22
  -4  -2  17 3532.61 164.168  23
  -4  -2  17 3276.99 164.088  22
  -4   2  17 3398.10 164.720  23
  -4   2  17 3486.86 167.069  22
  -4  -2  16 156.617 43.8150  22
  -4   2  16 235.882 49.6843  23
  -4   2  16 306.335 55.7730  22
  -4  -2  16 227.621 47.0669  23
  -4  -2  15 355.082 56.8766  24
  -4   2  15 323.794 56.0207  24
  -4   2  15 395.152 63.0669  23
  -4  -2  15 438.119 63.2013  23
  -4  -2  15 494.132 69.3738  22
  -4  -2  14 1739.76 120.166  23
  -4  -2  14 1565.78 111.700  24
  -4   2  14 1795.04 123.543  23
  -4  -2  14 1677.38 122.547  22
  -4   2  14 1705.84 115.341  24
  -4  -2  14 1786.78 118.097  25
  -4   2  13 1522.48 105.564  25
  -4  -2  13 1554.05 107.771  25
  -4   2  13 1562.34 105.974  17
  -4  -2  13 1596.22 109.026  17
  -4   2  13 1714.13 114.162  24
  -4   2  13 1788.91 118.910  23
  -4  -2  13 1679.44 115.496  23
  -4  -2  13 1527.44 112.648  22
  -4  -2  13 1514.68 106.815  24
   4   2 -13 1580.47 113.511   4
   4  -2 -13 1809.16 117.124   4
  -4   2  12 1572.49 103.120  25
  -4  -2  12 1554.42 103.962  25
  -4   2  12 1777.56 109.276  17
  -4  -2  12 1621.91 105.146  17
  -4   2  12 1487.03 102.152  24
  -4   2  12 1806.45 115.325  23
  -4  -2  12 1841.55 115.547  23
  -4  -2  12 2036.15 122.853  22
  -4  -2  12 1759.31 110.804  24
   4  -2 -12 1835.28 113.033   4
   4   2 -12 1638.92 109.954   4
  -4   2  11 441.016 51.4943  25
  -4  -2  11 409.198 50.2883  25
  -4   2  11 396.045 51.8674  24
  -4  -2  11 350.218 49.8503  24
  -4  -2  11 540.641 61.8979  22
  -4   2  11 325.854 48.2915  23
  -4  -2  11 336.333 48.9335  23
  -4   2  11 361.172 49.5293  17
  -4  -2  11 467.252 53.9579  17
   4  -2 -11 463.167 55.0206   4
   4   2 -11 532.937 59.1003   4
   4  -2 -10 28.7489 23.7769   4
   4   2 -10 16.7721 20.3111   4
   4  -2  -9 36465.4 774.635   4
   4   2  -9 35731.7 773.977   4
  -4   2   9 36758.1 750.932  35
  -4   2   9 35407.9 761.481  34
  -4   2   9 35223.0 762.153   8
   4   2  -8 5015.42 163.459   4
   4  -2  -8 5052.53 163.600   4
  -4   2   8 5005.48 157.852  34
  -4   2   8 4891.20 157.128   8
  -4   2   7 7.91030 13.9336   5
   4   2  -7 5.26135 13.3338   4
  -4  -2   7 2.64485 11.8595   5
   4  -2  -7 5.22698 13.8107   4
  -4   2   7 4.94683 9.78136  34
  -4  -2   7 16.8172 12.5680  34
  -4   2   7 5.06011 11.3448   8
   4   2  -6 9104.09 234.055   4
   4  -2  -6 9179.64 234.102   4
  -4  -2   6 9366.65 239.286  34
  -4  -2   6 9590.25 238.382   5
  -4   2   6 9401.78 236.965   5
  -4   2   6 9458.81 237.801   8
   4  -2  -5 5792.45 160.356   4
   4   2  -5 5421.87 157.871   4
  -4  -2   5 5978.55 163.085   5
  -4   2   5 5962.69 163.501   5
  -4   2   5 5877.55 163.339   8
  -4  -2   5 5943.53 163.650  34
   4   2  -4 59.6041 14.4147   4
  -4   2   4 86.2209 16.3475   5
  -4  -2   4 60.7705 14.2502   5
   4  -2  -4 80.2830 16.4523   4
  -4  -2   4 58.0209 13.6097  34
   4  -2  -4 46.6450 11.3827  13
   4  -2  -3 291.649 28.2826   6
   4   2  -3 325.828 25.8103   6
  -4   2   3 340.285 28.5818   5
  -4  -2   3 326.346 27.3743   5
  -4  -2   3 347.394 27.2436  34
   4  -2  -3 315.620 25.0719  13
   4  -2  -3 323.518 25.6044  11
   4  -2  -2 2344.73 86.5041   6
   4   2  -2 2398.83 80.6493   6
  -4  -2   2 2506.47 78.2644  34
   4  -2  -2 2319.83 79.5811  11
   4  -2  -2 2394.57 78.4189  13
   4  -2  -1 512.980 37.9043   6
   4   2  -1 501.945 35.1879   6
  -4  -2   1 522.431 32.4890  37
   4  -2  -1 535.425 34.9701  11
   4  -2  -1 553.183 34.7852  13
   4   2   0 17536.9 387.540   6
   4  -2   0 18070.8 392.317   6
   4  -2   0 18011.7 388.498  11
   4  -2   0 17739.9 383.551  13
   4  -2   1 431.467 36.1601   6
  -4   2  -1 466.848 34.9659  33
  -4  -2  -1 386.259 32.0558  33
   4  -2   1 433.735 35.8758  11
  -4  -2  -2 11541.5 276.856  31
   4  -2   2 11183.8 273.962   6
  -4   2  -2 11332.8 273.365  33
  -4  -2  -2 11963.1 276.854  33
   4  -2   2 10951.9 278.688  11
  -4  -2  -3 458.448 40.0851  31
   4  -2   3 551.728 41.6406   6
  -4   2  -3 460.050 39.8720  33
  -4  -2  -3 393.941 37.3160  33
   4  -2   3 523.572 44.5136  11
  -4  -2  -4 8214.90 234.853  31
   4  -2   4 8753.89 228.988   6
  -4  -2  -4 8238.46 234.457  33
  -4   2  -4 8447.29 235.427  33
  -4  -2  -5 5103.68 174.218  31
   4   2   5 5339.29 177.193  36
  -4  -2  -5 5276.84 175.680  33
  -4   2  -5 5154.42 173.764  33
  -4  -2  -6 3018.04 131.676  31
   4   2   6 3008.60 129.584  36
  -4   2  -6 3048.77 132.497  33
  -4  -2  -6 2949.45 131.004  33
   4   2   7 36188.4 795.260  36
  -4   2  -7 35962.6 806.416  33
  -4  -2  -7 36465.2 807.787  33
  -4  -2  -7 35795.5 805.468  31
   4   2   7 37868.3 834.041   1
   4  -2   7 38202.6 833.971   2
   4   2   7 34277.6 818.078   2
   4   2   8 22.3433 23.1377  36
  -4   2  -8 25.4311 25.7805  33
  -4  -2  -8 15.3188 22.2520  33
   4   2   8 5.88708 26.3977   1
   4   2   8-17.2039 28.4278   2
   4  -2   8 23.2088 30.6611   2
  -4  -2  -8 24.8855 24.1058  31
  -4  -2  -9 10903.3 336.638  31
   4   2   9 11518.1 358.131   2
   4  -2   9 12736.1 370.935   2
   4   2   9 10162.5 338.306  12
   4  -2   9 11741.6 357.358  12
   4  -2   9 11022.5 354.700  18
  -4   2  -9 11085.5 341.087  33
  -4  -2  -9 11333.1 343.708  33
   4  -2  10 989.659 94.9087   2
   4   2  10 845.570 88.2349   2
   4  -2  10 837.218 88.1673  18
  -4   2 -10 792.211 81.2979  33
  -4  -2 -10 965.611 87.9872  33
   4   2  11 7430.42 280.146   2
   4  -2  11 8332.16 292.712   2
   4  -2  11 8200.25 288.945  18
   4   2  11 7625.60 276.531  17
   4  -2  11 7996.89 283.130  17
   4   2  12 17.7469 29.3242  17
   4  -2  12 23.8882 26.0235  17
   4  -2  12-6.16023 31.2230  18
   4   2  13 219.808 40.6104  17
   4  -2  13 210.709 42.4870  17
   4  -2  13 133.172 39.0526  18
   4  -2  14-4.64699 21.9632  18
   4  -2  14-18.1949 25.8880  17
   4   2  14 22.6051 25.2828  17
   4  -2  15 2014.58 98.9406  18
   4  -2  15 1809.88 93.6678  17
  -4  -3  19 33.9318 19.9727  22
  -4   3  19 21.1866 19.0353  22
  -4   3  18 107.141 33.0731  22
  -4   3  18 94.8781 30.1341  23
  -4   3  18 94.8842 30.9976  21
  -4  -3  18 88.4109 29.1481  22
  -4   3  17 5.65973 23.9298  23
  -4   3  17 33.4045 26.9668  22
  -4  -3  17 39.7318 29.3903  22
  -4   3  16 30.8531 26.0953  22
  -4   3  16 18.7931 31.0608  23
  -4  -3  16 89.3140 39.8937  22
  -4   3  15 3845.32 180.563  24
  -4   3  15 3896.23 189.507  23
  -4  -3  15 4105.48 186.980  24
  -4  -3  15 4284.62 197.639  22
  -4  -3  14 4992.75 205.933  24
  -4   3  14 4583.18 200.947  24
  -4   3  14 4789.66 210.386  23
  -4  -3  14 4853.44 214.699  22
  -4  -3  14 4762.95 201.833  25
  -4   3  13 2223.67 127.225  25
  -4  -3  13 1957.19 122.245  25
  -4  -3  13 1942.50 120.734  17
  -4   3  13 2121.39 127.196  24
  -4   3  13 2087.98 130.613  23
  -4  -3  13 2214.45 132.959  23
  -4  -3  13 2119.80 134.126  22
  -4  -3  13 2202.14 128.026  24
   4   3 -13 2275.50 135.906   4
   4  -3 -13 2593.12 140.304   4
  -4   3  12 6188.35 223.942  25
  -4  -3  12 6385.30 228.997  25
  -4   3  12 6176.93 225.575  17
  -4  -3  12 6209.37 226.735  17
  -4   3  12 5968.17 224.523  24
  -4  -3  12 6428.15 241.802  22
  -4  -3  12 6647.67 234.318  24
  -4   3  12 6185.99 235.092  23
  -4  -3  12 6434.22 237.172  23
   4  -3 -12 6849.49 238.017   4
   4   3 -12 6457.03 236.769   4
  -4  -3  11 641.419 63.4608  25
  -4   3  11 525.522 58.5609  24
  -4  -3  11 655.164 65.0253  24
  -4   3  11 657.868 66.7030  23
  -4  -3  11 682.931 70.1213  22
  -4  -3  11 714.464 69.5219  23
   4   3 -11 773.112 70.7044   4
   4  -3 -11 774.863 69.9158   4
  -4   3  11 696.576 65.8948  17
  -4  -3  11 717.114 66.1751  17
  -4   3  10 370.838 40.5185  35
   4  -3 -10 376.552 47.2795   4
   4   3 -10 300.907 43.9543   4
  -4   3  10 416.975 46.9077   8
  -4   3   9 4100.68 137.334  35
   4  -3  -9 4307.24 153.181   4
   4   3  -9 3688.09 146.237   4
  -4   3   9 3807.74 146.572   8
  -4   3   8 29016.8 616.433  34
   4  -3  -8 28464.0 623.662   4
   4   3  -8 29075.2 626.438   4
  -4   3   8 28430.1 624.860   8
   4   3  -7 169.908 25.8682   4
  -4   3   7 155.746 24.7990   5
   4  -3  -7 112.613 21.9742   4
  -4  -3   7 151.154 24.2720   5
  -4   3   7 182.770 27.1286   8
   4   3  -6 10032.8 253.099   4
   4  -3  -6 10020.2 251.873   4
  -4  -3   6 10335.3 255.769   5
  -4   3   6 10124.5 253.810   5
  -4  -3   5 66473.5 1328.09  34
  -4  -3   5 68271.0 1324.95   5
  -4   3   5 66680.7 1322.96   5
  -4   3   5 68069.0 1331.05   8
   4  -3  -5 67425.8 1322.19   4
   4   3  -5 68323.0 1323.45   4
  -4  -3   4 8218.95 208.167  34
  -4   3   4 8262.17 212.573   8
  -4  -3   4 8414.94 207.516   5
  -4   3   4 8453.66 207.846   5
   4  -3  -4 8660.35 207.901   4
   4   3  -4 8163.76 207.032   4
   4  -3  -4 7970.69 196.994  13
   4  -3  -3 29079.9 592.002  13
   4  -3  -3 29088.6 597.048  11
  -4  -3   3 29537.9 596.847  34
  -4  -3   3 29018.0 598.951   5
  -4   3   3 29295.7 599.411   5
   4  -3  -2 10614.5 247.002  11
   4  -3  -2 10638.0 243.919  13
  -4  -3   2 10571.6 245.684  37
   4  -3  -2 10663.2 256.825   6
   4   3  -2 10464.0 242.927   6
   4  -3  -1 78610.0 1519.18  11
   4  -3  -1 79200.7 1516.29  13
  -4  -3   1 77149.0 1516.86  37
   4  -3  -1 78691.8 1528.69   6
   4  -3   0 1997.52 81.5223   6
   4  -3   0 1979.32 78.9542  11
   4  -3   0 2034.27 76.9705  13
   4  -3   1 620.338 43.4757  11
  -4  -3  -1 567.036 40.5327  31
   4  -3   1 602.130 43.2783   6
  -4   3  -1 546.110 38.1940  33
  -4  -3  -1 621.415 40.0520  33
   4  -3   2 10187.8 257.355  11
  -4  -3  -2 10415.3 255.243  31
   4  -3   2 9421.74 248.119   6
  -4   3  -2 10092.9 247.369  33
  -4  -3  -2 10173.3 249.633  33
   4  -3   3 271.121 33.7178  11
  -4  -3  -3 353.587 36.5962  31
   4  -3   3 329.222 33.9853   6
  -4   3  -3 340.572 34.9015  33
  -4  -3  -4 1868.28 91.7327  31
  -4   3  -4 1864.17 88.4490  33
  -4  -3  -4 1906.76 89.6327  33
   4  -3   4 1964.00 95.4122  11
   4   3   5 194.996 36.1119  36
  -4   3  -5 187.844 31.6911  33
  -4  -3  -5 274.386 36.1614  33
  -4  -3  -5 165.902 31.6374  31
   4   3   6 137.273 34.7460  36
  -4   3  -6 212.375 35.6391  33
  -4  -3  -6 242.982 38.2387  33
  -4  -3  -6 100.478 28.1440  31
  -4  -3  -7 2389.78 123.725  31
  -4  -3  -7 2337.54 122.356  28
   4   3   7 2251.03 117.930  36
  -4   3  -7 2103.39 113.749  33
  -4  -3  -7 2196.25 116.587  33
   4   3   7 2226.35 130.416   1
   4  -3   7 2344.47 129.465   2
   4   3   7 1953.64 118.625   2
  -4  -3  -8 7677.13 259.650  28
  -4  -3  -8 7853.40 263.380  31
   4  -3   8 8261.74 277.547   2
   4   3   8 7457.10 265.263   2
   4   3   8 8408.85 284.157   1
   4   3   8 7921.35 255.715  36
  -4   3  -8 7812.14 259.813  33
  -4  -3  -8 7559.53 257.128  33
   4   3   9 40.2143 26.0329  36
  -4   3  -9 32.8390 25.2202  33
  -4  -3  -9 38.6637 26.7568  33
  -4  -3  -9 50.9601 28.0743  31
  -4  -3  -9 54.5350 28.2416  28
   4   3   9 36.0319 31.7390   2
   4  -3   9 18.3510 31.6761   2
   4   3   9-5.71590 26.3381  12
   4  -3   9 35.1109 26.9640  12
   4  -3   9 75.9637 36.6482  18
  -4  -3 -10 193.143 44.2911  28
   4   3  10 124.803 42.9192   2
   4  -3  10 285.487 55.4278   2
   4  -3  10 314.452 57.6441  18
   4  -3  11 571.765 73.6485  18
   4   3  11 676.778 73.8742  17
   4  -3  11 677.449 73.5841  17
   4   3  12 181.301 43.7050  17
   4  -3  12 166.954 42.2708  17
   4  -3  12 159.370 44.0490  18
   4  -3  13 449.224 60.3736  18
   4   3  13 411.713 55.8299  17
   4  -3  13 376.035 53.6070  17
   4  -3  14 1802.52 104.030  18
   4   3  14 1467.06 92.6924  17
   4  -3  14 1671.36 99.7292  17
   4  -3  15 6.86014 17.7589  18
   4   3  15-3.16574 18.6279  17
   4  -3  15-6.40822 17.5953  17
  -4   4  19 41.1262 19.7974  22
  -4   4  19 50.1832 22.4972  21
  -4   4  18 304.975 44.0656  22
  -4   4  18 238.210 41.4419  23
  -4   4  17 402.285 54.8609  22
  -4   4  17 346.871 53.6110  23
  -4  -4  17 422.429 57.5323  22
  -4   4  16 1760.98 119.429  23
  -4   4  16 2014.41 124.819  22
  -4  -4  16 1924.80 124.741  22
  -4   4  15 541.694 69.7762  23
  -4  -4  15 562.639 72.9151  22
  -4  -4  14 6313.90 247.661  22
  -4  -4  14 5835.02 228.488  24
  -4   4  14 5882.59 237.474  23
  -4  -4  14 6121.74 231.793  25
  -4  -4  13 956.539 85.8516  24
  -4   4  13 832.176 84.3100  23
  -4  -4  13 1034.14 92.8540  22
  -4  -4  13 1210.02 93.2032  25
  -4  -4  13 1026.09 85.7796  32
  -4  -4  12 3293.35 163.452  22
  -4   4  12 3079.18 154.818  23
  -4  -4  12 3356.83 154.486  25
  -4  -4  12 2867.56 142.401  32
  -4  -4  11 1871.92 108.194  25
  -4  -4  11 1779.17 104.991  32
  -4   4  11 1823.88 97.5972  35
  -4   4  11 1962.09 116.532  23
  -4  -4  11 2158.41 123.155  22
  -4   4  11 1740.80 103.917   8
   4  -4 -10 17486.7 424.438   4
  -4  -4  10 16684.0 421.645  25
  -4  -4  10 17004.5 440.064  22
  -4  -4  10 16199.7 417.138  32
  -4   4  10 16232.4 421.200   8
   4  -4  -9 606.918 54.1435   4
   4   4  -9 593.170 54.7763   4
  -4   4   8 702.941 55.6880   8
   4   4  -8 628.266 51.7530   4
   4  -4  -8 723.236 54.2142   4
   4  -4  -8 614.573 56.0427  10
  -4   4   7-3.03055 13.5888   8
  -4   4   7-2.64326 12.1771   5
   4   4  -7 13.4141 12.6804   4
  -4  -4   7 5.31375 11.2321   5
  -4  -4   6 235.140 27.8218   5
  -4   4   6 245.844 29.6883   8
  -4   4   6 257.370 28.1256   5
   4   4  -6 253.850 29.6966   4
   4  -4  -6 227.962 28.1819   4
  -4  -4   5 29690.6 604.580   5
  -4   4   5 29307.0 603.809   5
  -4   4   5 29483.9 617.844   8
   4   4  -5 29289.9 604.802   4
   4  -4  -5 28212.2 601.924   4
   4  -4  -5 28191.4 596.696  13
   4  -4  -4 3642.01 112.559  13
  -4   4   4 3639.10 123.032   8
  -4  -4   4 3864.93 116.748   5
  -4   4   4 3748.69 115.249   5
   4  -4  -3 5076.91 141.897  13
  -4  -4   3 5162.90 142.405   5
  -4   4   3 5203.92 151.447   8
  -4  -4   2 48623.7 969.160  37
   4  -4  -2 48532.1 965.862  11
   4  -4  -2 48490.8 962.526  13
   4  -4  -1 14419.7 329.893  11
   4  -4  -1 14752.5 327.524  13
  -4  -4   1 14258.5 331.520  37
   4  -4  -1 14804.9 338.377   6
   4  -4   0 6230.49 171.113  11
   4  -4   0 6084.14 166.541  13
   4  -4   0 6138.02 174.133   6
  -4  -4   0 6117.38 172.701  37
   4  -4   1 1471.22 70.8050  11
   4  -4   1 1461.80 67.5786  13
   4  -4   1 1280.33 67.6695   6
  -4   4  -1 1256.44 60.1784  33
  -4  -4  -1 1411.32 63.9805  33
   4  -4   2 21318.2 477.135  11
  -4  -4  -2 21145.2 470.785  31
   4  -4   2 21465.0 468.868   6
  -4   4  -2 21048.9 459.858  33
  -4  -4  -2 21369.4 462.918  33
  -4  -4  -3 541.212 46.7619  31
  -4   4  -3 611.089 45.1941  33
  -4  -4  -3 642.730 46.9867  33
   4  -4   3 691.361 53.1154  11
  -4  -4  -4 405.287 42.9275  31
  -4   4  -4 287.647 34.5930  33
  -4  -4  -4 317.928 36.0761  33
   4  -4   4 441.484 46.7715  11
  -4  -4  -5-7.77128 15.9052  31
  -4  -4  -5-3.46924 16.8025  33
  -4   4  -5 33.7931 17.8577  33
   4   4   6 1359.24 99.6942   1
   4   4   6 1488.04 95.0536  36
  -4  -4  -6 1523.84 89.2346  33
   4   4   6 1446.49 89.7318  29
  -4  -4  -6 1367.41 90.8251  28
  -4  -4  -6 1433.10 91.6667  31
  -4  -4  -7 374.168 51.4594  28
   4   4   7 455.228 62.8008   1
  -4  -4  -7 394.280 52.4339  31
   4   4   7 404.982 51.7372  29
   4   4   7 551.799 60.6187  36
   4   4   8 8930.74 299.871   1
   4   4   8 8737.69 276.884  36
  -4  -4  -8 8281.44 278.653  31
  -4  -4  -9 23.4443 23.9923  31
   4  -4   9 47.8634 28.9774   2
  -4  -4  -9 22.7376 25.4897  28
   4   4   9 10.4726 25.3616  36
   4  -4   9-6.41746 28.7763  18
   4  -4  10 9396.58 308.415   2
   4  -4  10 8937.47 308.682  18
  -4  -4 -10 8369.54 292.568  28
   4  -4  11 417.688 62.1967  17
   4  -4  11 418.559 64.0408  18
  -4  -4 -11 535.138 65.6080  28
   4  -4  12 827.256 83.5331  18
   4  -4  12 768.103 78.5354  17
  -4  -4 -12 873.321 79.8769  28
   4  -4  13 52.8172 28.4709  18
   4  -4  13 23.9625 26.8100  17
   4  -4  14 266.423 44.0166  18
   4  -4  14 213.855 38.3618  17
   4  -4  15 289.690 37.7011  18
  -4   5  19-11.7899 16.7762  21
  -4   5  18 414.074 49.7243  23
  -4   5  17 366.530 53.1543  23
  -4   5  16 370.337 57.1306  23
  -4  -5  15 217.679 47.7959  32
  -4   5  15 301.921 52.3128  23
  -4  -5  14 2974.21 153.718  32
  -4   5  14 3074.63 161.032  23
  -4  -5  13 433.277 59.9563  32
  -4   5  13 535.719 67.6124  23
  -4  -5  12 1015.47 84.6918  32
  -4   5  12 1103.45 90.2256  23
  -4  -5  11 832.359 72.6074  32
  -4   5  11 732.755 68.5218   8
  -4  -5  10 11190.4 316.691  32
  -4   5  10 10954.5 318.910   8
  -4   5   9 11886.6 328.251   8
  -4   5   8 60.1695 22.8427   8
   4  -5  -8 24.6193 19.4071  10
   4  -5  -7 4606.03 168.186  10
  -4   5   7 4903.71 165.149   8
  -4   5   6 7217.40 209.407   8
  -4   5   5 295.601 33.4542   8
   4  -5  -4 7707.91 202.356  13
  -4   5   4 8015.56 215.555   8
   4  -5  -3 2329.74 89.6304  13
  -4   5   3 2567.67 98.5344   8
   4  -5  -2 4835.87 142.109  13
   4  -5  -2 4798.20 145.028  11
  -4   5   2 4897.26 148.476   8
   4  -5  -1 3680.71 123.305  11
   4  -5  -1 4086.66 124.902  13
  -4  -5   1 3927.07 130.057  37
   4  -5   0 31.8503 15.1056  11
   4  -5   0 20.3977 13.1280  13
  -4  -5   0 26.8958 14.7776  37
   4  -5   1 71.7694 19.0965  11
   4  -5   1 58.3557 17.4761  13
  -4  -5  -1 77.2056 17.8951  31
   4  -5   1 76.4182 19.1357   6
  -4  -5  -1 63.7777 17.9111  37
   4  -5   2 427.802 40.6687   6
  -4  -5  -2 475.777 41.7819  31
   4  -5   2 600.513 45.5146  13
   4  -5   2 563.384 46.7087  11
  -4  -5  -3 560.888 48.3100  31
   4  -5   3 657.926 53.2920  11
  -4  -5  -4 313.003 40.1156  31
   4  -5   4 307.437 41.0908  11
  -4  -5  -5 5110.03 184.554  31
   4  -5   5 5371.73 188.236  11
  -4  -5  -6 658.056 63.5467  31
  -4  -5  -6 752.219 68.8024  28
   4   5   6 817.123 68.1991  29
   4   5   6 919.164 82.1411   1
   4   5   7 2616.98 144.351   1
  -4  -5  -7 2215.56 124.493  31
   4   5   7 2305.43 121.987  29
  -4  -5  -7 2090.03 121.963  28
   4   5   7 2376.86 130.213  36
  -4  -5  -8 1435.03 104.815  31
   4   5   8 1770.51 109.217  29
  -4  -5  -8 1575.30 108.185  28
   4   5   8 1729.31 112.014  36
  -4  -5  -9 147.195 41.3888  28
   4   5   9 203.788 43.6669  36
   4  -5   9 147.978 42.0272  18
  -4  -5  -9 162.244 40.7790  31
  -4  -5 -10 289.470 51.6460  28
   4  -5  10 266.825 54.4048  18
  -4  -5 -11 141.674 42.0194  28
   4  -5  11 307.651 55.2471  18
   4  -5  12 1321.43 100.945  18
  -4  -5 -12 1239.23 95.2899  28
   4  -5  13 426.234 55.2450  18
  -4  -5 -13 415.598 53.7277  28
   4  -5  14 825.878 66.8734  18
  -4  -5 -14 874.484 65.8762  28
   4  -5  15 104.440 23.9444  18
  -4   6  19 321.898 35.4024  21
  -4   6  18 33.1125 22.0041  23
  -4  -6  17 4066.53 162.735  32
  -4   6  17 4289.60 172.012  23
  -4  -6  16 218.167 44.4102  32
  -4   6  16 226.546 44.7150  23
  -4  -6  15-5.61294 29.6598  32
  -4   6  15 5.86181 27.7048  23
  -4  -6  14 17.4585 32.5466  32
  -4   6  14 24.0421 26.9528  23
  -4  -6  13 705.417 74.6539  32
  -4  -6  12 464.284 59.5022  32
  -4  -6  11 539.101 60.6085  32
  -4   6  10 4.87139 20.5977   8
  -4  -6  10 45.9343 22.7738  32
  -4   6   9 7770.41 237.277  29
  -4   6   9 7986.75 251.455   8
  -4  -6   9 7688.10 241.683  32
   4  -6  -9 7284.63 252.915  10
  -4   6   8 742.340 63.2961   8
   4  -6  -8 790.302 69.2038  10
  -4   6   7 1256.42 78.6410   8
   4  -6  -7 1207.05 83.0350  10
  -4   6   6 268.121 35.8008   8
   4  -6  -6 378.348 44.1385  10
  -4   6   5 16018.8 385.266   8
  -4   6   4 1184.06 68.3372   8
   4  -6  -4 1077.50 60.8284  13
  -4   6   3 7796.56 186.602   8
   4  -6  -3 4037.77 145.333  13
  -4   6   2 7849.54 212.113   8
   4  -6  -2 7670.84 204.497  13
   4  -6  -2 7452.75 206.160  11
  -4  -6   1 927.589 60.6723  37
   4  -6  -1 895.256 54.6406  13
  -4  -6   0 12.3779 13.4911  37
   4  -6   0 5.05651 12.2522  13
  -4  -6  -1 864.255 61.5143  37
   4  -6   1 855.284 57.6103  11
   4  -6   1 849.181 55.5148  13
  -4  -6  -2 7110.47 206.796  31
  -4  -6  -2 7542.69 224.975  37
   4  -6   2 7198.46 212.987  11
   4  -6   2 7445.58 209.588  13
  -4  -6  -3 4395.51 154.813  31
   4  -6   3 4501.79 160.530  11
   4   6   4 113.000 29.9485   7
  -4  -6  -4 82.9303 25.3058  31
  -4  -6  -5 111.517 30.6515  28
  -4  -6  -5 198.762 35.1629  27
   4  -6   5 104.020 29.5672  16
   4   6   5 146.662 36.8023   1
  -4  -6  -5 123.930 31.0610  31
  -4  -6  -6 14.7575 22.0624  28
  -4  -6  -6 42.0043 22.6088  27
   4   6   6 22.8430 25.6108   1
  -4  -6  -6-4.77969 20.2118  31
   4   6   6 13.1571 17.3498  29
  -4  -6  -7 13087.3 382.688  31
  -4  -6  -7 13849.1 391.397  28
   4   6   7 13941.1 380.255  29
   4   6   7 13860.1 407.612   1
   4  -6   7 14100.2 387.696  16
   4   6   7 13667.3 395.215  36
  -4  -6  -8 4234.38 188.180  31
   4   6   8 4371.16 183.876  29
  -4  -6  -8 4284.82 189.695  28
   4   6   8 4645.57 195.648  36
   4  -6   8 4483.79 188.592  16
   4  -6   9 357.029 59.1392  18
  -4  -6  -9 301.080 54.8043  28
   4   6   9 457.509 59.1009  29
   4  -6  10 1111.97 97.9028  18
  -4  -6 -10 930.517 88.7407  28
   4  -6  11 3210.16 163.080  18
  -4  -6 -11 3404.71 167.342  28
   4  -6  12 623.387 68.2650  18
  -4  -6 -12 384.999 55.2240  28
   4  -6  13 36.1924 24.8443  18
  -4  -6 -13-4.52410 22.9306  28
   4  -6  14 258.052 37.4337  18
  -4  -6 -14 331.547 41.0993  28
   4  -6  15 719.423 48.4885  18
   4  -7 -18 36.9034 22.1525  27
  -4  -7  17 330.031 46.9995  32
  -4  -7  16 368.224 53.8602  32
  -4  -7  15 939.446 85.0337  32
  -4  -7  14 1098.63 94.4733  32
  -4  -7  13 550.533 67.1650  32
  -4  -7  12 95.8567 34.7810  32
   4  -7 -12 68.0797 35.7846  31
  -4  -7  11 42.3220 26.2306  32
  -4   7  11 24.7204 22.1762  29
  -4   7  10 2608.78 129.399  29
  -4  -7  10 2543.84 131.385  32
  -4   7  10 2875.59 142.620   8
  -4   7   9 30.4567 19.5139  29
  -4   7   9 29.5442 22.0829   8
   4  -7  -9 28.1124 26.5775  10
  -4  -7   9 13.3635 18.2384  32
  -4   7   8 9923.38 287.672  29
   4  -7  -8 9613.38 309.461  10
  -4  -7   8 10560.7 293.650  32
   4  -7  -8 9965.44 309.349   9
  -4   7   8 10780.2 306.259   8
  -4   7   7 151.445 30.2264   8
   4  -7  -7 104.990 30.7500   9
   4  -7  -7 81.6503 29.6717  10
  -4   7   6 106.504 26.4240   8
   4  -7  -6 87.8543 30.1420  10
   4  -7  -5 7438.96 237.359  10
  -4   7   5 7986.62 230.370   8
   4  -7  -4 37.4063 19.2415  13
  -4   7   4 26.3613 17.0704   8
   4  -7  -3 4180.14 140.879  13
  -4   7   3 4302.69 149.489   8
   4  -7  -2 22786.5 502.027  11
   4  -7  -2 22345.6 499.618  13
   4  -7  -1 17244.8 403.801  11
   4  -7  -1 17457.7 402.302  13
  -4  -7   1 17618.8 420.029  37
   4  -7   0 101.980 22.7247  11
   4  -7   0 93.4547 22.8801  13
  -4  -7   0 127.019 24.2474  37
   4  -7   1 2892.77 118.743  11
   4  -7   1 3267.74 121.357  13
  -4  -7  -1 3190.96 133.138  37
   4  -7   2 377.447 43.0924  11
   4  -7   2 423.431 43.6838  13
  -4  -7  -2 488.601 50.9812  37
   4  -7   3 87.5033 26.4116  11
  -4  -7  -3 79.6173 26.0735  37
  -4  -7  -4 288.897 43.0686  27
  -4  -7  -4 344.927 45.7323  28
  -4  -7  -4 295.528 41.2396  31
  -4  -7  -4 380.749 52.0399  37
  -4  -7  -5 2137.98 118.549  27
  -4  -7  -5 2146.63 114.740  31
  -4  -7  -5 2234.89 120.994  28
   4   7   5 2347.30 129.047   1
   4  -7   5 2284.39 123.463  16
  -4  -7  -6 1388.58 97.3863  27
  -4  -7  -6 1436.98 96.8982  31
  -4  -7  -6 1418.66 98.7043  28
   4   7   6 1626.11 112.462   1
   4  -7   6 1313.19 96.6939  16
  -4  -7  -7 5399.49 212.974  31
  -4  -7  -7 5444.71 216.052  28
   4   7   7 6094.73 214.858  29
   4   7   7 5537.19 225.363  36
   4  -7   7 5960.03 223.406  16
  -4  -7  -7 5285.02 210.259  27
   4   7   8 5.24145 20.7283  29
  -4  -7  -8 17.3664 22.8925  31
   4   7   8 30.5375 32.9135  36
   4  -7   8 11.6167 24.5554  16
  -4  -7  -8 23.5669 28.5352  28
   4  -7   9 564.869 69.0047  16
   4  -7   9 508.093 68.6271  18
  -4  -7  -9 632.459 74.3801  28
   4   7   9 667.963 70.2168  29
   4  -7  10 210.955 46.4879  18
  -4  -7 -10 144.923 42.4569  28
   4  -7  11 100.278 36.3534  18
  -4  -7 -11 125.872 40.6154  28
   4  -7  12 97.3459 33.7798  18
  -4  -7 -12 97.3042 33.8488  28
   4  -7  13 7.92724 20.5269  18
  -4  -7 -13 55.4025 25.4827  28
  -4  -7 -14 129.041 27.3810  28
   4  -8 -18 11.8224 15.9287  27
  -4  -8  17 81.4417 27.9580  32
   4  -8 -17 33.3879 24.9715  27
  -4  -8  16 78.5143 33.4944  32
  -4  -8  15 754.778 76.2555  32
  -4  -8  14 45.8611 32.6370  32
  -4   8  13 651.272 67.8150  29
  -4  -8  13 675.527 74.7425  32
  -4   8  12 5010.74 202.178  29
  -4  -8  12 5087.42 208.526  32
  -4   8  11 289.266 48.7142  29
  -4  -8  11 247.275 49.1888  32
  -4   8  10 4718.76 188.789  29
  -4  -8  10 4758.22 191.448  32
  -4   8   9 7612.30 248.715  29
  -4   8   9 7427.80 256.528   8
  -4  -8   9 7784.90 251.089  32
   4  -8  -9 7217.27 268.314  10
  -4   8   8 1097.14 79.3921  29
   4  -8  -8 960.261 85.3525   9
  -4   8   8 1047.04 82.1178   8
  -4  -8   8 942.712 74.1306  32
   4  -8  -8 1033.20 89.6323  10
  -4   8   7 198.439 35.1599  29
  -4  -8   7 218.687 35.6120  32
   4  -8  -7 204.594 40.8133  10
  -4   8   7 196.019 36.4451   8
   4  -8  -7 202.976 41.6570   9
   4  -8  -6 1004.29 80.7061  10
   4  -8  -6 941.407 80.8405   9
  -4   8   6 1041.13 76.0904   8
   4  -8  -5 150.327 30.1318  13
  -4   8   5 188.300 34.7779   8
   4  -8  -5 153.456 35.8946  10
   4  -8  -5 131.105 33.7749   9
   4  -8  -4 316.010 39.1437  13
   4  -8  -4 308.196 44.2008  10
  -4   8   4 380.829 44.5509   8
   4  -8  -3 2233.37 100.921  13
   4  -8  -3 2169.73 110.853  10
   4  -8  -3 2310.27 102.562  11
   4  -8  -2 11656.2 309.219  11
   4  -8  -2 12668.8 330.183  10
   4  -8  -2 12528.8 312.617  13
   4  -8  -1 12043.7 309.925  11
   4  -8  -1 12167.8 308.355  13
  -4  -8   0 6944.00 219.697  37
   4  -8   0 6531.00 201.484  11
   4  -8   0 6539.90 199.627  13
  -4  -8  -1 80.1365 27.1545  37
   4  -8   1 62.6728 21.1909  11
   4  -8   1 108.322 27.1351  13
  -4  -8  -2 210.500 38.7212  37
   4  -8   2 349.051 42.8392  11
   4  -8   2 272.371 38.2061  13
  -4  -8  -3 10530.5 314.230  27
   4  -8   3 11461.2 305.721  13
  -4  -8  -3 11081.1 313.816  28
  -4  -8  -4 15.9492 23.8417  37
  -4  -8  -4 13.7656 19.9992  28
  -4  -8  -4 47.7830 24.7433  27
  -4  -8  -5 303.104 49.7940  37
  -4  -8  -5 339.884 50.1534  28
  -4  -8  -5 271.545 46.6072  27
  -4  -8  -6 737.932 74.1959  27
  -4  -8  -6 775.516 75.4026  28
  -4  -8  -6 883.442 84.2220  37
   4  -8   6 739.782 76.7425  16
  -4  -8  -7 3033.62 154.832  27
  -4  -8  -7 3046.73 156.150  28
   4   8   7 3094.92 166.364  36
  -4  -8  -7 3543.81 175.814  37
   4  -8   7 3319.66 162.657  16
   4  -8   8 289.783 51.6939  16
  -4  -8  -8 274.553 51.1123  28
  -4  -8  -8 317.264 51.6231  27
   4   8   8 230.883 45.3429  29
   4  -8   9 1114.14 93.8451  16
   4   8   9 1094.71 87.8442  29
  -4  -8  -9 1088.27 94.2508  28
  -4  -8  -9 960.429 86.7958  27
  -4  -8 -10 335.031 53.7998  28
  -4  -8 -11 250.782 47.3923  28
  -4  -8 -12 300.893 48.4761  28
  -4  -8 -13 408.146 48.6816  28
  -4  -8 -14 359.440 38.1279  28
   4  -9 -17 417.298 47.2287  27
  -4  -9  16 54.7085 27.7936  32
  -4  -9  15 2247.03 123.613  32
  -4  -9  14 1747.65 113.507  32
  -4   9  14 1771.44 107.647  29
  -4  -9  13 11.5271 30.4581  32
  -4   9  13 26.5976 25.1447  29
  -4  -9  12 843.408 81.6168  32
  -4   9  12 854.181 79.7246  29
  -4  -9  11 769.256 78.5531  32
  -4   9  11 819.352 77.8610  29
  -4  -9  10 18183.6 468.243  32
  -4   9  10 18176.7 468.735  29
  -4  -9   9 648.388 66.8081  32
  -4   9   9 727.977 70.3214  29
   4  -9  -9 522.999 72.0405  10
   4  -9  -8 6226.80 253.048  10
  -4  -9   8 7272.46 236.564  32
  -4   9   8 7379.47 241.589  29
   4  -9  -8 6515.91 254.608   9
  -4   9   8 7287.25 249.704   8
   4  -9  -7 618.888 71.8768  10
  -4  -9   7 590.387 58.0499  32
  -4   9   7 625.089 61.0212  29
   4  -9  -7 536.432 68.1847   9
  -4   9   7 634.044 65.3638   8
  -4   9   6 257.112 39.6661  29
  -4   9   6 183.669 38.0758   8
   4  -9  -6 191.823 41.9131  10
   4  -9  -6 187.283 41.7301   9
   4  -9  -5 572.072 67.3450   9
   4  -9  -5 442.103 58.6011  10
   4  -9  -5 563.122 54.9275  13
  -4   9   5 542.735 54.5484  29
  -4  -9   5 456.031 52.1354  20
   4  -9  -5 542.764 58.6742   3
   4  -9  -4 401.967 46.4569  13
  -4  -9   4 318.138 44.8110  20
   4  -9  -4 406.254 51.6267   3
   4  -9  -4 421.237 54.8577  10
   4  -9  -4 303.782 51.7872   9
   4  -9  -3 14.4323 19.0677  11
   4  -9  -3 7.15816 17.3359  13
  -4  -9   3 4.29606 17.5865  20
   4  -9  -3 18.4973 18.2882   3
   4  -9  -3 18.6330 20.8884  10
   4  -9  -3 50.4332 28.2049   9
   4  -9  -2 14169.3 375.813  10
   4  -9  -2 13732.0 352.925  11
   4  -9  -2 13880.9 352.456  13
   4  -9  -2 13958.9 384.579   9
   4  -9  -1 81.9236 24.7221  11
   4  -9  -1 45.5798 21.3297  13
   4  -9  -1 42.3687 26.3616   9
   4  -9   0 1704.39 91.3008  11
   4  -9   0 1610.73 88.0888  13
  -4  -9   0 1578.05 95.6620  20
   4  -9   0 1647.83 105.976   3
  -4  -9  -1 1997.63 108.409  27
   4  -9   1 2148.78 105.891  11
   4  -9   1 2062.55 102.056  13
  -4  -9  -1 2025.88 114.598  37
  -4  -9  -2 127.174 31.2040  27
   4  -9   2 124.597 30.7470  13
  -4  -9  -2 145.741 36.4936  37
  -4  -9  -3 3670.20 166.379  37
  -4  -9  -3 3402.83 154.748  27
  -4  -9  -4 4.82380 18.3816  28
  -4  -9  -4-10.3420 23.1861  27
  -4  -9  -5 1339.34 102.942  37
  -4  -9  -5 1163.61 91.8069  27
  -4  -9  -5 1196.37 89.8672  28
  -4  -9  -6 3169.21 156.314  28
  -4  -9  -6 3406.66 172.373  37
   4  -9   6 3393.56 165.530  16
   4  -9   7 578.967 71.4283  16
  -4  -9  -7 578.226 68.4866  27
  -4  -9  -7 481.991 63.9900  28
   4  -9   8 135.577 39.7254  16
  -4  -9  -8 159.033 43.2279  27
  -4  -9  -8 184.033 43.5671  28
   4  -9   9 29.8498 30.9171  16
   4   9   9 56.6571 28.2935  29
  -4  -9  -9 17.5904 28.4058  28
  -4  -9  -9 45.4649 27.5326  27
  -4  -9 -10 39.1026 28.3214  28
  -4  -9 -10 36.6986 27.1526  27
  -4  -9 -11 682.397 70.1974  28
  -4  -9 -12 1287.00 86.0489  28
  -4  -9 -13 713.690 57.9946  28
  -4  -9 -14 2.36885 12.2646  28
   4 -10 -17 742.994 56.5261  27
  -4 -10  16-3.68898 20.9949  32
   4 -10 -16 4.09851 21.6573  27
  -4 -10  15 130.332 38.1033  32
  -4  10  15 177.159 34.6772  29
   4 -10 -15 144.563 36.9870  27
  -4 -10  14 1216.13 91.2471  32
  -4  10  14 1208.33 86.8109  29
  -4 -10  13 27.5221 31.3519  32
  -4  10  13 114.394 34.3408  29
  -4 -10  12 1790.94 117.052  32
  -4  10  12 1725.56 112.917  29
  -4 -10  11 106.654 37.5922  32
  -4  10  11 146.045 40.3298  29
  -4 -10  10 206.072 47.0636  32
  -4  10  10 199.905 43.6859  29
  -4 -10   9 28914.0 666.249  32
  -4  10   9 28199.8 667.073  29
  -4 -10   8 1275.63 90.2136  32
  -4  10   8 1211.26 89.6903  29
   4 -10  -8 1037.21 98.9302   9
   4 -10  -8 1132.59 103.903  10
  -4  10   7 19.6225 20.0802  29
   4 -10  -7 13.2471 28.8625  10
   4 -10  -7 32.9354 32.6527   9
  -4  10   7-5.54071 23.4233   8
   4 -10  -6 4176.99 192.774   9
   4 -10  -6 3986.38 188.798  10
   4 -10  -6 4510.16 172.064  13
  -4  10   6 3908.40 167.041  29
  -4 -10   6 4153.68 170.014  20
   4 -10  -6 4359.22 184.150   3
   4 -10  -5 112.342 36.4694  10
   4 -10  -5 72.5398 34.4385   9
   4 -10  -5 68.3922 25.9973  13
  -4  10   5 103.020 29.9790  29
  -4 -10   5 42.6591 24.5896  20
   4 -10  -5 162.575 38.0287   3
   4 -10  -4 934.372 83.7536  10
   4 -10  -4 832.669 68.1547  13
  -4 -10   4 782.606 71.7629  20
   4 -10  -4 858.840 82.8381   9
   4 -10  -4 1027.64 83.3412   3
   4 -10  -3 95.6960 27.0351  11
   4 -10  -3 104.147 29.0712  13
   4 -10  -3 72.8343 29.1422   3
  -4 -10   3 109.955 31.9983  20
   4 -10  -3 68.6341 31.6080  10
   4 -10  -3 90.2922 34.8166   9
   4 -10  -2 164.832 32.3053  11
   4 -10  -2 196.542 36.8453  13
   4 -10  -2 121.468 32.7204   3
   4 -10  -2 149.875 36.7358  26
   4 -10  -2 152.793 40.0984   9
   4 -10  -1 139.553 36.2964  26
   4 -10  -1 70.3753 29.8048   3
   4 -10  -1 109.796 29.3814  11
   4 -10  -1 85.8684 27.1334  13
  -4 -10   0 1305.43 92.1431  20
   4 -10   0 1493.06 88.3297  13
  -4 -10   0 1456.51 92.1023  27
   4 -10   1 828.288 66.9476  13
  -4 -10  -1 801.785 70.5788  27
  -4 -10  -2 22.4252 22.1819  37
   4 -10   2 81.9191 29.0480  13
  -4 -10  -2 34.5379 21.5128  27
  -4 -10  -3 3048.09 148.564  27
  -4 -10  -3 3145.95 158.908  37
  -4 -10  -4 1253.68 96.0770  27
  -4 -10  -4 1508.01 110.139  37
  -4 -10  -5-17.2668 29.7994  27
   4 -10   5 42.5083 31.4406  26
  -4 -10  -5-6.52267 27.5737  37
   4 -10   5-6.13543 28.2639  16
   4 -10   6 2579.13 146.087  16
  -4 -10  -6 2404.35 138.757  27
  -4 -10  -6 2595.31 139.432  28
   4 -10   7 4062.42 191.316  16
  -4 -10  -7 4513.30 196.016  27
  -4 -10  -7 4439.56 190.816  28
   4 -10   8 1991.79 127.418  16
  -4 -10  -8 2138.40 128.324  27
  -4 -10  -8 2124.91 126.880  28
   4 -10   9 1550.44 109.197  16
  -4 -10  -9 1338.05 100.370  28
  -4 -10  -9 1417.79 102.505  27
  -4 -10 -10 636.712 67.3229  28
  -4 -10 -10 653.296 67.3308  27
  -4 -10 -11 121.985 35.1527  28
  -4 -10 -11 109.859 31.0123  27
  -4 -10 -12 52.3268 25.0014  28
  -4 -10 -13 62.0524 20.8982  28
  -4  11  16 667.861 48.4077  29
   4 -11 -16 654.899 55.4970  27
  -4  11  15 954.737 66.8636  29
  -4 -11  15 970.392 72.4384  32
   4 -11 -15 758.733 68.4804  27
  -4  11  14 762.123 66.0340  29
  -4 -11  14 673.753 67.7614  32
   4 -11 -14 896.737 78.2851  27
  -4  11  13 152.120 36.4459  29
  -4 -11  13 208.268 46.2941  32
  -4  11  12 197.689 41.2036  29
  -4 -11  12 107.439 39.4333  32
  -4  11  11 1914.53 120.189  29
  -4 -11  11 2046.26 122.485  32
  -4  11  10 5229.64 211.076  29
  -4 -11  10 5210.24 206.124  32
  -4 -11   9 5006.16 198.097  32
   4 -11  -9 5327.96 219.337   3
  -4  11   9 4802.75 200.747  29
   4 -11  -8 10215.2 309.629  13
  -4  11   8 9738.46 307.387  29
   4 -11  -8 9592.23 342.130  10
   4 -11  -8 10561.5 329.673   3
   4 -11  -7 563.748 63.5488  13
  -4  11   7 523.741 62.3740  29
   4 -11  -7 568.293 77.7471  10
   4 -11  -7 431.995 70.3920   9
   4 -11  -7 478.243 65.7454   3
   4 -11  -6 129.939 41.5322  10
   4 -11  -6 48.7632 36.8250   9
   4 -11  -6 72.9827 30.0009  13
  -4  11   6 60.4602 27.6873  29
  -4 -11   6 75.8598 31.1822  20
   4 -11  -6 5.87128 27.0666   3
   4 -11  -5 5493.87 233.010   9
  -4 -11   5 5481.96 197.686  14
   4 -11  -5 5008.11 221.629  10
   4 -11  -5 5722.84 205.817  13
  -4  11   5 5629.44 206.066  29
  -4 -11   5 5654.82 210.558  20
   4 -11  -5 5600.60 221.368   3
   4 -11  -4-6.18865 26.9670  10
   4 -11  -4 26.2254 36.6650   9
  -4 -11   4 4.38037 21.2146  14
   4 -11  -4 4.47662 20.6225  11
   4 -11  -4 4.53867 23.0041  13
  -4  11   4 4.73123 21.2141  29
  -4 -11   4 20.7768 26.3266  20
   4 -11  -4 5.75794 23.5682   3
  -4 -11   3 175.039 35.9722  14
   4 -11  -3 194.063 38.5767  13
   4 -11  -3 173.966 35.4569  11
   4 -11  -3 213.601 44.5374   3
  -4 -11   3 187.883 41.4049  20
   4 -11  -3 119.295 39.3929   9
   4 -11  -2 494.978 54.5316  11
   4 -11  -2 497.929 55.3107  13
   4 -11  -2 502.745 65.1643   3
   4 -11  -2 414.365 59.9790  26
  -4 -11   2 591.215 66.5389  20
   4 -11  -2 503.136 66.6064   9
   4 -11  -1 4082.40 184.563  26
   4 -11  -1 4187.82 188.567   3
  -4 -11   1 4323.95 180.569  20
   4 -11  -1 4129.49 165.172  13
  -4 -11   0 333.062 51.2092  20
   4 -11   0 406.193 49.8107  13
   4 -11   0 435.762 61.7098  26
  -4 -11   0 376.520 50.4982  27
   4 -11   1 963.284 74.8908  13
   4 -11   1 1002.55 90.6184  26
  -4 -11  -1 991.468 81.4212  27
  -4 -11  -2 2236.39 125.096  27
   4 -11   2 2266.83 137.392  26
  -4 -11  -3 2919.25 156.767  37
  -4 -11  -3 2495.13 138.585  27
   4 -11   3 2718.62 153.968  26
  -4 -11  -4 98.6277 34.7920  37
  -4 -11  -4 69.0986 32.2527  27
   4 -11   4 147.329 43.3851  26
   4 -11   5 57.0045 32.7934  16
  -4 -11  -5 11.8899 28.0982  27
   4 -11   5-25.2687 38.3524  26
   4 -11   6 2794.42 153.609  16
  -4 -11  -6 2823.22 151.170  27
   4 -11   7 893.192 88.0913  16
  -4 -11  -7 1074.80 87.8812  28
  -4 -11  -7 937.785 85.8432  27
   4 -11   8 188.902 45.6711  16
  -4 -11  -8 313.192 53.3661  27
  -4 -11  -8 290.368 50.0966  28
   4 -11   9 336.063 52.1936  16
  -4 -11  -9 313.552 49.6130  28
  -4 -11  -9 282.595 49.1858  27
  -4 -11 -10 81.7078 30.3585  28
  -4 -11 -10 36.6805 25.6617  27
  -4 -11 -11 528.800 53.4880  28
  -4 -11 -11 537.071 53.7333  27
  -4 -11 -12 435.892 43.3836  28
   4 -12 -16-15.2237 15.6382  27
   4 -12 -15 44.9772 21.0428  27
  -4  12  15 85.5920 22.9564  29
  -4 -12  15 79.8475 25.0650  32
   4 -12 -14-4.24783 21.9928  27
  -4  12  14 15.0556 19.8892  29
  -4 -12  14-11.7428 23.0324  32
   4 -12 -13-4.87719 23.6206  27
  -4  12  13 4.45262 22.0719  29
  -4 -12  13-13.4778 23.7400  32
  -4  12  12 1352.91 94.6361  29
  -4 -12  12 1529.47 100.551  32
  -4  12  11 192.920 43.6354  29
  -4 -12  11 174.371 40.3406  32
  -4  12  10 1360.62 99.5477  29
  -4 -12   9 1849.82 109.057  14
  -4  12   9 1873.88 117.129  29
  -4 -12   8 123.474 34.8420  14
  -4  12   8 111.356 37.2807  29
   4 -12  -8 120.099 42.3073   3
  -4 -12   7 4.75567 24.6232  14
  -4  12   7 16.3595 25.7744  29
   4 -12  -7 18.9483 29.8528   3
   4 -12  -6 565.169 79.0336  10
   4 -12  -6 464.449 72.4455   9
   4 -12  -6 567.849 64.9330  13
  -4 -12   6 602.969 63.5325  14
  -4  12   6 612.213 66.1972  29
  -4 -12   6 560.013 66.5560  20
   4 -12  -6 521.792 71.3925   3
   4 -12  -5 4223.37 210.787   9
   4 -12  -5 4311.02 210.339  10
  -4 -12   5 4624.75 182.766  14
   4 -12  -5 4559.10 185.756  13
   4 -12  -5 4618.32 185.086  11
  -4  12   5 4698.80 189.461  29
  -4 -12   5 4829.32 196.462  20
   4 -12  -5 4770.17 207.140   3
   4 -12  -4-7.09667 39.6879   9
  -4 -12   4 28.4737 25.0791  14
   4 -12  -4 52.5417 28.1082  11
   4 -12  -4 9.80374 23.1704  13
  -4  12   4 5.07666 23.3890  29
  -4 -12   4 61.2880 32.2535  20
   4 -12  -4-6.25072 33.6859   3
   4 -12  -3 7050.28 273.758   9
  -4  12   3 7135.51 242.773  29
  -4 -12   3 6614.85 232.116  14
   4 -12  -3 7142.34 238.884  13
  -4 -12   3 6898.69 249.103  20
   4 -12  -3 7174.62 264.402   3
   4 -12  -2 22869.6 587.263  26
  -4 -12   2 22673.0 558.571  14
   4 -12  -2 23155.9 558.477  13
  -4 -12   2 23819.5 585.070  20
   4 -12  -2 23008.6 597.206   3
  -4 -12   1 2140.06 127.751  20
   4 -12  -1 2216.87 119.658  13
   4 -12  -1 2280.17 137.417  26
  -4 -12   0 865.598 80.3855  20
   4 -12   0 796.641 71.0614  13
   4 -12   0 762.484 82.2519  26
   4 -12   1 3464.80 177.429  26
  -4 -12  -1 3585.98 162.588  27
  -4 -12  -2 1952.59 119.263  27
   4 -12   2 2002.41 132.510  26
  -4 -12  -3 62.7801 31.9480  27
   4 -12   3 93.4751 36.6929  26
  -4 -12  -4-11.7540 27.7772  27
   4 -12   4-6.61143 29.6447  26
   4 -12   5 1694.80 119.652  16
  -4 -12  -5 1863.81 120.599  27
   4 -12   5 1745.44 122.147  26
   4 -12   6 2426.29 141.437  16
  -4 -12  -6 2504.86 140.887  27
   4 -12   7 100.777 36.0520  16
  -4 -12  -7 130.475 40.7170  27
   4 -12   8 411.498 58.7531  16
  -4 -12  -8 392.413 56.8178  27
  -4 -12  -9 14.2276 25.0618  27
  -4 -12 -10 60.7521 25.3994  28
  -4 -12 -10 48.3967 23.7529  27
  -4 -12 -11 22.3680 17.2221  27
  -4 -12 -11 9.23399 16.5893  28
  -4 -12 -12 19.8726 14.7634  27
   4 -13 -15 137.954 24.7554  27
  -4  13  15 175.546 24.8261  29
  -4  13  14 549.115 48.7261  29
  -4 -13  14 455.575 46.6358  32
  -4  13  13-3.85880 17.7765  29
  -4 -13  13-7.49107 22.7396  32
  -4  13  12 178.753 36.1220  29
  -4  13  11 479.106 58.5772  29
  -4  13  10 1262.74 92.9511  29
  -4 -13  10 1104.10 81.4294  14
  -4  13   9 43.5474 27.6107  29
  -4 -13   9 73.6353 28.7948  14
  -4  13   8 1363.19 99.7144  29
  -4 -13   8 1315.51 91.9554  14
  -4 -13   7 798.472 72.2219  19
  -4 -13   7 936.789 77.9601  14
  -4  13   6 6149.56 230.409  29
  -4 -13   6 6530.01 236.747  20
   4 -13  -6 6466.31 251.931   3
  -4 -13   6 6085.55 221.426  14
  -4  13   5 53.8828 31.1927  29
  -4 -13   5 17.0552 28.1836  20
   4 -13  -5 13.0940 31.7097   3
  -4 -13   5 4.94722 27.6689  14
  -4  13   4 547.100 63.3675  29
  -4 -13   4 538.090 63.3817  14
   4 -13  -4 559.546 75.3260   3
  -4 -13   4 592.564 70.7695  20
  -4 -13   3 3353.32 155.403  14
  -4 -13   3 3364.33 165.692  20
   4 -13  -3 3541.68 180.215   3
  -4 -13   2 738.717 78.5306  20
  -4 -13   2 690.836 71.0232  14
   4 -13  -2 606.255 76.5599  26
  -4 -13   1 1067.03 91.0520  20
   4 -13  -1 891.029 91.2012  26
  -4 -13   0 1152.41 94.6832  20
   4 -13   0 1126.59 100.650  26
  -4 -13  -1 511.924 64.1819  20
   4 -13   1 393.208 66.9835  26
   4 -13   2 1686.32 123.705  26
  -4 -13  -2 1527.79 105.562  27
  -4 -13  -3 5.68057 26.1724  27
   4 -13   3 74.5398 37.8978  26
   4 -13   4 91.7445 34.1299  15
  -4 -13  -4 178.591 42.6687  27
   4 -13   4 79.0734 38.1986  26
   4 -13   5 492.891 59.3439  15
   4 -13   5 484.217 66.8332  16
   4 -13   5 647.064 75.6534  26
  -4 -13  -5 590.920 68.8098  27
   4 -13   6 759.901 78.1416  16
  -4 -13  -6 867.081 80.6782  27
   4 -13   7 92.3667 34.5270  16
  -4 -13  -7 162.231 41.0789  27
   4 -13   8 53.6866 28.7307  16
  -4 -13  -8 37.9157 25.5539  27
  -4 -13  -9 308.568 45.1343  27
  -4 -13 -10-3.37167 17.0891  27
  -4 -13 -11 2.51941 13.5768  27
  -4  14  14 9.66770 13.0257  29
  -4  14  13-3.15706 16.0014  29
  -4  14  12-22.7605 20.0496  29
  -4  14  11 17.3418 22.9111  29
  -4 -14  11 14.2777 18.8638  14
  -4  14  10 133.221 34.9187  29
  -4 -14  10 123.426 31.5782  14
  -4  14   9 151.723 38.2803  29
  -4 -14   9 158.953 34.0996  14
  -4  14   8 57.7418 29.3770  29
  -4 -14   8 63.5243 28.7943  14
  -4  14   7 144.519 36.2815  29
  -4 -14   7 107.596 33.9588  19
  -4 -14   7 89.4876 33.4561  14
  -4 -14   6 752.362 70.9060  14
  -4  14   6 846.087 77.3682  29
  -4 -14   6 754.517 71.9912  19
  -4 -14   5 338.068 50.2664  14
  -4  14   5 360.632 53.1511  29
  -4 -14   5 347.364 54.8821  20
  -4 -14   4 17.6156 29.1078  20
  -4 -14   4 10.1145 24.4938  14
  -4 -14   3 2574.37 142.516  20
  -4 -14   3 2128.76 122.724  14
  -4 -14   2 3340.84 164.651  20
  -4 -14   2 3013.19 148.610  14
   4 -14  -2 2945.48 160.653  26
  -4 -14   1-5.97676 34.0154  20
   4 -14  -1 13.2002 33.4522  26
  -4 -14   1 15.9749 26.9894  14
   4 -14   0 638.862 78.7598  26
   4 -14   1 706.106 83.4831  26
   4 -14   2 13.5079 32.7105  26
   4 -14   3 46.1697 35.5465  26
  -4 -14  -3 16.1854 26.7484  27
   4 -14   4-14.5724 25.1500  15
   4 -14   4-23.7807 30.1332  16
   4 -14   4-12.5522 33.1648  26
  -4 -14  -4 5.38783 26.7083  27
   4 -14   5 284.204 46.3026  15
   4 -14   5 271.565 49.9851  16
  -4 -14  -5 305.299 49.4525  27
   4 -14   5 369.896 59.1733  26
   4 -14   6 204.989 43.9460  16
  -4 -14  -6 254.267 46.1310  27
   4 -14   7 3503.44 154.593  16
  -4 -14  -7 3585.55 153.980  27
   4 -14   8 1204.55 82.1608  16
  -4 -14  -8 1278.38 82.9995  27
  -4 -14  -9 141.346 29.4471  27
  -4 -14 -10 13.0915 16.1367  27
  -4  15  13-2.35530 12.6924  29
  -4  15  12 15.0822 17.7516  29
  -4 -15  11-2.95377 15.6084  14
  -4  15  11-3.58476 17.7698  29
  -4 -15  10 732.817 59.3024  14
  -4  15  10 805.446 66.6006  29
  -4 -15   9 118.120 30.9848  14
  -4  15   9 80.1187 28.6713  29
  -4 -15   8 49.4224 24.6339  14
  -4  15   8 33.1568 23.4921  29
  -4 -15   7 192.504 38.6228  14
  -4 -15   7 254.580 44.6796  19
  -4  15   7 217.093 40.5948  29
  -4 -15   6 91.7711 33.3008  14
  -4 -15   6 131.641 35.8810  19
  -4  15   6 91.0064 31.2154  29
  -4 -15   5 34.5116 27.0805  19
  -4 -15   5 28.5047 24.0860  14
  -4 -15   4 243.933 45.7328  19
  -4 -15   4 175.863 39.8397  14
  -4 -15   3 25.8068 31.3405  19
  -4 -15   3 35.0771 23.6910  14
   4 -15  -2 111.940 42.1643  26
  -4 -15   2 163.581 38.6694  14
   4 -15  -1 185.301 49.6857  26
  -4 -15   1 109.098 34.3781  14
   4 -15   0 641.931 77.7706  26
  -4 -15   0 785.794 75.2659  14
   4 -15   1-51.8432 35.5905  26
  -4 -15  -1-5.24896 23.5403  14
   4 -15   2 50.8922 36.8361  26
   4 -15   3 135.360 35.3073  15
   4 -15   3 115.964 40.8639  26
   4 -15   4 16.0190 27.0637  16
   4 -15   4-13.1863 26.2776  15
  -4 -15  -4 14.2459 21.2920  27
   4 -15   4 17.0411 28.7905  26
   4 -15   5 484.669 53.9610  15
   4 -15   5 446.004 56.9390  16
   4 -15   5 524.006 63.1685  26
  -4 -15  -5 566.591 59.6053  27
   4 -15   6 1554.28 88.3073  15
   4 -15   6 1611.44 98.4165  16
  -4 -15  -6 1714.78 97.8335  27
   4 -15   7 46.8854 23.0001  16
  -4 -15  -7 26.1546 21.9959  27
  -4 -15  -8-3.17687 16.7873  27
  -4 -15  -9 57.8744 18.2631  27
  -4  16  12 134.349 21.0498  29
  -4  16  11 13.6040 14.0890  29
  -4  16  10 77.4278 23.3956  29
  -4 -16  10 35.6500 20.1037  14
  -4  16   9 80.4381 25.0810  29
  -4 -16   9 69.8009 23.9866  14
  -4  16   8 612.162 58.1443  29
  -4 -16   8 519.315 50.8915  14
  -4  16   7 336.742 46.8642  29
  -4 -16   7 369.604 47.5378  19
  -4 -16   7 375.342 46.9875  14
  -4 -16   6 339.704 47.7022  19
  -4 -16   6 339.428 45.9722  14
  -4 -16   5 45.0853 28.5925  19
  -4 -16   5 12.8817 22.2362  14
  -4 -16   4 42.1424 29.2838  19
  -4 -16   4 31.3428 21.6948  14
  -4 -16   3 38.1680 30.6733  19
  -4 -16   3 13.8341 23.3761  14
  -4 -16   2 843.139 73.7701  14
  -4 -16   2 730.089 69.9493  19
  -4 -16   1 9.53185 24.1566  14
  -4 -16   1 14.0477 27.5541  19
  -4 -16   0 427.272 52.7099  19
   4 -16   0 437.238 62.9798  26
  -4 -16   0 455.387 56.0969  14
   4 -16   1 351.033 57.3338  26
  -4 -16  -1 313.889 47.2805  14
   4 -16   2 696.676 74.9375  26
  -4 -16  -2 698.593 66.5806  14
   4 -16   3 234.486 47.5682  26
   4 -16   3 155.743 37.5866  16
   4 -16   3 162.914 33.2214  15
  -4 -16  -3 169.939 37.6539  14
   4 -16   4 306.699 42.7445  15
   4 -16   4 342.416 48.6365  16
  -4 -16  -4 251.787 40.5352  14
   4 -16   5 93.4921 27.1445  15
   4 -16   5 52.9013 24.3718  16
  -4 -16  -5 94.0382 26.5228  27
   4 -16   6 156.364 31.5140  16
   4 -16   6 137.688 27.2208  15
  -4 -16  -6 104.071 24.9009  27
   4 -16   7 302.644 36.6136  16
  -4 -16  -7 311.417 35.9652  27
  -4 -16  -8-6.66628 12.8627  14
  -4 -16  -8 13.2638 13.2161  27
  -4  17  10 168.692 24.7889  29
  -4 -17   9 648.360 47.1685  14
  -4 -17   8 146.102 26.8625  14
  -4 -17   7 386.237 42.6442  14
  -4 -17   7 337.663 41.7533  19
  -4 -17   6 2047.28 99.4039  14
  -4 -17   6 1915.95 98.3697  19
  -4 -17   5 436.768 47.8452  14
  -4 -17   5 461.060 51.9809  19
  -4 -17   4 596.230 56.8123  14
  -4 -17   4 535.762 57.0769  19
  -4 -17   3-8.29364 24.0043  19
  -4 -17   3-3.96298 19.6448  14
  -4 -17   2 49.6480 25.8815  19
  -4 -17   2 40.5913 25.0279  14
  -4 -17   1 16.1067 22.1156  19
  -4 -17   1 24.6339 23.7686  14
  -4 -17   0 19.0457 22.0508  19
  -4 -17   0 8.17277 23.2581  14
  -4 -17  -1 56.2773 24.7937  14
   4 -17   2-3.60562 20.1637  15
   4 -17   2 12.6536 21.8378  16
  -4 -17  -2 7.74197 18.7475  14
   4 -17   3 66.1971 24.8009  15
   4 -17   3 97.5477 29.5048  16
  -4 -17  -3 149.389 32.0380  14
   4 -17   4 23.5899 19.2124  15
   4 -17   4 10.5370 19.6437  16
  -4 -17  -4 9.97713 19.2530  14
   4 -17   5 22.7404 16.4754  15
   4 -17   5 45.8127 20.6793  16
  -4 -17  -5 49.8490 20.0953  14
   4 -17   6 149.183 25.2337  16
  -4 -17  -6 161.513 26.9079  14
  -4 -18   7 11.6060 14.3057  14
  -4 -18   6-2.61042 15.1107  14
  -4 -18   6 16.7657 18.2043  19
  -4 -18   5 150.588 27.3022  14
  -4 -18   5 113.877 26.7378  19
  -4 -18   4 21.1745 19.4494  14
  -4 -18   4 19.5623 20.0952  19
  -4 -18   3 20.0471 20.5896  19
  -4 -18   3-12.6318 18.2799  14
  -4 -18   2 56.4006 23.0141  19
  -4 -18   2 51.8529 22.9977  14
  -4 -18   1 3.18588 17.8170  19
  -4 -18   1 13.0262 16.8613  14
   4 -18   0 117.352 28.6997  16
  -4 -18   0 109.563 27.5380  14
   4 -18   1-3.37226 17.0920  16
   4 -18   1 2.98871 15.7929  15
  -4 -18  -1-6.22280 17.3998  14
   4 -18   2 112.387 23.6367  15
   4 -18   2 118.351 25.8007  16
  -4 -18  -2 123.029 26.1772  14
   4 -18   3 24.2979 14.5363  15
   4 -18   3 30.6687 16.6769  16
  -4 -18  -3 34.6468 17.5982  14
   4 -18   4 24.6695 14.7421  15
   4 -18   4 14.3250 15.3543  16
  -4 -18  -4 32.6341 16.1602  14
  -4 -19   4 35.7443 16.3427  14
  -4 -19   3-2.22582 12.4474  14
  -4 -19   3 4.79708 15.2092  19
  -4 -19   2-4.56791 14.4832  14
  -4 -19   2 25.9056 14.9340  19
   4 -19  -1 100.555 22.2047  15
  -4 -19   1 125.890 22.9176  14
   4 -19   0 44.2254 17.3568  15
  -4 -19   0 57.7865 18.9606  14
  -5   0  19 164.765 33.5822  22
  -5   0  18 5.13707 25.4647  22
  -5   0  17 341.409 55.2275  23
  -5   0  17 309.826 51.8621  21
  -5   0  17 258.850 50.4071  22
  -5   0  16 32.9101 29.5124  22
  -5   0  16-12.9418 27.3548  23
  -5   0  16 6.11566 28.1728  24
  -5   0  16 6.35057 25.9937  21
  -5   0  15-6.09297 32.8359  25
  -5   0  15-6.31269 27.5096  24
  -5   0  15-20.0685 26.4549  23
  -5   0  15-40.1130 38.7009  21
  -5   0  15 6.78148 26.8186  22
  -5   0  14-5.98187 28.9714  25
  -5   0  14 37.3019 27.0912  24
  -5   0  14 6.58003 26.9339  23
  -5   0  14 13.3188 27.2587  22
  -5   0  13 7412.30 265.973  25
  -5   0  13 7897.04 276.238  24
  -5   0  13 7869.06 279.887  23
  -5   0  13 7512.37 275.651  22
   5   0 -13 7898.07 276.886   4
  -5   0  12-11.6525 24.6301  22
  -5   0  12 17.3130 25.8764  23
  -5   0  12 46.3410 28.7950  25
   5   0 -12 16.4547 25.2675   4
  -5   0  11 20098.3 502.049  25
  -5   0  11 19760.3 515.050  23
  -5   0  11 20113.3 516.871  22
   5   0 -11 21261.8 513.325   4
  -5   0  11 19921.5 501.613  30
  -5   0  10 9.56076 15.9764  22
  -5   0  10 4.74416 18.7602  23
  -5   0  10-12.2195 16.6722  34
   5   0 -10-12.8207 18.6222   4
  -5   0   9 407.675 46.4218  34
   5   0  -9 325.477 42.3856   4
  -5   0   8 9.75730 11.9078  34
  -5   0   8 30.0734 17.3007   5
   5   0  -8-3.29721 16.3447   4
   5   0  -7 587.250 48.6779   4
  -5   0   7 580.284 47.9085   5
  -5   0   7 599.253 44.8956   8
   5   0  -6-2.71139 13.7424   4
  -5   0   6 11.1912 12.5447   5
  -5   0   6-2.61192 11.0415  34
  -5   0   6-2.40859 10.1820   8
  -5   0   5 17892.6 411.552   5
   5   0  -5 18429.6 412.347   4
   5   0  -4 13.1082 13.4635   6
  -5   0   4 2.43909 10.9371   5
   5   0  -3 110856. 2135.52   6
   5   0  -2 20.5330 14.2650   6
   5   0  -2 1.92616 9.10465  11
   5   0  -1 229.000 29.0504   6
   5   0  -1 152.686 22.3662  11
   5   0   0 40.0542 17.7641   6
   5   0   0 41.7472 16.8367  11
   5   0   1 90438.1 1792.30   6
  -5   0  -1 95251.2 1793.58  33
   5   0   1 89936.2 1795.99  11
   5   0   2 11.2188 17.5406   6
  -5   0  -2 39.5962 16.1016  33
   5   0   2 9.47777 18.5941  11
  -5   0  -3 34014.4 728.075  33
   5   0   3 34035.9 722.548   6
  -5   0  -4 14.3975 17.0235  33
   5   0   4 77.8835 25.6724   6
  -5   0  -5 16.3068 20.6721  33
   5   0   5 55.6732 22.9737   6
  -5   0  -6-13.7730 25.6741  33
  -5   0  -6 12.0893 18.5637  31
  -5   0  -7 24135.9 595.946  33
   5   0   7 25148.0 626.813   2
  -5   0  -8 5.60729 22.9519  33
   5   0   8 17.9579 26.8403  18
   5   0   8 6.56032 28.5868   2
   5   0   9 9139.92 310.605  18
   5   0   9 9797.61 329.650   2
   5   0  10-6.24227 28.7562  18
   5   0  10-6.79576 32.9123   2
   5   0  11 1232.97 98.0941  18
   5   0  11 1283.90 108.150   2
   5   0  12 16.9506 28.6456  17
   5   0  12 64.6114 34.1487  18
   5   0  13 14.4572 26.4662  17
   5   0  13 22.6869 23.4947  18
   5   0  14-14.0009 17.3509  18
   5   0  14 3.78743 19.6094  17
   5   0  15 146.450 27.3571  17
  -5   1  20 56.3388 19.0486  22
  -5  -1  19 274.564 40.1621  22
  -5   1  19 225.249 36.9373  22
  -5   1  18 35.3643 26.1567  22
  -5  -1  18-5.12084 22.9609  22
  -5   1  18-4.71223 19.9204  21
  -5   1  17 438.710 61.0640  22
  -5   1  17 512.643 65.9075  23
  -5  -1  17 596.581 70.8955  22
  -5   1  17 395.464 57.5029  21
  -5  -1  16 33.0605 31.2585  22
  -5   1  16 66.7393 34.5369  24
  -5  -1  16 48.5464 29.3971  24
  -5  -1  16 6.21340 30.0996  21
  -5  -1  16 64.0942 31.7790  23
  -5   1  16 6.46256 27.3282  23
  -5   1  16 51.4086 32.5773  21
  -5   1  16 64.8397 35.6134  22
  -5  -1  15 30.5820 33.6043  25
  -5  -1  15 81.9643 36.8224  22
  -5   1  15 60.1839 33.1643  22
  -5  -1  15 43.9390 32.5153  24
  -5   1  15 18.8257 33.1758  24
  -5  -1  15 73.2407 31.4862  23
  -5   1  15 73.4044 35.2774  23
  -5  -1  15 85.6898 36.2122  21
  -5  -1  14 54.1707 31.8261  25
  -5   1  14 85.4497 38.6944  22
  -5   1  14 41.3332 30.5930  25
  -5  -1  14 32.8782 28.6762  23
  -5  -1  14 80.6848 34.8306  22
  -5   1  14 72.2183 32.5646  23
  -5   1  14 117.593 38.1570  24
  -5  -1  14 49.5338 32.7385  24
  -5  -1  14 66.1287 34.9626  21
  -5   1  13 15264.1 433.218  25
  -5  -1  13 15265.7 434.934  25
  -5  -1  13 16056.9 444.065  24
  -5   1  13 15347.3 439.149  24
  -5  -1  13 15459.5 449.727  22
  -5  -1  13 15649.4 449.471  23
  -5   1  13 16260.3 453.356  23
  -5   1  13 15045.7 443.544  22
   5  -1 -13 17033.0 452.512   4
   5   1 -13 16466.6 450.539   4
  -5   1  12 282.036 48.5871  22
  -5   1  12 301.180 48.5584  25
  -5  -1  12 353.394 54.6899  23
  -5   1  12 213.051 43.7970  23
  -5  -1  12 270.818 45.7119  25
   5   1 -12 308.746 51.0858   4
   5  -1 -12 239.852 44.9544   4
  -5  -1  11 118.339 35.5358  22
  -5   1  11 99.4137 30.3278  22
  -5  -1  11 164.567 36.5493  25
  -5   1  11 115.285 32.3301  23
  -5  -1  11 58.1345 27.4072  23
  -5   1  11 50.4438 23.2954  25
   5   1 -11 58.7298 29.3009   4
   5  -1 -11 77.5820 27.6405   4
  -5   1  11 79.4000 28.8245  30
  -5  -1  11 88.5184 28.7523  30
  -5   1  10 5138.00 195.934  23
  -5  -1  10 5331.03 200.409  22
  -5  -1  10 5354.27 199.613  23
  -5   1  10 5111.76 183.093  34
   5  -1 -10 5296.42 189.910   4
   5   1 -10 5401.60 191.408   4
  -5   1   9 848.070 63.7610  34
  -5  -1   9 919.993 66.7060  34
   5   1  -9 829.295 64.6054   4
   5  -1  -9 851.752 65.4167   4
  -5   1   8 23.3892 14.9925   5
   5   1  -8 49.5671 20.0697   4
   5  -1  -8 49.4490 20.9115   4
  -5  -1   8 26.7270 17.6629   5
  -5   1   8 19.2281 14.3803  34
  -5  -1   8 30.4566 18.5922  34
  -5   1   8 32.1044 14.8035   8
   5  -1  -7 9773.88 261.450   4
   5   1  -7 9705.89 260.780   4
  -5   1   7 9595.32 258.493  34
  -5  -1   7 9830.66 262.253  34
  -5  -1   7 10074.9 265.435   5
  -5   1   7 10517.4 267.822   5
  -5   1   7 10179.7 258.522   8
  -5  -1   6 61.4493 16.4551   5
   5  -1  -6 41.1724 17.9000   4
   5   1  -6 46.6836 17.1883   4
  -5   1   6 36.3362 15.9278   5
  -5  -1   6 26.7769 13.5954  34
  -5   1   6 53.4547 15.9353   8
   5   1  -5 11235.5 284.191   4
   5  -1  -5 11356.7 284.771   4
  -5  -1   5 11853.3 288.111   5
  -5   1   5 11568.9 286.273   5
  -5  -1   5 11892.8 282.348  34
   5   1  -4 17746.2 388.936   6
  -5  -1   4 17665.6 398.819   5
  -5   1   4 17540.5 398.795   5
   5  -1  -4 17768.8 396.464   6
   5  -1  -3 10107.5 253.137   6
   5   1  -3 10263.2 247.081   6
   5  -1  -3 10024.0 238.675  11
   5   1  -2 33189.4 686.674   6
   5  -1  -2 33905.0 691.852   6
   5  -1  -2 32721.5 678.779  11
   5   1  -1 2649.53 99.4824   6
   5  -1  -1 2933.35 105.541   6
   5   1  -1 2674.82 96.9249  11
   5  -1  -1 2848.06 100.745  11
   5   1   0 6867.92 191.111   6
   5  -1   0 6753.19 191.904   6
   5   1   0 6787.09 190.040  11
   5  -1   0 6946.60 191.228  11
   5   1   1 18584.3 425.662   6
   5  -1   1 18575.7 425.066   6
  -5   1  -1 19146.1 422.195  33
  -5  -1  -1 18922.1 422.186  33
   5  -1   1 18303.6 427.717  11
   5   1   2 3279.26 123.371   6
   5  -1   2 3419.51 124.376   6
  -5   1  -2 3494.57 125.270  33
  -5  -1  -2 3361.14 123.508  33
   5  -1   2 3398.70 129.858  11
   5  -1   3 51559.5 1048.58   6
  -5   1  -3 50697.9 1051.53  33
  -5  -1  -3 51276.8 1053.70  33
   5  -1   3 49056.4 1058.79  11
  -5   1  -4 22535.6 526.017  33
  -5  -1  -4 23215.6 529.069  33
  -5  -1  -4 22689.0 522.386  31
   5   1   4 23071.5 520.906   6
   5  -1   4 22835.7 519.389   6
  -5   1  -5 1461.44 88.3593  33
  -5  -1  -5 1353.51 85.9398  33
   5   1   5 1455.64 83.9917   6
  -5  -1  -5 1279.14 81.4162  31
  -5   1  -6 4089.10 166.934  33
  -5  -1  -6 3953.66 164.541  33
   5   1   6 4095.14 182.913   1
  -5  -1  -6 3967.71 160.390  31
  -5   1  -7 7557.38 255.990  33
  -5  -1  -7 7688.22 257.265  33
   5   1   7 7972.63 278.866   1
   5  -1   7 7798.72 278.205   2
   5   1   7 7690.88 277.418   2
  -5  -1  -7 7488.29 248.645  31
  -5   1  -8 2765.29 145.597  33
  -5  -1  -8 2796.85 146.360  33
   5  -1   8 2653.04 149.790  18
   5  -1   8 3070.17 165.459   2
   5   1   8 2673.15 155.402   2
   5   1   9 409.973 61.0423  18
   5  -1   9 407.020 65.9404  18
   5   1   9 459.180 69.6166   2
   5  -1   9 378.752 66.7312   2
   5   1  10 4236.25 191.818  18
   5  -1  10 4514.48 205.440  18
   5   1  10 4549.59 211.635   2
   5  -1  10 4689.90 212.678   2
   5   1  11 2702.62 143.963  18
   5  -1  11 2747.09 151.546  18
   5  -1  11 2709.93 154.726   2
   5   1  11 2656.76 155.704   2
   5   1  12 16.7671 27.7125  17
   5  -1  12 33.6001 27.1290  17
   5   1  12 30.7313 24.8140  18
   5  -1  12 66.6076 31.0474  18
   5   1  13 247.344 44.7197  17
   5  -1  13 328.688 49.1035  17
   5  -1  13 294.887 47.2348  18
   5  -1  14 90.5274 26.8175  18
   5   1  14 44.7096 23.9838  17
   5  -1  14 70.8808 25.2759  17
   5   1  15 630.342 48.5256  17
   5  -1  15 557.693 45.4527  17
  -5   2  19 38.6251 21.3301  21
  -5  -2  19 49.6571 22.8475  22
  -5   2  19 30.2009 20.7436  22
  -5   2  18 3207.49 145.874  21
  -5   2  18 3032.14 144.283  22
  -5   2  18 3014.60 144.343  23
  -5  -2  18 2980.67 144.972  22
  -5  -2  17 855.902 82.6813  22
  -5   2  17 816.881 80.5808  21
  -5   2  17 784.253 79.7052  23
  -5   2  17 919.256 82.9632  22
  -5   2  16 11.8532 28.0228  24
  -5   2  16 38.3465 31.6911  23
  -5  -2  16 71.1599 36.0106  24
  -5   2  16 56.8450 32.7114  22
  -5  -2  16 59.1165 34.7188  22
  -5  -2  15 4724.12 206.550  25
  -5  -2  15 4995.68 212.365  24
  -5   2  15 5066.33 213.149  24
  -5  -2  15 4920.01 219.617  22
  -5  -2  15 5194.43 220.082  23
  -5  -2  15 5465.28 224.629  21
  -5   2  15 4793.65 215.515  23
  -5   2  15 4823.55 214.058  22
  -5   2  14 17.3712 30.6236  25
  -5   2  14 116.261 38.6346  22
  -5  -2  14 60.1040 36.5114  25
  -5  -2  14 47.3410 30.3501  22
  -5  -2  14 61.1232 33.5895  24
  -5  -2  14 85.0622 35.2830  23
  -5   2  14 91.4922 37.8500  23
  -5   2  14 128.245 44.2644  24
  -5  -2  14 65.4255 35.9505  21
   5  -2 -13 249.359 50.8680   4
   5   2 -13 244.024 50.6374   4
  -5  -2  13 309.448 54.3413  22
  -5   2  13 326.639 54.3549  24
  -5   2  13 214.950 45.7459  22
  -5   2  13 275.143 48.2531  25
  -5  -2  13 281.678 51.5190  23
  -5  -2  13 373.703 57.8061  24
  -5   2  13 279.589 51.5609  23
  -5  -2  13 380.162 60.5013  21
  -5  -2  13 290.341 50.9765  25
  -5   2  12 5686.76 217.313  25
  -5  -2  12 6222.32 227.820  25
  -5   2  12 6244.65 231.502  24
  -5   2  12 6404.74 238.099  23
  -5  -2  12 6338.95 233.975  24
  -5  -2  12 6370.99 238.783  23
  -5  -2  12 6534.40 243.269  21
  -5  -2  12 5718.83 231.494  22
  -5   2  12 6146.70 233.006  22
   5  -2 -12 6476.09 233.316   4
   5   2 -12 6275.45 233.148   4
  -5  -2  11 4098.01 169.511  25
  -5   2  11 3825.13 161.814  25
   5  -2 -11 4320.49 172.902   4
   5   2 -11 3803.49 166.070   4
  -5   2  11 3946.08 174.104  23
  -5  -2  11 4079.41 178.767  21
  -5  -2  11 4078.00 176.312  23
  -5  -2  11 3897.97 175.157  22
  -5   2  11 3719.60 167.343  22
  -5   2  11 3939.62 164.716  30
  -5  -2  11 3772.01 161.936  30
  -5  -2  10 2987.33 135.767  30
  -5   2  10 3033.34 136.521  30
  -5  -2  10 3436.77 144.868  25
  -5   2  10 3043.97 144.202  23
  -5  -2  10 3254.25 150.912  21
  -5  -2  10 3000.93 144.585  23
  -5  -2  10 2905.84 143.584  22
  -5   2  10 3049.10 132.070  34
   5  -2 -10 3407.94 143.226   4
   5   2 -10 3473.75 145.436   4
   5  -2  -9 12473.6 329.785   4
   5   2  -9 12541.3 330.772   4
  -5   2   9 11785.0 319.537  34
  -5   2   9 12749.9 323.221   8
  -5   2   8 2065.05 98.3558   5
   5  -2  -8 2036.11 97.9948   4
   5   2  -8 2045.80 98.6534   4
  -5   2   8 2261.14 99.7039  34
  -5  -2   8 1967.25 97.9585  34
  -5  -2   8 2142.26 100.005   5
  -5   2   8 1946.27 93.8734   8
   5   2  -7 1790.02 87.6057   4
   5  -2  -7 1882.64 89.2221   4
  -5  -2   7 1948.56 92.7133  34
  -5  -2   7 1823.27 88.2334   5
  -5   2   7 1906.18 89.5443   5
  -5   2   7 1880.86 88.5070   8
   5   2  -6 42188.8 865.236   4
   5  -2  -6 41129.9 862.742   4
  -5  -2   6 41833.4 865.286   5
  -5   2   6 42873.1 867.285   5
  -5   2   6 42043.4 864.200   8
  -5  -2   6 41827.6 864.993  34
  -5   2   5 1565.95 76.0040   8
  -5  -2   5 1596.19 76.3043   5
  -5   2   5 1651.06 77.4447   5
  -5  -2   5 1608.64 75.2283  34
  -5  -2   4 46274.5 951.436   5
  -5   2   4 47419.8 953.594   5
  -5  -2   4 48226.8 947.770  34
   5  -2  -4 46695.4 936.828  11
   5  -2  -3 5681.95 168.872   6
   5   2  -3 5724.94 159.969   6
  -5  -2   3 5922.39 159.270  34
   5  -2  -3 5687.68 157.575  11
   5  -2  -3 5878.31 157.413  13
   5  -2  -2 3699.75 126.892   6
   5   2  -2 3774.96 120.742   6
   5  -2  -2 3649.27 117.780  11
   5  -2  -2 3815.98 117.501  13
   5  -2  -1 6460.29 185.254   6
   5   2  -1 6151.92 175.801   6
   5  -2  -1 6459.19 177.840  11
   5   2   0 3395.47 119.206   6
   5  -2   0 3346.56 122.766   6
   5  -2   0 3544.31 122.210  11
   5   2   1 8607.21 228.532   6
   5  -2   1 7943.80 225.063   6
  -5   2  -1 8598.19 224.078  33
  -5  -2  -1 8439.46 224.408  33
   5  -2   1 8390.67 229.408  11
   5   2   2 220.984 31.9254   6
   5  -2   2 140.504 27.9075   6
  -5   2  -2 234.835 29.6217  33
  -5  -2  -2 235.812 29.3376  33
   5  -2   2 152.229 30.0620  11
   5   2   3 9.71089 21.0941   6
   5  -2   3 18.6483 19.4390   6
  -5   2  -3 50.5378 19.4710  33
  -5  -2  -3 6.41218 17.6133  33
   5  -2   3 65.9821 22.9245  11
  -5   2  -4 4840.50 170.591  33
  -5  -2  -4 4962.70 172.683  33
   5   2   4 5351.72 175.441   6
   5  -2   4 5045.24 168.324   6
  -5  -2  -4 4928.85 172.238  31
   5   2   5 755.244 76.5423   1
  -5   2  -5 784.073 65.0799  33
  -5  -2  -5 877.259 68.5737  33
   5   2   5 992.407 70.4662   6
  -5  -2  -5 896.499 68.2835  31
   5   2   6 3998.57 183.888   1
   5   2   6 4043.39 158.863  36
  -5   2  -6 4531.86 173.034  33
  -5  -2  -6 3761.60 161.066  33
   5   2   6 4083.16 157.817   6
  -5  -2  -6 3867.02 162.762  31
   5   2   7 1569.25 96.8283  36
  -5   2  -7 1448.09 99.4857  33
  -5  -2  -7 1515.84 101.344  33
   5   2   7 1664.96 118.382   1
   5   2   7 1494.80 111.073   2
   5  -2   7 1784.53 120.123   2
  -5  -2  -7 1395.47 97.5235  31
  -5  -2  -8 132.930 36.6495  33
  -5  -2  -8 106.599 33.8989  31
   5   2   8 96.6191 39.1933   2
   5   2   8 145.466 45.8976   1
   5  -2   8 116.502 43.8773   2
   5  -2   9 2923.92 161.682  18
   5  -2   9 2998.40 165.247   2
   5   2   9 2979.33 165.235   2
   5  -2  10 5116.97 222.237  18
   5  -2  10 5715.05 234.262   2
   5   2  10 5260.37 226.540   2
   5  -2  11 2013.36 130.468  18
   5   2  11 2002.78 126.680  17
   5  -2  11 1966.48 126.571  17
   5   2  11 2017.69 130.800   2
   5  -2  12 4220.79 183.245  18
   5   2  12 3803.89 174.103  17
   5  -2  12 4246.69 182.377  17
   5  -2  13 4.71268 25.8811  18
   5   2  13 32.0397 25.5979  17
   5  -2  13 13.7827 25.6936  17
   5  -2  14 855.205 65.4280  18
   5   2  14 744.369 60.8141  17
   5  -2  14 786.115 61.9349  17
   5  -2  15 70.7051 19.5001  18
   5   2  15 68.5869 18.4168  17
   5  -2  15 78.5664 20.4854  17
  -5   3  19 683.394 56.7520  21
  -5   3  19 603.486 53.6160  22
  -5   3  18 388.599 52.4962  23
  -5  -3  18 419.018 54.1631  22
  -5   3  18 360.736 50.4702  21
  -5   3  18 315.943 47.1658  22
  -5   3  17 60.1554 27.7399  22
  -5  -3  17 63.3875 32.2447  22
  -5   3  17 56.3795 30.4025  23
  -5   3  16 1297.17 98.2216  24
  -5   3  16 1253.93 100.678  23
  -5  -3  16 1270.50 97.9817  24
  -5  -3  16 1321.80 105.422  22
  -5   3  16 1281.07 100.827  22
  -5   3  15 266.426 54.3894  22
  -5   3  15 334.526 57.8356  24
  -5  -3  15 281.113 52.8566  24
  -5   3  15 364.523 61.0590  23
  -5  -3  15 345.173 59.9757  25
  -5  -3  15 399.711 64.7237  22
  -5  -3  14-13.5327 33.5411  22
  -5  -3  14-11.9482 31.5684  24
  -5  -3  14 29.7243 31.4140  25
  -5   3  14 23.8642 28.8940  24
  -5  -3  14 12.9316 25.5682  23
  -5   3  14 38.7900 32.7675  23
  -5   3  14 6.30603 26.6581  22
  -5   3  14 5.63810 30.9618  25
  -5   3  13 2610.38 139.990  25
  -5  -3  13 2792.30 146.113  25
  -5   3  13 2635.92 148.966  23
  -5  -3  13 2556.48 142.347  24
  -5   3  13 2816.47 147.985  24
  -5  -3  13 2776.88 153.344  21
  -5  -3  13 2746.43 150.987  23
  -5  -3  13 2880.48 158.227  22
  -5   3  13 2785.97 150.968  22
   5   3 -13 2826.88 154.565   4
   5  -3 -13 2755.53 149.693   4
  -5   3  12 102.084 33.6547  24
  -5  -3  12 80.7124 31.7274  24
  -5  -3  12 121.533 36.9480  22
  -5  -3  12 128.814 37.6951  23
  -5   3  12 86.2776 37.0317  23
  -5  -3  12 143.457 40.0048  21
  -5  -3  12 100.123 33.9371  25
   5   3 -12 144.941 40.4416   4
   5  -3 -12 101.712 34.4737   4
  -5  -3  11 576.401 61.3752  25
   5  -3 -11 489.082 57.8208   4
   5   3 -11 466.456 58.1425   4
  -5  -3  11 631.763 68.8360  21
  -5  -3  11 603.919 66.2892  23
  -5   3  11 599.069 65.5923  23
  -5  -3  11 675.678 70.3471  22
  -5  -3  11 546.697 59.3782  30
  -5   3  11 504.410 57.3481  30
   5   3 -10 4742.29 180.853   4
   5  -3 -10 4865.86 180.978   4
  -5   3  10 4900.56 180.745  30
  -5  -3  10 4698.49 178.314  30
  -5  -3  10 5181.70 188.011  25
  -5  -3  10 5125.41 179.892  32
  -5  -3  10 5087.32 196.994  21
  -5  -3  10 5035.75 194.073  23
  -5   3  10 4612.97 186.207  23
  -5  -3  10 5117.17 198.094  22
  -5   3  10 4919.14 180.669   8
   5  -3  -9 168.899 32.3064   4
   5   3  -9 103.363 27.5357   4
  -5   3   9 110.933 25.7520  34
  -5   3   9 122.760 27.3339   8
  -5   3   8 1594.62 84.2817   5
  -5  -3   8 1555.82 83.9730   5
   5  -3  -8 1628.46 86.0183   4
   5   3  -8 1490.38 84.1724   4
  -5   3   8 1597.09 83.2703  34
  -5   3   8 1587.17 85.8163   8
   5  -3  -7 26105.4 585.038   4
   5   3  -7 26350.5 586.912   4
  -5   3   7 27407.7 591.702   8
  -5  -3   7 26860.6 586.858   5
  -5   3   7 27376.0 589.100   5
   5   3  -6 7907.62 218.486   4
   5  -3  -6 7665.32 216.633   4
  -5  -3   6 7946.30 219.124   5
  -5   3   6 8154.06 220.211   5
  -5   3   6 8111.71 223.747   8
  -5  -3   6 7937.51 222.672  34
  -5   3   5 17549.5 401.741   8
  -5  -3   5 17546.9 396.690   5
  -5   3   5 17550.8 396.836   5
  -5  -3   5 17467.2 397.991  34
   5  -3  -5 16693.8 383.690  11
  -5  -3   4 1718.97 78.1351   5
  -5   3   4 1742.11 78.2001   5
  -5  -3   4 1762.11 76.7328  34
   5  -3  -4 1740.71 71.4993  13
   5  -3  -4 1760.86 75.0237  11
  -5   3   3 1949.47 83.5532   5
  -5  -3   3 2166.76 87.2037   5
   5  -3  -3 2078.81 82.8633  11
   5  -3  -3 2106.57 80.6150  13
   5  -3  -2 1206.86 68.3624   6
   5   3  -2 1086.97 58.4701   6
   5  -3  -2 1164.45 60.8138  11
   5  -3  -2 1327.29 62.4130  13
   5  -3  -1 2174.61 94.3411   6
   5   3  -1 2147.24 87.9495   6
   5  -3  -1 2139.03 88.5317  11
   5  -3  -1 2097.79 85.0598  13
   5  -3   0 7112.45 206.966   6
   5   3   0 7603.18 206.849   6
   5  -3   0 7279.53 203.329  11
   5  -3   1 3819.13 135.357   6
   5   3   1 4061.31 137.815   6
   5  -3   1 3737.95 135.947  11
   5  -3   2 381.581 40.7632   6
  -5   3  -2 409.588 38.6843  33
  -5  -3  -2 365.736 37.0216  33
   5  -3   2 334.186 40.1721  11
  -5  -3  -3 318.743 38.9399  31
   5  -3   3 274.767 36.8130   6
  -5   3  -3 307.968 37.2741  33
  -5  -3  -3 360.474 39.9324  33
   5  -3   3 275.108 40.4325  11
   5  -3   4 15216.8 396.513  11
  -5   3  -4 15239.7 381.424  33
  -5  -3  -4 15663.9 385.317  33
  -5  -3  -4 15530.3 388.287  31
   5   3   5 5750.08 221.426   1
   5   3   5 5609.52 197.895  36
  -5   3  -5 5882.77 196.920  33
  -5  -3  -5 5842.89 197.210  33
   5   3   5 6205.25 200.091   6
  -5  -3  -5 5495.38 196.612  31
  -5  -3  -5 5170.53 194.376  28
   5   3   6 3193.37 164.794   1
   5   3   6 3277.54 146.911  36
  -5   3  -6 3397.59 148.133  33
  -5  -3  -6 3663.85 153.563  33
   5   3   6 3782.66 151.435   6
  -5  -3  -6 3289.38 150.271  31
  -5  -3  -6 3282.90 151.083  28
   5  -3   7 774.388 80.6365   2
   5   3   7 748.589 80.5959   2
   5   3   7 635.988 76.8014   1
   5   3   7 811.721 73.3540  36
  -5   3  -7 658.156 67.5728  33
  -5  -3  -7 800.305 73.1891  33
   5   3   7 905.352 73.4128   6
  -5  -3  -7 823.237 75.8014  31
  -5  -3  -7 790.689 72.8414  28
   5   3   8 11142.0 324.593  36
  -5   3  -8 10392.7 326.357  33
  -5  -3  -8 10884.9 331.150  33
  -5  -3  -8 10677.7 331.478  31
  -5  -3  -8 10880.0 330.766  28
   5   3   8 10259.9 342.376   2
   5   3   8 11695.0 364.822   1
   5  -3   8 10612.7 345.382   2
   5  -3   9 45.5717 33.7143   2
   5   3   9 6.45578 32.7288   2
   5  -3   9 81.0539 40.3875  18
   5  -3  10 3887.98 187.085   2
   5   3  10 3798.04 184.532   2
   5  -3  10 3613.46 183.647  18
   5   3  11 372.781 56.9846  17
   5  -3  11 359.456 58.2449  17
   5  -3  11 426.229 63.2498  18
   5   3  12 25.6656 27.6711  17
   5  -3  12 36.2390 25.6727  17
   5  -3  12 61.1001 32.1609  18
   5  -3  13 129.335 34.6118  18
   5   3  13 141.221 34.2396  17
   5  -3  13 137.974 35.0931  17
   5  -3  14 31.6138 22.5855  18
   5   3  14 29.1954 20.5747  17
   5  -3  14 16.3443 16.9302  17
  -5   4  19 646.135 54.6107  21
  -5   4  18 708.900 67.2489  23
  -5   4  18 857.077 73.3699  21
  -5   4  18 807.135 68.4729  22
  -5   4  17 1197.84 92.7900  23
  -5  -4  17 1262.25 95.1770  22
  -5   4  17 1216.56 90.6596  22
  -5   4  16 298.147 51.4538  22
  -5   4  16 354.652 56.1075  23
  -5  -4  16 386.409 59.9836  22
  -5  -4  15 2545.98 141.479  24
  -5   4  15 2389.80 144.101  23
  -5  -4  15 2659.41 153.601  22
  -5  -4  15 2865.91 149.193  25
  -5  -4  14 109.649 40.5294  24
  -5  -4  14 141.196 42.7040  22
  -5   4  14 133.484 43.0827  23
  -5  -4  14 139.492 41.2770  25
  -5  -4  13 5540.38 216.168  24
  -5   4  13 5138.52 218.072  23
  -5  -4  13 5886.60 235.891  22
  -5  -4  13 5772.49 220.060  25
  -5  -4  13 5045.27 205.917  32
  -5  -4  12 100.466 31.7119  24
  -5   4  12 137.686 36.9656  23
  -5  -4  12 147.111 38.9494  25
  -5  -4  12 172.267 42.2133  22
  -5  -4  12 139.515 35.0205  32
  -5  -4  11 8303.56 267.004  25
  -5  -4  11 7713.92 256.105  32
  -5  -4  11 8466.38 281.881  21
  -5  -4  11 8962.78 288.957  22
  -5   4  11 8043.27 263.129   8
  -5  -4  10 35.1765 19.7343  25
  -5  -4  10 52.2163 27.6055  22
  -5  -4  10 31.2766 23.3888  21
  -5  -4  10 42.3044 20.0129  32
  -5   4  10 89.4668 27.1716   8
  -5   4   9 9542.51 278.875   8
   5  -4  -9 9738.32 275.477   4
   5   4  -9 9684.86 276.742   4
  -5   4   8 146.625 29.1092   8
   5  -4  -8 185.990 30.8555   4
   5   4  -8 149.098 28.5065   4
  -5  -4   8 103.541 24.3420   5
  -5   4   7 879.378 62.1851   8
  -5  -4   7 767.484 55.0209   5
   5  -4  -7 822.935 58.1611   4
   5   4  -7 691.753 53.8961   4
  -5   4   6 6844.76 202.519   8
  -5  -4   6 6659.47 192.810   5
  -5   4   6 6783.11 194.045   5
   5  -4  -6 6447.99 191.000   4
   5   4  -6 6706.52 194.440   4
  -5   4   5 12110.1 305.488   8
  -5  -4   5 11711.3 294.075   5
  -5   4   5 12503.6 297.926   5
  -5   4   4 90.2324 22.2260   8
  -5  -4   4 148.531 22.4772   5
   5  -4  -4 125.275 22.8945  11
   5  -4  -4 103.604 20.3127  13
   5  -4  -3 10034.9 247.108  11
   5  -4  -3 9589.89 240.605  13
  -5   4   3 9722.45 244.150   5
  -5  -4   3 9489.20 243.645   5
   5  -4  -2 3180.87 112.665  11
   5  -4  -2 3056.02 107.734  13
   5  -4  -1 2131.99 90.2816  11
   5  -4  -1 2157.88 88.3570  13
   5  -4  -1 2126.69 95.6953   6
   5   4  -1 2074.52 89.1234   6
   5  -4   0 7924.81 218.491  11
   5  -4   0 7873.96 212.212  13
  -5  -4   0 7676.78 215.449  37
   5  -4   0 7891.37 221.813   6
   5  -4   1 17785.5 415.888  11
  -5  -4  -1 17425.4 410.640  37
   5  -4   1 17402.7 413.408   6
   5  -4   2 335.156 41.6980  11
   5  -4   2 306.467 38.3424   6
  -5   4  -2 233.956 30.6361  33
  -5  -4  -2 311.475 35.2961  33
  -5   4  -3 12114.2 307.118  33
  -5  -4  -3 12049.1 309.184  33
  -5  -4  -3 12096.8 317.871  31
   5  -4   3 11913.7 323.705  11
  -5   4  -4 495.154 48.5882  33
  -5  -4  -4 467.130 47.6481  33
  -5  -4  -4 517.792 52.1823  31
   5  -4   4 553.205 58.1569  11
   5   4   5 835.058 81.7961   1
  -5  -4  -5 784.629 68.0167  31
  -5  -4  -5 695.267 65.2710  28
   5   4   5 687.345 67.1186  36
  -5  -4  -5 754.640 63.6682  33
  -5  -4  -6 264.787 43.7225  28
   5   4   6 349.400 57.7604   1
  -5  -4  -6 323.947 48.9866  31
   5   4   6 295.498 48.5966  36
   5   4   7 10551.6 348.865   1
  -5  -4  -7 10371.1 325.169  31
  -5  -4  -7 10240.3 322.778  28
   5   4   7 11341.0 320.075   6
   5   4   7 11137.2 328.386  36
   5   4   8 490.522 60.9220  36
   5  -4   8 537.973 69.8237   2
   5   4   8 594.383 79.2529   1
  -5  -4  -8 440.265 59.9797  31
  -5  -4  -8 562.547 66.3651  28
   5  -4   9 721.742 81.8489   2
  -5  -4  -9 727.320 74.4348  28
   5  -4   9 509.099 71.3074  18
  -5  -4 -10 244.254 46.6815  28
   5  -4  10 192.445 50.2524  18
   5   4  10 248.223 50.9509   2
   5  -4  10 196.119 47.3321   2
  -5  -4 -11 396.613 54.8159  28
   5  -4  11 295.203 52.6745  17
   5  -4  11 295.202 56.2464  18
   5  -4  12 699.130 72.3152  18
   5  -4  12 653.286 66.2153  17
   5  -4  13 568.555 60.2449  18
   5  -4  13 579.634 57.0068  17
   5  -4  14 256.440 36.7537  18
  -5   5  19 1325.50 75.7041  21
  -5   5  18 1022.37 74.5103  23
  -5   5  18 1022.37 77.2604  21
  -5   5  17 590.302 63.2955  23
  -5   5  16 415.741 57.9530  23
  -5  -5  16 429.796 61.1561  22
  -5   5  15 1667.21 117.435  23
  -5  -5  15 2022.24 130.365  22
  -5  -5  15 2163.42 126.061  32
  -5  -5  15 2060.91 122.678  25
  -5  -5  14 78.3308 30.7526  25
  -5   5  14 24.7222 27.7426  23
  -5  -5  14 112.360 40.7501  22
  -5  -5  14 101.515 36.7645  32
  -5  -5  13 728.889 80.5501  22
  -5   5  13 734.444 76.8384  23
  -5  -5  13 832.530 79.5052  32
  -5  -5  13 720.332 74.1540  25
  -5  -5  12 347.612 56.8948  22
  -5  -5  12 372.908 55.4240  32
  -5  -5  12 446.413 57.7297  25
  -5  -5  11 4616.08 185.062  32
  -5   5  11 4579.89 187.519   8
  -5  -5  11 4692.34 199.380  22
  -5  -5  10 800.768 69.5529  32
  -5   5  10 911.906 76.0736   8
  -5  -5  10 836.233 77.0036  22
  -5  -5   9 2039.80 107.535  32
  -5  -5   9 2196.60 120.319  22
  -5  -5   9 1985.67 115.381  21
  -5   5   9 1882.28 106.006   8
   5  -5  -8 356.829 47.8463  10
  -5   5   8 288.314 41.2384   8
  -5   5   7 1159.53 74.9190   8
  -5   5   6 1437.96 80.7366   8
   5  -5  -5 28214.5 614.630  13
  -5   5   5 30492.7 640.858   8
   5  -5  -4 18242.7 421.779  13
   5  -5  -4 18852.7 429.498  11
   5  -5  -3 309.744 33.3166  11
   5  -5  -3 298.848 32.9434  13
  -5   5   3 306.990 35.4762   8
   5  -5  -2 30230.7 649.864  11
   5  -5  -2 30903.2 644.804  13
  -5  -5   1 1681.86 83.1441  37
   5  -5  -1 1806.24 85.1229  11
   5  -5  -1 1835.38 82.9234  13
  -5  -5   0 2402.83 105.129  37
   5  -5   0 2462.19 105.150  11
   5  -5   0 2407.44 100.390  13
   5  -5   1 193.846 32.3953  11
   5  -5   1 197.687 29.9641  13
  -5  -5  -1 252.433 32.2927  37
   5  -5   1 218.502 33.6160   6
   5  -5   2 5939.84 193.067  11
   5  -5   2 5493.16 182.834   6
  -5  -5  -2 5891.91 193.958  37
  -5  -5  -3 44.4153 19.9630  31
   5  -5   3 45.4061 23.5073  11
   5   5   4 3640.35 168.175   1
  -5  -5  -4 3658.30 150.385  31
  -5  -5  -4 3626.49 153.438  28
   5  -5   4 3906.75 160.795  11
   5   5   5 643.367 71.7798   1
  -5  -5  -5 720.974 65.8265  31
  -5  -5  -5 650.146 64.4797  28
   5  -5   5 681.636 68.5820  11
   5   5   6 2339.63 140.487   1
  -5  -5  -6 2111.82 121.320  31
  -5  -5  -6 2347.38 128.031  28
   5   5   6 2240.87 127.032  36
   5   5   7 6881.06 266.874   1
  -5  -5  -7 6600.10 242.441  31
  -5  -5  -7 6883.86 246.496  28
   5   5   7 6871.41 245.562  36
  -5  -5  -8 145.269 38.4462  28
  -5  -5  -9 154.033 41.1035  28
   5  -5   9 67.2888 36.3139  18
   5  -5  10 2009.51 131.455  18
  -5  -5 -10 2158.80 129.924  28
  -5  -5 -11 15.9778 23.8839  28
   5  -5  11 35.4681 32.4648  18
   5  -5  12 1076.80 85.2442  18
  -5  -5 -12 947.332 77.0837  28
   5  -5  13 122.089 33.1145  18
   5  -5  14 56.0448 20.9381  18
  -5   6  19 2.76957 14.3396  21
   5  -6 -19 7.51388 12.9679  27
  -5   6  18 1999.63 104.144  21
  -5   6  17 583.647 61.4532  23
  -5  -6  16 194.813 43.0005  32
  -5   6  16 147.320 36.1701  23
  -5  -6  15 923.544 83.2056  32
  -5  -6  14 126.613 39.4880  32
  -5  -6  13 102.798 34.7248  32
  -5  -6  12 60.0462 29.9975  32
  -5  -6  11 1330.77 93.6343  32
  -5   6  11 1304.71 96.3580   8
  -5  -6  10 2198.97 119.169  32
  -5   6  10 1991.75 118.025   8
  -5  -6   9 3387.16 149.164  32
   5  -6  -9 3539.62 163.673  10
  -5  -6   8 149.966 32.1236  32
  -5  -6   8 92.8332 29.7372  21
  -5   6   8 148.012 32.5998   8
   5  -6  -8 69.0380 30.4608  10
   5  -6  -7 534.091 59.1437  10
  -5   6   7 783.980 63.7500   8
  -5   6   6 808.746 62.8800   8
   5  -6  -5 1050.74 64.0597  13
  -5   6   5 1139.73 72.5643   8
   5  -6  -4 14168.4 347.336  13
   5  -6  -4 14422.5 354.856  11
   5  -6  -3 18368.9 428.128  11
   5  -6  -3 17816.5 421.443  13
   5  -6  -2 974.100 62.8670  11
   5  -6  -2 885.102 58.1692  13
  -5   6   2 992.902 63.9807   8
   5  -6  -1 12517.6 315.340  11
   5  -6  -1 12404.6 308.934  13
  -5  -6   1 12320.8 320.531  37
   5  -6   0 1373.16 79.3223  11
   5  -6   0 1246.81 73.1830  13
  -5  -6   0 1526.16 84.6986  37
   5  -6   1 1874.44 96.6381  11
   5  -6   1 1779.94 89.6784  13
  -5  -6  -1 1752.81 96.1721  37
   5  -6   2 1948.45 102.626  11
  -5  -6  -2 1859.38 103.621  37
  -5  -6  -3 555.719 56.5569  28
   5  -6   3 387.183 49.5050  11
  -5  -6  -3 495.028 52.6803  27
   5   6   3 514.459 60.4460   1
  -5  -6  -3 530.097 58.4692  37
  -5  -6  -4 518.059 56.3099  27
   5   6   4 566.544 65.7457   1
  -5  -6  -4 423.404 50.9319  31
  -5  -6  -4 609.584 60.9330  28
   5  -6   4 505.732 57.8492  11
   5   6   5 1337.10 103.522   1
  -5  -6  -5 1372.39 92.1414  31
  -5  -6  -5 1174.99 88.5909  28
   5  -6   5 1083.94 87.4438  11
   5   6   6 4699.29 208.595   1
   5   6   6 5037.67 206.254  36
  -5  -6  -6 4458.54 188.209  31
  -5  -6  -6 4875.26 197.673  28
  -5  -6  -7 109.021 34.8661  28
   5   6   7 88.6146 39.4847   1
  -5  -6  -7 44.8586 27.1959  31
   5   6   7 99.5968 37.6906  36
  -5  -6  -8 11.9180 26.7199  28
   5  -6   9 485.368 69.8967  18
  -5  -6  -9 478.012 64.7131  28
  -5  -6 -10 367.492 57.0769  28
   5  -6  10 426.581 63.4353  18
  -5  -6 -11 73.2359 32.2604  28
   5  -6  11 60.7819 32.5381  18
   5  -6  12 1023.22 80.8290  18
  -5  -6 -12 1114.12 81.8303  28
  -5  -6 -13 45.0032 20.7111  28
   5  -6  13 39.8881 22.3601  18
   5  -6  14 343.820 35.7093  18
  -5   7  18-3.53112 17.5039  21
  -5  -7  17 1895.33 102.242  32
  -5  -7  16 91.8293 34.3070  32
  -5  -7  15 1418.98 101.846  32
  -5  -7  14 45.9886 34.3778  32
  -5  -7  13 63.9478 35.3139  32
  -5  -7  12 264.941 49.3739  32
  -5  -7  11 1275.96 94.2134  32
  -5   7  11 1206.44 95.7594   8
  -5   7  10 954.377 76.6012  29
  -5  -7  10 1086.26 84.7926  32
  -5   7  10 909.569 80.6850   8
  -5   7   9 161.082 33.9073  29
  -5   7   9 176.083 37.6459   8
   5  -7  -9 158.726 41.3236  10
  -5  -7   9 157.826 34.4749  32
  -5   7   8 1971.61 107.354  29
   5  -7  -8 2161.84 126.399   9
  -5   7   8 2243.99 120.232   8
  -5  -7   8 2251.87 115.640  32
   5  -7  -8 2109.46 124.992  10
  -5   7   7 4487.27 167.285  29
   5  -7  -7 4355.30 182.062  10
  -5  -7   7 4324.80 166.422  32
  -5   7   7 4763.59 177.376   8
   5  -7  -6 2874.34 140.034  10
   5  -7  -6 3015.38 121.944  13
  -5   7   6 3045.87 134.068   8
   5  -7  -5 7729.44 224.711  13
  -5   7   5 7832.53 236.963   8
   5  -7  -4 3135.91 124.635  13
   5  -7  -4 3152.11 128.104  11
   5  -7  -3 264.262 35.5003  13
  -5   7   3 232.021 35.5458   8
   5  -7  -2 16846.3 402.802  11
   5  -7  -2 16507.7 396.647  13
   5  -7  -1 13.8603 16.3804  11
   5  -7  -1 35.5387 19.3177  13
  -5  -7   1 7.81467 17.5228  37
   5  -7   0 1246.61 77.4559  11
   5  -7   0 1058.19 70.9426  13
  -5  -7   0 1248.65 81.0591  37
   5  -7   1 1036.70 72.9679  11
   5  -7   1 1033.05 69.8775  13
  -5  -7  -1 1027.07 76.5614  37
  -5  -7  -2 1266.35 84.1305  27
   5  -7   2 1283.75 84.7366  11
  -5  -7  -2 1230.84 83.3054  28
  -5  -7  -2 1398.03 92.1128  37
  -5  -7  -3 1122.70 82.3509  27
   5  -7   3 1163.25 84.2222  11
  -5  -7  -3 989.888 79.7658  28
  -5  -7  -3 1196.67 88.8266  37
  -5  -7  -4 4232.67 169.700  31
  -5  -7  -4 4544.15 182.169  28
   5  -7   4 4336.94 178.209  11
  -5  -7  -4 4238.62 175.044  27
   5   7   4 4214.16 188.008   1
  -5  -7  -4 4639.77 190.718  37
  -5  -7  -5 6156.48 223.502  27
  -5  -7  -5 6384.15 239.985  37
   5   7   5 6352.29 243.566   1
  -5  -7  -5 6077.41 219.322  31
  -5  -7  -5 6072.56 226.339  28
  -5  -7  -6 56.0741 28.4479  28
  -5  -7  -6 31.0776 27.8968  37
  -5  -7  -6 42.5749 25.8040  31
   5   7   6 118.074 42.1871   1
  -5  -7  -7 235.054 48.3043  28
  -5  -7  -8 2542.95 143.371  28
   5  -7   8 2521.69 148.547  18
  -5  -7  -9 17.7859 24.2689  28
   5  -7   9 18.7376 25.5673  18
  -5  -7 -10 1999.94 121.843  28
   5  -7  10 1604.46 111.888  18
  -5  -7 -11 888.021 77.1348  28
   5  -7  11 701.765 70.4085  18
   5  -7  12 24.6158 23.3530  18
  -5  -7 -12 21.0269 23.0977  28
   5  -7  13 146.914 27.5755  18
  -5  -7 -13 137.932 28.6884  28
  -5   8  18 60.1543 21.1026  21
   5  -8 -18 33.8967 20.0940  27
  -5  -8  17-3.65827 20.4581  32
  -5  -8  16 905.614 76.0935  32
  -5  -8  15 94.0757 36.6806  32
  -5  -8  14 180.426 43.9169  32
  -5  -8  13 463.178 62.9943  32
  -5   8  12 1562.30 103.893  29
  -5  -8  12 1601.09 109.100  32
  -5   8  11 6976.83 246.477  29
  -5  -8  11 7312.73 254.440  32
   5  -8 -10 818.797 87.8849  10
  -5   8  10 745.437 71.7329  29
  -5  -8  10 777.163 73.9071  32
  -5   8  10 749.646 76.4907   8
  -5   8   9 14.5334 21.1109  29
  -5  -8   9 29.2751 24.1874  32
  -5   8   9 5.57106 21.2299   8
   5  -8  -9 6.45793 27.3011  10
  -5   8   8 179.444 35.7900  29
  -5  -8   8 77.5491 26.9181  32
  -5   8   8 78.7886 29.4432   8
   5  -8  -8 146.039 41.7253  10
   5  -8  -8 108.128 34.2475   9
  -5   8   7 4.36737 17.2738  29
  -5   8   7 63.7142 26.9167   8
   5  -8  -7 11.4397 24.1826  10
   5  -8  -7 34.6660 28.6423   9
  -5  -8   7 21.3266 16.8704  32
   5  -8  -6 426.821 47.2106  13
  -5   8   6 375.879 46.3658  29
   5  -8  -6 313.681 51.0197  10
  -5   8   6 415.764 50.6332   8
  -5  -8   6 300.891 41.6602  32
   5  -8  -5 2165.38 105.204  13
   5  -8  -5 2229.29 122.459  10
   5  -8  -5 2115.09 115.897   3
  -5   8   5 2302.52 115.541   8
   5  -8  -4 1458.64 94.8348   3
   5  -8  -4 1372.96 93.4227  10
   5  -8  -4 1521.43 85.2653  13
   5  -8  -4 1386.50 83.7176  11
   5  -8  -3 2036.70 113.578   3
   5  -8  -3 2189.03 106.675  11
   5  -8  -3 2198.29 104.224  13
   5  -8  -2 351.263 48.8252   3
   5  -8  -2 382.392 43.4829  11
   5  -8  -2 328.205 42.2167  13
   5  -8  -1 801.970 73.5451   3
   5  -8  -1 867.015 66.1777  11
   5  -8  -1 842.067 63.0352  13
   5  -8   0 5315.62 185.435  11
   5  -8   0 5579.96 184.036  13
   5  -8   0 5205.93 203.354   3
  -5  -8   0 5540.73 198.988  37
  -5  -8   0 4996.26 184.326  27
  -5  -8  -1 7112.25 237.621  27
   5  -8   1 7475.12 237.950  11
   5  -8   1 8006.40 235.924  13
  -5  -8  -1 7433.81 247.169  37
  -5  -8  -2 662.063 63.3386  27
   5  -8   2 515.644 53.7534  13
   5  -8   2 536.606 57.6057  11
  -5  -8  -2 555.747 57.5971  28
  -5  -8  -2 674.513 68.5996  37
  -5  -8  -3 7223.52 249.747  27
   5  -8   3 7818.92 255.542  11
  -5  -8  -3 8271.78 272.864  37
  -5  -8  -3 7814.36 254.795  28
  -5  -8  -4 35.9525 27.6880  28
  -5  -8  -4 25.7649 22.4668  27
  -5  -8  -4 76.9207 31.2757  37
  -5  -8  -5 1582.60 106.951  28
  -5  -8  -5 1602.80 114.331  37
  -5  -8  -5 1551.70 105.812  27
   5   8   5 1381.07 108.742   1
   5  -8   5 1570.83 109.013  16
  -5  -8  -6 1507.44 106.503  27
  -5  -8  -6 1789.64 117.344  28
  -5  -8  -6 1908.73 127.447  37
   5  -8   6 1689.57 114.471  16
   5  -8   7 946.266 88.1988  16
  -5  -8  -7 1209.50 93.9274  27
  -5  -8  -7 1121.95 94.1906  28
   5  -8   8 346.192 56.2585  16
  -5  -8  -8 345.936 57.0964  28
  -5  -8  -9 559.653 67.8797  28
  -5  -8 -10 283.044 49.8062  28
  -5  -8 -11-14.0571 22.1476  28
  -5  -8 -12 53.7756 23.6916  28
  -5  -8 -13 42.6380 19.0162  28
   5  -9 -18 55.7392 18.3861  27
  -5  -9  17 22.6599 19.6554  32
   5  -9 -17 11.0402 21.3047  27
  -5  -9  16 252.969 42.7531  32
  -5  -9  15 29.2951 27.3097  32
  -5  -9  14 221.138 45.0721  32
  -5  -9  13 1687.34 112.276  32
  -5   9  13 1595.58 104.587  29
  -5  -9  12 206.183 46.1855  32
  -5   9  12 124.348 34.4014  29
  -5  -9  11 1406.46 101.473  32
  -5   9  11 1282.02 96.4397  29
  -5  -9  10 4866.66 196.662  32
  -5   9  10 4981.05 197.930  29
  -5   9  10 4787.14 204.638   8
  -5  -9   9 25911.2 608.830  32
  -5   9   9 25339.0 624.949   8
  -5   9   9 25199.9 608.260  29
  -5  -9   8 52.5959 26.7469  32
  -5   9   8 19.8655 22.8875  29
  -5   9   8 16.9986 25.4142   8
   5  -9  -8 39.9810 35.2171  10
   5  -9  -8 71.6929 37.0985   9
   5  -9  -7 4748.81 178.803  13
   5  -9  -7 4453.10 201.804  10
  -5  -9   7 4658.18 179.320  32
  -5   9   7 4792.69 184.985  29
   5  -9  -7 4370.47 201.966   9
  -5   9   7 4937.58 196.654   8
  -5   9   6 86.1950 29.9351   8
   5  -9  -6 184.138 43.1063  10
   5  -9  -6 153.079 42.9947   9
   5  -9  -6 194.347 36.9012  13
  -5   9   6 104.867 29.8045  29
  -5  -9   6 104.203 32.1456  20
   5  -9  -6 163.664 39.1336   3
   5  -9  -5 5365.75 212.163  10
   5  -9  -5 5449.71 188.389  13
   5  -9  -5 5193.81 187.848  11
   5  -9  -5 5073.28 201.068   3
   5  -9  -5 4935.78 209.172   9
   5  -9  -4 1719.91 108.534   3
   5  -9  -4 1670.43 109.069  10
   5  -9  -4 1798.42 99.5411  11
   5  -9  -4 1687.76 94.8400  13
   5  -9  -3 1603.04 105.331   3
   5  -9  -3 1801.38 99.3232  11
   5  -9  -3 1802.13 97.8340  13
   5  -9  -3 1622.18 104.071  10
  -5  -9   3 1619.70 94.4832  27
   5  -9  -2 2620.74 137.249   3
   5  -9  -2 2511.17 120.412  11
   5  -9  -2 2547.85 118.284  13
  -5  -9   2 2315.88 116.960  27
   5  -9  -1 21.8244 25.1410   3
   5  -9  -1 49.9744 23.2963  11
   5  -9  -1 27.6996 20.9180  13
  -5  -9   1 25.8550 20.3747  27
   5  -9   0 17.1772 20.7975  11
   5  -9   0-4.04810 18.1508  13
  -5  -9   0-4.50052 18.4211  27
  -5  -9  -1 279.315 44.1450  27
   5  -9   1 252.373 41.7769  11
   5  -9   1 167.177 34.8050  13
  -5  -9  -2 164.237 36.5597  27
  -5  -9  -2 180.128 40.0153  37
   5  -9   2 138.447 32.7860  13
  -5  -9  -3 511.875 64.1531  37
  -5  -9  -3 429.050 56.8257  27
  -5  -9  -3 505.580 60.5143  28
  -5  -9  -4 58.6862 27.6626  28
  -5  -9  -4 82.2260 31.7664  27
  -5  -9  -4 119.445 38.7691  37
  -5  -9  -5 78.4307 31.3438  28
  -5  -9  -5 39.6329 26.7771  27
  -5  -9  -5 46.1824 31.9665  37
   5  -9   5 47.9617 30.4016  16
  -5  -9  -6 1825.54 117.939  28
   5  -9   6 1787.40 120.170  16
  -5  -9  -6 1670.04 113.207  27
  -5  -9  -7 1130.52 94.5679  28
   5  -9   7 1078.73 94.2764  16
  -5  -9  -7 1104.71 92.0571  27
   5  -9   8 23.0132 28.5227  16
  -5  -9  -8 5.77647 25.9043  28
  -5  -9  -8 49.3158 28.3734  27
  -5  -9  -9 21.9145 27.7710  28
  -5  -9 -10 267.498 45.6118  28
  -5  -9 -11 542.427 56.8440  28
  -5  -9 -12 323.315 39.9318  28
  -5  -9 -13 154.388 24.3779  28
  -5  10  17 224.407 30.8174  21
   5 -10 -17 245.206 34.5838  27
   5 -10 -16 124.440 32.1467  27
   5 -10 -16 157.345 34.0444   3
  -5 -10  16 163.584 34.4720  32
  -5 -10  15 600.171 63.9058  32
  -5  10  14 13.4387 22.7054  29
  -5 -10  14 10.0181 26.9938  32
  -5  10  13 614.277 65.1980  29
  -5 -10  13 686.207 73.0043  32
  -5  10  12 2935.92 146.854  29
  -5 -10  12 2837.33 147.686  32
  -5  10  11 848.016 79.2808  29
  -5 -10  11 836.650 79.5448  32
  -5  10  10 305.348 50.3675  29
  -5 -10  10 222.980 47.6469  32
  -5  10   9 10394.9 320.361  29
   5 -10  -9 9304.11 338.938   9
   5 -10  -9 9287.43 342.433  10
  -5  10   9 10308.0 330.450   8
  -5 -10   9 11311.5 323.234  32
  -5  10   8 644.032 69.4953  29
  -5 -10   8 644.281 68.0351  32
   5 -10  -8 539.269 76.8380  10
   5 -10  -8 556.342 75.4863   9
  -5  10   8 681.959 73.9686   8
   5 -10  -8 583.149 72.1032   3
   5 -10  -7 1124.46 102.999  10
   5 -10  -7 1293.09 92.3122  13
  -5  10   7 1400.33 95.6684  29
   5 -10  -7 1217.81 106.043   9
  -5  10   7 1526.02 106.287   8
   5 -10  -7 1191.52 98.0162   3
   5 -10  -6 4653.57 212.519   9
   5 -10  -6 4295.55 204.302  10
   5 -10  -6 5011.51 187.440  13
   5 -10  -6 4926.91 189.612  11
  -5  10   6 4967.98 191.477  29
  -5 -10   6 4620.58 188.231  20
   5 -10  -6 4750.77 201.822   3
   5 -10  -5 1115.22 98.6924   9
   5 -10  -5 1113.72 96.0034  10
   5 -10  -5 1140.24 82.5619  13
   5 -10  -5 1087.89 82.1295  11
  -5  10   5 1120.03 83.8068  29
  -5 -10   5 875.058 78.0103  20
   5 -10  -5 1077.17 92.1927   3
   5 -10  -4 3156.32 160.788  10
   5 -10  -4 2928.79 138.938  11
   5 -10  -4 3466.10 146.306  13
  -5 -10   4 3210.85 151.790  20
   5 -10  -4 2991.79 155.201   3
   5 -10  -4 3147.98 164.978   9
   5 -10  -3 1856.91 106.576  11
   5 -10  -3 1967.84 126.712   9
  -5 -10   3 1824.65 113.106  20
   5 -10  -3 1936.43 122.714   3
   5 -10  -2 5641.28 201.188  11
   5 -10  -2 5648.24 198.705  13
   5 -10  -2 5582.69 224.795   9
  -5 -10   2 5706.50 202.519  27
  -5 -10   2 5524.06 210.151  20
   5 -10  -2 5554.17 222.426   3
  -5 -10   1 2933.12 138.205  27
   5 -10  -1 2874.35 134.121  11
   5 -10  -1 2918.29 133.403  13
  -5 -10   1 2717.38 139.538  20
   5 -10  -1 2727.89 150.032   3
  -5 -10   0 692.816 69.3000  20
   5 -10   0 588.330 62.2089  11
   5 -10   0 633.022 63.0483  13
  -5 -10   0 786.640 70.5274  27
   5 -10   1 984.356 78.3752  13
  -5 -10  -1 870.691 76.9156  27
  -5 -10  -2 5367.55 206.895  27
   5 -10   2 4891.78 189.578  13
  -5 -10  -2 5298.42 218.781  37
  -5 -10  -3 6.40072 24.3909  37
  -5 -10  -3 16.6302 19.4317  27
  -5 -10  -4 1925.99 129.613  37
  -5 -10  -4 1612.05 112.140  27
  -5 -10  -4 1947.33 119.259  28
   5 -10   5 185.977 46.4398  16
  -5 -10  -5 157.705 40.9365  28
  -5 -10  -5 181.017 41.9799  27
   5 -10   6-12.2895 29.0425  16
  -5 -10  -6-5.72514 23.4341  28
  -5 -10  -6-5.83560 28.2624  27
   5 -10   7 154.684 43.3205  16
  -5 -10  -7 261.196 49.3088  28
  -5 -10  -7 306.959 51.1578  27
   5 -10   8 217.344 46.2381  16
  -5 -10  -8 267.403 47.7895  28
  -5 -10  -8 271.665 47.3327  27
  -5 -10  -9 1494.08 99.4910  28
  -5 -10  -9 1274.62 91.0605  27
  -5 -10 -10 1115.54 81.5375  28
  -5 -10 -11 635.852 56.9971  28
  -5 -10 -12 987.470 61.7146  28
  -5 -11  16 60.5243 23.0878  32
   5 -11 -16 55.2602 22.0234  27
  -5  11  15 297.768 38.6246  29
  -5 -11  15 329.235 45.4615  32
   5 -11 -15 354.605 47.5772   3
   5 -11 -15 336.689 45.7101  27
  -5 -11  14 94.2424 33.2518  32
   5 -11 -14 102.773 35.5070   3
  -5  11  14 102.526 30.7034  29
  -5 -11  13 914.346 78.5267  32
   5 -11 -13 952.961 85.1178   3
  -5  11  13 1009.32 79.7712  29
  -5 -11  12 242.666 46.5577  32
   5 -11 -12 258.158 53.3006   3
  -5  11  12 270.352 47.5080  29
  -5 -11  11 378.332 55.0019  32
   5 -11 -11 484.479 67.2465   3
  -5  11  11 372.310 54.1817  29
  -5 -11  10 7090.30 245.835  32
   5 -11 -10 6881.64 262.004   3
  -5  11  10 6635.65 245.223  29
  -5 -11   9 1357.24 97.1017  32
   5 -11  -9 1563.35 116.849   3
  -5  11   8 181.271 43.6227  29
   5 -11  -8 263.179 55.6691   3
   5 -11  -7 8167.19 311.667   9
   5 -11  -7 7872.64 307.272  10
   5 -11  -7 8702.79 280.108  13
  -5  11   7 9060.85 288.582  29
  -5 -11   7 8923.06 284.129  20
   5 -11  -7 9071.98 307.223   3
   5 -11  -6 1188.76 109.163   9
   5 -11  -6 1086.14 102.744  10
   5 -11  -6 1384.88 98.0300  13
   5 -11  -6 1403.92 97.3275  11
  -5  11   6 1454.34 99.6719  29
  -5 -11   6 1327.26 97.8135  20
   5 -11  -6 1412.83 109.221   3
   5 -11  -5 6361.26 264.015   9
   5 -11  -5 6327.80 258.265  10
   5 -11  -5 7004.41 238.456  11
   5 -11  -5 7425.01 241.192  13
  -5  11   5 6904.49 241.342  29
  -5 -11   5 6560.36 240.916  20
   5 -11  -5 6916.99 258.914   3
   5 -11  -4 243.356 42.9114  11
   5 -11  -4 220.370 41.9385  13
  -5 -11   4 245.786 50.5960  20
   5 -11  -4 280.383 55.2360   3
   5 -11  -4 168.170 46.0269  10
   5 -11  -4 142.809 45.6275   9
   5 -11  -3 8399.40 270.792  11
   5 -11  -3 8863.77 274.277  13
   5 -11  -3 8531.83 304.712   9
  -5 -11   3 8749.75 288.634  20
   5 -11  -3 9184.78 306.998   3
   5 -11  -2 747.511 79.0725  26
   5 -11  -2 592.114 63.3759  11
   5 -11  -2 569.650 62.5997  13
  -5 -11   2 548.302 66.4861  20
   5 -11  -2 520.508 71.5218   3
  -5 -11   1 299.466 50.7369  20
   5 -11  -1 302.119 47.6130  11
   5 -11  -1 261.352 45.0242  13
  -5 -11   1 302.184 47.4606  27
   5 -11  -1 405.246 61.1380  26
  -5 -11   0 1546.74 105.967  20
   5 -11   0 1520.32 98.9094  13
  -5 -11   0 1509.69 101.384  27
   5 -11   0 1578.26 115.299  26
   5 -11   1 1645.27 104.869  13
   5 -11   1 1947.38 129.097  26
  -5 -11  -1 2005.04 118.943  27
   5 -11   2 1261.13 106.759  26
  -5 -11  -2 1199.90 93.8200  27
   5 -11   3 26.7147 34.5851  26
  -5 -11  -3 46.0265 33.8606  27
  -5 -11  -4 1632.44 113.508  27
   5 -11   4 1741.83 123.014  26
   5 -11   5 1129.40 96.4597  16
  -5 -11  -5 940.283 85.6046  27
   5 -11   5 946.283 92.4403  26
  -5 -11  -6 567.914 65.6474  28
   5 -11   6 593.263 71.4615  16
  -5 -11  -6 552.690 67.7682  27
   5 -11   7 51.4603 33.6891  16
  -5 -11  -7 142.876 37.5551  28
  -5 -11  -7 93.2157 33.3341  27
  -5 -11  -8 1580.73 101.822  28
   5 -11   8 1585.42 104.592  16
  -5 -11  -8 1459.59 99.2145  27
  -5 -11  -9 26.2909 24.0631  27
  -5 -11  -9-4.44388 23.4827  28
  -5 -11 -10 121.402 30.5935  28
  -5 -11 -10 86.1659 26.8964  27
  -5 -11 -11-3.01019 16.8338  28
  -5 -12  15 745.710 56.8570  32
   5 -12 -15 613.553 53.1951  27
  -5  12  15 699.978 51.5912  29
  -5  12  14 193.960 33.2841  29
  -5 -12  14 187.752 36.1682  32
  -5  12  13 21.4178 20.7475  29
   5 -12 -13 19.8274 27.2220   3
  -5 -12  13 4.38852 24.1013  32
  -5  12  12 202.928 41.9703  29
   5 -12 -12 217.283 45.3876   3
  -5 -12  12 196.396 40.9927  32
  -5  12  11 495.810 61.3565  29
   5 -12 -11 518.120 67.4003   3
  -5 -12  11 463.143 59.2319  32
  -5  12  10 141.889 38.3122  29
   5 -12 -10 107.560 43.8959   3
  -5 -12  10 91.9256 30.6007  32
   5 -12  -9 695.966 79.8368   3
  -5  12   9 755.913 76.2112  29
   5 -12  -8 283.381 56.7572   3
  -5  12   8 211.874 43.9262  29
  -5  12   7 1479.37 104.209  29
   5 -12  -7 1754.38 123.611   3
  -5 -12   7 1609.59 107.590  20
  -5  12   6 3802.06 171.242  29
   5 -12  -6 3761.86 186.110   3
  -5 -12   6 3597.92 169.196  20
  -5  12   5 96.6057 33.1021  29
  -5 -12   5 92.3544 36.1157  20
   5 -12  -5 33.1283 34.3315   3
   5 -12  -4 2443.77 157.165   9
  -5  12   4 2779.57 141.646  29
   5 -12  -4 2514.00 133.614  11
   5 -12  -4 2325.67 146.704   3
  -5 -12   4 2918.20 151.418  20
   5 -12  -3 10.0654 22.5679  11
   5 -12  -3 10.0270 29.0226  13
  -5 -12   3 35.2746 32.2866  20
   5 -12  -3 26.7319 38.0358   3
  -5 -12   2 798.482 80.3861  20
   5 -12  -2 698.807 70.4262  13
   5 -12  -2 711.139 79.8702  26
  -5 -12   1 284.481 51.1866  20
   5 -12  -1 236.611 44.4576  13
   5 -12  -1 207.759 51.5644  26
  -5 -12   1 287.046 47.4625  27
  -5 -12   0 1450.86 100.777  27
   5 -12   0 1332.77 110.052  26
  -5 -12   0 1325.40 101.019  20
  -5 -12  -1 2489.37 135.498  27
   5 -12   1 2369.25 146.688  26
  -5 -12  -2 5.69370 25.5298  27
   5 -12   2 13.6809 34.6705  26
   5 -12   3 10094.9 334.389  26
  -5 -12  -3 9322.10 307.897  27
   5 -12   4 6.25376 29.5607  16
   5 -12   4 52.6512 36.8076  26
  -5 -12  -4 23.2414 31.3142  27
   5 -12   5 84.9509 35.7521  16
  -5 -12  -5 114.142 39.5935  27
   5 -12   5 99.1542 38.7899  26
   5 -12   6 1461.88 105.794  16
  -5 -12  -6 1422.36 102.221  27
   5 -12   7 1064.43 88.0531  16
  -5 -12  -7 1144.20 87.9291  27
  -5 -12  -8 742.053 65.2917  28
   5 -12   8 619.474 64.1057  16
  -5 -12  -8 768.707 68.5778  27
  -5 -12  -9 38.4329 22.9819  27
  -5 -12  -9 14.8591 22.5580  28
  -5 -12 -10 48.3745 20.2226  28
  -5 -12 -10 33.3912 18.9943  27
  -5 -13  15 90.4270 20.7251  32
  -5  13  15 101.135 19.9058  29
  -5 -13  14 51.7558 23.2252  32
  -5  13  14 59.5361 20.8943  29
  -5 -13  13 98.4770 28.1094  32
  -5  13  13 77.5452 27.0867  29
  -5 -13  12 4.12113 21.7792  32
  -5  13  12 34.3815 24.8794  29
   5 -13 -11 329.883 53.6243   3
  -5  13  11 343.797 50.8535  29
   5 -13 -10 208.453 47.2721   3
  -5  13  10 220.080 43.1191  29
   5 -13  -9 3822.99 183.014   3
  -5  13   9 3534.62 164.544  29
   5 -13  -8 338.597 59.0784   3
  -5  13   8 288.852 49.5487  29
  -5  13   7 681.387 71.8991  29
   5 -13  -7 698.844 81.6057   3
  -5 -13   7 767.720 75.1715  20
  -5  13   6 719.770 72.3875  29
   5 -13  -6 701.730 85.1492   3
  -5 -13   6 747.250 76.6380  20
  -5  13   5 54.6758 31.1631  29
   5 -13  -5 88.4713 43.1868   3
  -5 -13   5 152.064 40.0932  20
  -5  13   4 38.0174 30.3790  29
   5 -13  -4 47.9750 40.9785   3
  -5 -13   4 23.9144 32.8380  20
  -5  13   3 10359.2 316.322  29
  -5 -13   3 9848.49 323.550  20
   5 -13  -2 13732.1 418.256  26
  -5 -13   2 14230.7 413.345  20
  -5  13   2 14914.9 406.546  29
  -5 -13   1 130.472 43.9832  20
  -5 -13   1 168.058 41.1065  14
   5 -13  -1 213.187 50.8666  26
  -5 -13   0 2921.39 145.808  27
   5 -13   0 2622.80 155.623  26
  -5 -13   0 2739.39 147.019  20
   5 -13   1 198.848 50.2651  26
  -5 -13  -1 98.7610 34.8772  27
  -5 -13  -2 2386.30 132.590  27
   5 -13   2 2121.17 139.998  26
  -5 -13  -3-5.61620 32.5098  27
   5 -13   3-6.65379 34.4496  26
   5 -13   4 101.709 37.9748  16
  -5 -13  -4 110.596 36.0650  27
   5 -13   4 63.2507 34.1264  26
   5 -13   5 226.830 47.0516  16
  -5 -13  -5 261.685 47.7980  27
   5 -13   5 290.210 54.0391  26
   5 -13   6 220.225 45.8844  16
  -5 -13  -6 225.126 44.7434  27
   5 -13   7 150.080 36.9034  16
  -5 -13  -7 203.303 39.2181  27
   5 -13   8 732.849 63.5902  16
  -5 -13  -8 804.339 66.0725  27
  -5 -13  -9 536.143 49.0129  27
  -5 -13 -10 21.5094 14.9481  27
  -5  14  14 54.4023 16.4547  29
  -5  14  13 227.264 31.7284  29
  -5  14  12 14.4988 17.5566  29
  -5  14  11 79.0183 27.4877  29
  -5  14  10 32.0819 23.7363  29
   5 -14  -9 886.835 84.6517   3
  -5  14   9 1008.34 81.0901  29
   5 -14  -8 18.3314 32.9310   3
  -5  14   8 25.5584 29.0948  29
  -5 -14   7 69.1659 30.4552  19
  -5  14   7 62.9558 28.2957  29
   5 -14  -7 50.9595 33.0006   3
  -5 -14   7 66.6099 32.0573  20
  -5  14   6-5.31893 23.1773  29
   5 -14  -6 26.2118 34.6272   3
  -5 -14   6 10.9444 26.5024  20
  -5  14   5 454.739 59.2989  29
   5 -14  -5 380.699 64.0279   3
  -5 -14   5 446.524 63.3802  20
  -5  14   4-5.35091 25.2901  29
  -5 -14   4 5.87438 27.0612  20
  -5 -14   3 3079.07 146.659  14
  -5 -14   3 3498.66 167.137  20
  -5  14   3 3120.86 152.931  29
  -5 -14   2 284.460 53.0232  20
  -5 -14   2 284.324 48.0125  14
   5 -14  -2 255.149 54.1744  26
  -5 -14   1 5.82184 34.8052  20
  -5 -14   1-5.07254 29.3626  14
   5 -14  -1 39.3072 38.5488  26
  -5 -14   0-5.63879 32.6408  20
   5 -14   0 6.64720 29.8051  26
  -5 -14   0 30.7502 26.5351  14
  -5 -14  -1 20.7661 22.6223  27
   5 -14   1-13.2786 32.9114  26
  -5 -14  -2 115.273 35.0619  27
   5 -14   2 58.6041 38.3518  26
  -5 -14  -3-5.19143 26.8790  27
   5 -14   3-18.6909 36.6611  26
   5 -14   4 213.340 45.3020  16
  -5 -14  -4 171.108 38.5291  27
   5 -14   4 220.029 47.9350  26
   5 -14   5 5.05976 22.0480  16
  -5 -14  -5 9.49249 24.0562  27
   5 -14   5 5.16509 27.2935  26
   5 -14   6 63.7230 28.0627  16
  -5 -14  -6 34.7148 24.2827  27
   5 -14   7 232.705 37.7321  16
  -5 -14  -7 202.139 36.2776  27
  -5 -14  -8 606.864 52.3193  27
  -5 -14  -9 323.896 34.6991  27
  -5  15  13 94.7620 19.9774  29
  -5  15  12-14.2341 16.2042  29
  -5  15  11 367.917 42.3898  29
  -5  15  10 174.448 35.1552  29
  -5  15   9 310.673 44.8999  29
  -5  15   8 63.6417 29.6389  29
  -5 -15   7 46.6223 26.1388  19
  -5  15   7 66.5704 30.1693  29
  -5 -15   6 392.039 51.9735  19
  -5  15   6 406.113 53.7557  29
  -5  15   5 546.964 61.4324  29
  -5 -15   5 531.731 61.5782  19
  -5 -15   4 238.813 42.2919  14
  -5 -15   3 50.8896 26.7965  14
   5 -15  -2 1227.55 98.6663  26
  -5 -15   2 1227.78 87.5895  14
   5 -15  -1 12.2705 33.0655  26
  -5 -15   1 38.3154 26.7884  14
   5 -15   0 494.536 68.2549  26
  -5 -15   0 529.450 60.3058  14
   5 -15   1 61.0847 39.2688  26
  -5 -15  -1-4.77001 21.9747  14
  -5 -15  -2 69.2877 28.9038  27
   5 -15   2 59.0132 34.1796  26
  -5 -15  -2 55.9134 31.5520  14
   5 -15   3-20.4890 26.5211  16
  -5 -15  -3-9.03556 23.8739  27
   5 -15   3-5.54327 29.2926  26
   5 -15   4 66.3299 29.2399  16
  -5 -15  -4 98.8562 30.8492  27
   5 -15   4 95.3771 34.4183  26
   5 -15   5 8.54422 20.6900  16
  -5 -15  -5-11.9087 21.7989  27
   5 -15   5 25.9964 25.9027  26
   5 -15   6 18.6052 20.8117  16
  -5 -15  -6 17.6296 20.7501  27
   5 -15   7 123.847 27.3323  16
  -5 -15  -7 191.365 30.1164  27
  -5 -15  -8 14.1581 12.4718  27
  -5  16  11 216.247 28.9889  29
  -5  16  10 78.9662 22.9697  29
  -5  16   9 100.024 26.3515  29
  -5  16   8 68.1076 23.6913  29
  -5  16   7 416.297 49.6395  29
  -5 -16   7 386.407 46.6194  19
  -5 -16   6 321.812 45.2352  19
  -5  16   6 359.051 47.4575  29
  -5 -16   5 333.735 44.7142  14
  -5 -16   5 380.095 50.4898  19
  -5 -16   4 180.103 36.0585  14
  -5 -16   4 194.771 41.4627  19
  -5 -16   3 37.1593 22.2745  14
  -5 -16   3 107.725 35.8293  19
  -5 -16   2 231.730 40.3067  14
  -5 -16   2 231.586 41.5263  19
  -5 -16   1 565.760 58.7562  19
   5 -16  -1 444.868 60.9459  26
  -5 -16   1 578.485 58.9322  14
   5 -16   0 200.882 47.9280  26
  -5 -16   0 314.072 45.2867  19
  -5 -16   0 287.636 43.8626  14
   5 -16   1 222.844 47.1312  26
  -5 -16  -1 256.944 41.7946  14
   5 -16   2 373.204 55.6184  26
   5 -16   2 424.656 53.9379  16
  -5 -16  -2 383.277 47.5533  14
   5 -16   3 287.227 48.0650  26
   5 -16   3 273.329 43.9044  16
  -5 -16  -3 362.942 44.9321  14
  -5 -16  -4 185.804 32.5215  27
   5 -16   4 191.267 37.9036  26
   5 -16   4 181.091 35.2053  16
  -5 -16  -4 197.802 33.9935  14
  -5 -16  -5 290.997 36.2639  27
   5 -16   5 245.306 35.9976  16
  -5 -16  -5 224.271 33.0245  14
  -5 -16  -6 111.167 22.6057  27
   5 -16   6 106.324 24.4538  16
  -5 -16  -6 82.1046 21.4409  14
  -5  17   9 528.920 43.0829  29
  -5  17   8 17.0723 15.6286  29
  -5 -17   7 2.96754 17.7411  19
  -5 -17   6 56.4536 22.7688  19
  -5 -17   5 14.2926 20.6849  19
  -5 -17   4 122.949 30.5374  19
  -5 -17   4 59.5803 22.1761  14
  -5 -17   3 139.761 32.8041  19
  -5 -17   3 171.589 33.5629  14
  -5 -17   2 63.3418 28.1660  19
  -5 -17   2 105.070 26.9934  14
  -5 -17   1 114.166 29.5138  19
  -5 -17   1 98.1807 26.7947  14
  -5 -17   0 3.44947 17.8595  14
   5 -17   1 251.999 40.0523  16
  -5 -17  -1 320.186 40.3876  14
   5 -17   2 47.3763 23.1478  16
  -5 -17  -2 100.401 24.8500  14
   5 -17   3 19.7008 19.0188  16
  -5 -17  -3 59.9223 22.1708  14
   5 -17   4 74.1639 21.3757  16
  -5 -17  -4 97.3765 22.1347  14
   5 -17   5 75.2377 18.6474  16
  -5 -18   7 421.808 35.8643  19
  -5 -18   6 12.4338 17.4344  19
  -5 -18   5 145.138 27.1295  19
  -5 -18   4 106.687 25.3909  19
  -5 -18   3 11.6912 19.0416  19
  -5 -18   3 2.57910 14.6787  14
  -5 -18   2 228.283 32.8669  19
  -5 -18   2 205.353 29.8490  14
   5 -18  -1 10.4842 15.9154  15
  -5 -18   1 18.6938 17.4006  19
  -5 -18   1 20.9322 17.7088  14
   5 -18   0 3.07390 16.5653  16
   5 -18   0 12.2517 15.1005  15
  -5 -18   0 7.60547 14.6755  14
   5 -18   1 71.1680 21.5173  16
  -5 -18  -1 57.2220 18.5538  14
   5 -18   2 104.420 21.7961  16
  -5 -18  -2 114.366 21.2467  14
  -6   0  19-11.6941 19.3238  22
  -6   0  18 10.0037 20.4759  22
  -6   0  18 28.3523 23.9525  21
  -6   0  17 11.0232 24.7131  24
  -6   0  17 17.1927 22.6620  21
  -6   0  17-11.7815 27.1367  22
  -6   0  16 1204.41 97.9081  24
  -6   0  16 1048.73 94.8754  21
  -6   0  16 1362.49 106.779  22
  -6   0  15-6.09841 33.4898  25
  -6   0  15 6.35353 30.7709  24
  -6   0  15 13.4519 30.9846  23
  -6   0  15 6.79079 33.6625  21
  -6   0  15 40.5682 28.5832  22
  -6   0  14 1874.13 124.104  25
  -6   0  14 2056.29 130.766  24
  -6   0  14 1905.76 130.001  23
  -6   0  14 2045.09 136.356  21
  -6   0  14 1844.83 128.053  22
  -6   0  13 85.8783 36.0997  24
  -6   0  13 25.8538 30.5542  23
  -6   0  13 13.1696 29.5307  21
  -6   0  13 84.2151 33.5451  22
  -6   0  13 5.77140 26.5935  25
   6   0 -13 25.0120 31.6984   4
  -6   0  12 12650.0 366.047  25
  -6   0  12 12109.2 375.592  23
  -6   0  12 13102.0 387.151  21
  -6   0  12 12068.7 373.888  22
   6   0 -12 12516.6 372.398   4
  -6   0  12 12684.4 366.591  30
  -6   0  11 14.7618 24.9405  25
  -6   0  11 16.8782 24.5162  23
  -6   0  11 34.2626 27.6566  21
  -6   0  11-5.63205 20.6199  22
   6   0 -11 15.5332 27.3609   4
  -6   0  11 5.00768 23.0695  30
   6   0 -10 1423.85 96.0567   4
  -6   0  10 1514.60 96.2736  30
  -6   0  10 1395.81 97.9370  23
  -6   0  10 1642.00 105.668  21
  -6   0  10 1396.74 98.4536  22
  -6   0  10 1499.72 94.0743  34
  -6   0   9 12.3861 16.3274  34
  -6   0   9 12.4768 13.9006   5
   6   0  -9 4.22048 19.9483   4
   6   0  -8 8374.99 253.237   4
  -6   0   8 8538.44 251.499  34
  -6   0   8 9104.60 258.964   5
  -6   0   7 14.2113 15.0202   5
   6   0  -7 24.6991 19.0151   4
  -6   0   7 37.1965 18.5703  34
  -6   0   7-6.11144 11.6452   8
  -6   0   6 14768.9 363.494  34
  -6   0   6 15135.1 368.887   5
  -6   0   5-6.33139 14.5837   5
  -6   0   4 2645.35 109.290   5
   6   0  -4 2641.75 106.545   6
   6   0  -3 5.82366 18.7190   6
   6   0  -2 19624.4 451.387   6
   6   0  -1 90.1377 22.3751  11
   6   0  -1-6.27235 16.5773   6
   6   0   0 109.208 24.3290  11
   6   0   0 111.347 25.9816   6
   6   0   1 28.7252 20.0818  11
   6   0   1 3.44360 19.2596   6
   6   0   2 129334. 2505.85   6
  -6   0  -2 127119. 2497.47  33
   6   0   3 81.0866 28.8610   6
  -6   0  -3 3.83758 21.4687  33
   6   0   4 22870.9 539.131   6
  -6   0  -4 22709.7 541.666  33
   6   0   4 22887.1 579.435   1
   6   0   5 4.32733 23.7638   6
  -6   0  -5 4.72308 21.1776  33
   6   0   5 12.4424 27.1088   1
  -6   0  -6 4254.92 179.883  33
  -6   0  -7-22.3613 25.0679  33
   6   0   7 6.91274 37.2530   2
   6   0   8 983.699 91.3844  18
   6   0   8 866.078 94.2436   2
   6   0   9-12.5456 31.0949  18
   6   0   9-6.93947 38.1085   2
   6   0  10 94.4891 37.4775  18
   6   0  10 65.6663 38.6687   2
   6   0  11-11.2460 29.1134  17
   6   0  11-10.5189 22.2344  18
   6   0  12 76.1665 30.1904  17
   6   0  12-4.39645 25.0268  18
   6   0  13-16.7499 20.0290  18
   6   0  13-7.45970 20.8598  17
   6   0  14 310.040 35.2311  17
  -6   1  19 21.5245 20.7681  21
  -6   1  19 11.3996 20.0815  22
  -6  -1  18 342.397 47.6203  21
  -6   1  18 292.355 47.0497  21
  -6   1  18 283.584 46.2853  22
  -6  -1  18 315.436 47.9685  22
  -6  -1  17 27.2802 27.0463  24
  -6   1  17 5.45534 25.1316  24
  -6  -1  17 22.4742 27.8518  21
  -6   1  17 11.5487 22.0038  21
  -6  -1  17 17.7692 25.0397  22
  -6   1  17-5.76855 25.8656  22
  -6  -1  16 41.1855 32.9030  25
  -6   1  16-24.1348 35.5037  24
  -6   1  16-6.40685 28.7270  23
  -6  -1  16-6.35673 23.2721  21
  -6  -1  16 6.03274 33.1288  24
  -6   1  16-6.45722 28.1371  21
  -6  -1  16-6.54039 24.9221  22
  -6   1  16-6.36312 25.1619  22
  -6  -1  15 6.14217 28.2964  25
  -6   1  15 26.5602 32.1594  22
  -6  -1  15 31.5590 29.0778  24
  -6  -1  15 34.1424 34.6109  22
  -6   1  15-6.69306 29.1663  23
  -6  -1  15 6.75208 32.7020  21
  -6   1  15 18.9384 30.5747  24
  -6   1  15 54.4201 35.2208  21
  -6   1  15 5.98681 32.2633  25
  -6  -1  14 3133.03 162.351  25
  -6   1  14 3031.54 159.095  25
  -6   1  14 3265.54 167.476  24
  -6   1  14 2977.49 164.187  23
  -6  -1  14 3016.79 167.228  21
  -6  -1  14 3147.57 169.296  22
  -6   1  14 3073.22 166.621  22
  -6  -1  14 3251.80 166.626  24
  -6   1  13 1930.94 122.448  25
  -6  -1  13 2127.93 128.023  25
  -6  -1  13 2144.70 132.248  24
  -6   1  13 2053.82 130.867  24
  -6  -1  13 2068.09 132.938  23
  -6   1  13 2109.47 134.908  23
  -6  -1  13 2191.02 137.623  21
  -6  -1  13 2167.57 137.553  22
  -6   1  13 1932.16 127.426  22
   6  -1 -13 2023.68 130.438   4
   6   1 -13 1984.26 130.976   4
  -6  -1  12 2606.65 138.531  25
  -6   1  12 2671.39 139.145  25
   6   1 -12 2604.50 143.688   4
   6  -1 -12 2745.46 145.771   4
  -6   1  12 2605.28 146.503  23
  -6  -1  12 2491.87 144.581  23
  -6  -1  12 2738.43 151.658  21
  -6  -1  12 2670.40 148.309  22
  -6   1  12 2635.78 145.745  22
  -6   1  12 2641.61 139.188  30
  -6  -1  12 2347.00 131.943  30
  -6   1  11 4302.13 179.795  30
  -6  -1  11 4170.14 177.431  30
  -6   1  11 4381.90 178.586  34
  -6  -1  11 4194.65 178.546  25
  -6   1  11 4423.25 179.938  25
  -6  -1  11 4761.12 197.105  23
  -6   1  11 4267.82 188.119  23
  -6  -1  11 4516.79 193.766  21
  -6  -1  11 4464.85 193.230  22
  -6   1  11 4398.51 187.568  22
   6  -1 -11 4235.49 179.772   4
   6   1 -11 4562.01 186.056   4
  -6   1  10 9416.18 280.767  30
  -6  -1  10 9220.73 278.492  30
  -6   1  10 8890.00 272.490  25
  -6   1  10 8527.90 284.016  23
  -6  -1  10 8982.64 289.880  21
  -6  -1  10 8614.00 285.245  22
  -6   1  10 9125.78 286.402  22
  -6   1  10 8964.54 273.695  34
  -6  -1  10 8719.55 274.053  34
   6   1 -10 8904.01 277.405   4
   6  -1 -10 9145.92 278.835   4
  -6  -1   9 1517.11 98.9279  21
  -6   1   9 1547.21 91.2612  34
  -6  -1   9 1562.37 94.4041  34
   6  -1  -9 1678.84 97.9333   4
   6   1  -9 1734.03 99.0791   4
  -6   1   9 1692.12 96.4622   5
  -6  -1   9 1715.51 96.7827   5
   6  -1  -8 1428.59 86.8656   4
   6   1  -8 1483.96 88.0814   4
  -6   1   8 1554.80 87.7920  34
  -6  -1   8 1552.65 89.1599  34
  -6   1   8 1660.74 87.1323   8
  -6  -1   8 1684.96 92.5749   5
  -6   1   8 1541.20 88.8727   5
   6   1  -7 3621.87 140.539   4
   6  -1  -7 3465.60 138.465   4
  -6   1   7 3394.71 133.472  34
  -6  -1   7 3592.40 138.423  34
  -6  -1   7 3558.96 138.687   5
  -6   1   7 3682.48 140.485   5
  -6   1   7 3680.18 136.197   8
  -6  -1   6 456.789 43.3692  34
  -6   1   6 369.515 39.8836   8
  -6  -1   6 398.607 41.4581   5
  -6   1   6 375.426 41.0174   5
  -6  -1   5 3980.41 136.796  34
  -6  -1   5 3893.25 140.688   5
  -6   1   5 3762.79 138.864   5
   6   1  -4 8294.91 226.028   6
  -6   1   4 8251.00 232.457   5
  -6  -1   4 8386.05 233.490   5
   6  -1  -4 8751.73 234.873   6
   6  -1  -3 22387.7 503.049   6
   6   1  -3 22246.4 497.153   6
   6  -1  -2 3606.02 124.719  11
   6   1  -2 3449.92 127.586   6
   6  -1  -2 3466.27 130.824   6
   6  -1  -1 2441.04 102.121  11
   6   1  -1 2422.68 104.574   6
   6  -1  -1 2403.68 106.872   6
   6   1   0 1151.72 70.3598  11
   6  -1   0 1328.24 75.7626  11
   6   1   0 1352.59 77.3295   6
   6  -1   0 1193.48 74.9218   6
   6  -1   1 9430.48 267.611  11
   6   1   1 10014.2 270.915   6
   6  -1   1 9565.27 267.220   6
  -6   1  -2 4890.47 167.195  33
  -6  -1  -2 4712.92 165.630  33
   6  -1   2 4694.20 173.350  11
   6   1   2 4615.58 166.349   6
   6  -1   2 4648.51 167.471   6
   6   1   3 14866.8 368.722   6
   6  -1   3 13996.6 364.338   6
  -6   1  -3 13736.7 360.619  33
  -6  -1  -3 13816.5 361.817  33
   6  -1   4 12774.1 346.917   6
  -6   1  -4 12694.3 350.485  33
  -6  -1  -4 12675.2 350.214  33
   6   1   4 13079.1 386.912   1
   6   1   5 1210.88 85.0870   6
  -6   1  -5 1210.15 86.8894  33
  -6  -1  -5 1281.19 89.6140  33
   6   1   5 1165.54 100.607   1
  -6   1  -6 2461.11 131.565  33
  -6  -1  -6 2488.24 132.881  33
   6   1   6 2710.47 154.906   1
  -6   1  -7 183.780 40.6562  33
  -6  -1  -7 301.212 48.5096  33
   6   1   7 275.541 57.9980   2
   6  -1   7 350.909 63.5883   2
   6   1   7 315.861 59.1648   1
   6  -1   8 19.8011 28.7611  18
   6  -1   8 6.99943 35.4763   2
   6   1   8-7.00781 35.5188   2
   6  -1   9 137.139 43.1849  18
   6  -1   9 130.858 46.6844   2
   6   1   9 172.421 51.6104   2
   6  -1  10 116.690 40.0716  18
   6  -1  10 71.4730 45.0826   2
   6   1  10 182.243 51.9791   2
   6   1  11 5.56260 29.3943  17
   6  -1  11-22.2636 29.9941  17
   6  -1  11-5.46493 26.4674  18
   6   1  12-4.69843 29.7929  17
   6  -1  12-9.40109 28.9665  17
   6  -1  12 27.4185 25.0947  18
   6  -1  13 3.50038 18.1229  18
   6   1  13-14.6725 20.5132  17
   6  -1  13 7.34147 19.0050  17
   6   1  14 1050.79 60.8254  17
   6  -1  14 929.578 57.4082  17
  -6   2  19 1268.57 78.5236  21
  -6   2  19 1193.91 76.6174  22
  -6   2  18 14.0286 22.6499  22
  -6   2  18 23.8225 21.9513  21
  -6  -2  18 19.6302 23.7702  22
  -6  -2  17 95.2200 33.1417  24
  -6   2  17 137.413 36.6870  24
  -6  -2  17 76.1586 33.9765  22
  -6  -2  17 145.924 38.7961  21
  -6   2  17 126.150 38.3846  21
  -6   2  17 111.070 34.2874  22
  -6  -2  16 81.4327 37.4239  25
  -6   2  16 105.900 35.2066  24
  -6  -2  16 117.690 32.9437  24
  -6  -2  16 91.2478 35.8251  22
  -6   2  16 113.449 39.9955  23
  -6  -2  16 49.7413 31.5514  21
  -6   2  16 102.789 37.2192  21
  -6   2  16 36.9663 28.4237  22
  -6  -2  15 665.967 75.8616  25
  -6   2  15 691.175 75.0433  25
  -6  -2  15 730.220 78.7332  24
  -6   2  15 637.477 75.1284  24
  -6  -2  15 760.679 85.0269  21
  -6   2  15 713.566 80.3599  23
  -6  -2  15 670.736 80.9387  22
  -6   2  15 710.695 78.9240  22
  -6  -2  14 3372.39 171.254  25
  -6   2  14 3502.51 170.786  25
  -6  -2  14 3837.24 181.042  24
  -6   2  14 3564.66 176.005  24
  -6  -2  14 3595.84 184.483  21
  -6   2  14 3603.41 182.166  23
  -6  -2  14 3781.54 188.160  22
  -6   2  14 3669.03 180.252  22
  -6   2  13 18855.4 508.099  25
  -6  -2  13 20242.8 523.700  25
   6   2 -13 19458.7 527.701   4
   6  -2 -13 19579.2 525.029   4
  -6  -2  13 20067.8 525.795  24
  -6   2  13 20088.5 525.756  24
  -6  -2  13 20905.2 543.521  21
  -6   2  13 19083.9 525.091  23
  -6  -2  13 19391.2 533.682  22
  -6   2  13 19365.8 525.134  22
   6   2 -12 46.2414 28.6525   4
   6  -2 -12 5.66170 26.7592   4
  -6   2  12 5.88100 24.0718  22
  -6  -2  12 10.9461 25.8676  25
  -6   2  12 30.0495 25.4061  23
  -6  -2  12-6.28246 24.8431  21
  -6   2  12-5.18797 21.9316  25
  -6  -2  12 12.5509 25.6863  22
  -6   2  12-16.0676 24.6727  30
  -6  -2  12 10.6355 25.7543  30
  -6   2  11 279.540 43.7427  30
  -6  -2  11 222.934 39.4463  30
  -6   2  11 183.853 37.5048  34
  -6  -2  11 283.368 46.8445  25
  -6   2  11 228.319 45.4366  23
  -6  -2  11 245.575 46.8769  21
  -6   2  11 228.108 42.8610  25
  -6  -2  11 292.051 50.7349  22
   6   2 -11 273.392 48.0161   4
   6  -2 -11 269.045 46.6227   4
   6   2 -10 8292.67 262.501   4
   6  -2 -10 8269.53 261.064   4
  -6   2  10 8062.35 258.727  30
  -6  -2  10 8547.59 263.567  30
  -6  -2  10 8205.93 275.578  21
  -6   2  10 8018.53 267.554  23
  -6  -2  10 8080.83 273.811  22
  -6   2  10 7901.39 252.971  34
  -6   2   9 1280.43 82.4552  34
  -6  -2   9 1271.64 84.6425  34
  -6  -2   9 1324.17 92.5477  21
  -6  -2   9 1310.97 92.8625  22
  -6   2   9 1282.21 83.1338   5
  -6  -2   9 1371.81 86.3253   5
   6   2  -9 1197.76 82.2731   4
   6  -2  -9 1450.88 89.4107   4
  -6   2   9 1394.59 84.3497   8
   6  -2  -8 1582.24 89.7699   4
   6   2  -8 1386.84 85.5969   4
  -6   2   8 1342.28 81.8130  34
  -6  -2   8 1521.31 89.0208  34
  -6  -2   8 1484.27 86.6269   5
  -6   2   8 1428.80 85.3974   5
  -6   2   8 1497.23 85.5881   8
   6   2  -7 9644.60 276.609   4
  -6  -2   7 10250.3 280.842  34
  -6  -2   7 10308.4 280.956   5
  -6   2   7 10626.2 283.457   5
  -6   2   7 10322.2 278.965   8
  -6  -2   6 770.047 56.9183  34
  -6   2   6 691.050 54.7477   8
  -6  -2   6 645.483 53.6189   5
  -6   2   6 675.243 54.9709   5
  -6  -2   5 40750.4 824.588  34
  -6  -2   5 38070.7 827.130   5
  -6   2   5 39648.7 830.378   5
  -6  -2   4 5817.23 168.466  34
  -6  -2   4 5276.72 171.845   5
  -6   2   4 5409.25 172.626   5
   6  -2  -4 5507.33 176.575   6
   6  -2  -3 2821.91 106.563  11
   6  -2  -3 2753.62 115.408   6
   6   2  -3 2932.26 111.622   6
   6  -2  -2-5.51319 11.2830  11
   6   2  -2-2.93782 13.8851   6
   6  -2  -2 16.3143 17.5830   6
   6  -2  -1 6484.67 193.987  11
   6  -2  -1 6602.76 201.892   6
   6   2  -1 6551.23 195.861   6
   6  -2   0 129.786 26.7235  11
   6   2   0 156.692 29.2260   6
   6  -2   0 227.292 35.7875   6
   6  -2   1 2281.16 109.077  11
   6   2   1 2475.19 111.643   6
   6  -2   1 2440.04 111.512   6
  -6   2  -2 11347.1 303.714  33
   6   2   2 12175.3 315.934   6
   6  -2   2 11242.5 309.885   6
   6  -2   2 11352.9 317.021  11
   6   2   3 8890.24 291.638   1
  -6   2  -3 8761.04 257.909  33
  -6  -2  -3 8695.17 257.645  33
   6   2   3 9456.89 266.544   6
   6  -2   3 8798.66 259.781   6
   6  -2   3 8570.03 268.999  11
   6   2   4 4473.47 169.340   6
  -6   2  -4 4072.34 162.887  33
  -6  -2  -4 4470.25 168.811  33
   6   2   4 4021.47 187.481   1
   6   2   5 677.711 65.6007   6
  -6   2  -5 650.767 63.2527  33
  -6  -2  -5 675.401 64.9453  33
   6   2   5 780.789 82.9349   1
   6   2   6 79.7687 28.9691   6
  -6   2  -6 143.332 35.5191  33
  -6  -2  -6 66.9652 29.3694  33
   6   2   6 116.219 44.5724   1
  -6   2  -7 3267.63 159.633  33
  -6  -2  -7 3148.79 157.949  33
   6  -2   7 3655.26 185.191   2
   6   2   7 3551.00 182.587   2
   6   2   7 3729.31 189.251   1
   6  -2   8 61.1471 39.3372  18
   6  -2   8 34.4221 37.8152   2
   6   2   8 62.0465 37.8682   2
   6   2   8 28.1724 35.7075   1
   6  -2   9 2568.82 151.841  18
   6  -2   9 2784.63 158.459   2
   6   2   9 2560.21 155.812   2
   6  -2  10-25.0408 31.7298  18
   6  -2  10 37.9606 35.3814   2
   6   2  10-19.0293 35.4728   2
   6   2  11 306.787 51.8508  17
   6  -2  11 318.194 52.8839  17
   6  -2  11 333.856 54.5413  18
   6   2  12 275.475 45.3834  17
   6  -2  12 307.618 47.1877  17
   6  -2  12 337.166 48.6556  18
   6  -2  13 53.0766 22.7587  18
   6   2  13 62.7232 23.8778  17
   6  -2  13 13.9720 19.5476  17
   6  -2  14 37.7030 16.3456  18
  -6   3  19 49.0203 22.2202  21
  -6   3  19 45.7971 20.7616  22
  -6   3  18 488.870 56.6886  21
  -6   3  18 530.863 57.3025  22
  -6   3  17 5.62359 25.2166  21
  -6  -3  17 22.7631 29.4650  22
  -6   3  17 20.9588 25.9749  22
  -6  -3  16 242.956 48.9815  25
  -6   3  16 140.651 39.1204  24
  -6  -3  16 179.401 46.0369  22
  -6  -3  16 180.446 43.5031  24
  -6   3  16 159.162 43.9951  23
  -6   3  16 183.607 45.9836  21
  -6   3  16 146.826 38.3951  22
  -6   3  15 12.4247 28.6230  22
  -6  -3  15 11.9870 33.5212  25
  -6   3  15 23.9110 33.4333  24
  -6  -3  15 61.1843 37.3362  22
  -6  -3  15 23.9314 28.2817  24
  -6   3  15 32.2969 32.7430  23
  -6  -3  15 45.7416 32.3959  21
  -6  -3  14 5556.53 226.318  25
  -6  -3  14 5779.83 229.727  24
  -6   3  14 6019.64 233.718  24
  -6  -3  14 6027.25 242.886  21
  -6   3  14 5295.91 228.554  23
  -6  -3  14 5973.35 244.903  22
  -6  -3  13 6.70139 32.4574  22
  -6  -3  13 11.8483 28.6934  24
  -6   3  13 11.8462 26.5607  24
  -6  -3  13 58.2984 34.3062  25
  -6   3  13 31.5656 28.3093  23
  -6  -3  13-6.63922 30.5870  21
   6  -3 -13 6.07324 28.7067   4
   6   3 -13 82.2799 40.1356   4
  -6  -3  12 1675.84 110.737  25
   6  -3 -12 1735.33 114.275   4
   6   3 -12 1564.21 110.948   4
  -6  -3  12 1607.83 116.074  21
  -6   3  12 1772.15 118.052  23
  -6  -3  12 1630.26 115.907  22
  -6   3  12 1522.05 103.276  30
  -6  -3  11 1466.18 99.5545  25
  -6  -3  11 1370.90 103.731  21
  -6   3  11 1334.42 99.2619  23
  -6  -3  11 1370.11 102.714  22
   6  -3 -11 1334.25 95.9214   4
   6   3 -11 1245.78 94.6117   4
  -6  -3  11 1302.15 92.6876  30
  -6   3  11 1469.11 98.0065  30
   6  -3 -10 16707.7 428.694   4
   6   3 -10 16398.4 429.145   4
  -6   3  10 15787.9 417.356  34
  -6  -3  10 16687.8 448.183  21
  -6  -3  10 16389.2 446.007  22
  -6   3  10 17203.3 427.443   8
  -6   3  10 15999.3 422.326  30
  -6  -3  10 15390.3 418.137  30
   6   3  -9 3617.54 153.104   4
   6  -3  -9 3735.30 154.397   4
  -6  -3   9 3499.04 148.233   5
  -6   3   9 3926.51 154.345   5
  -6  -3   9 3891.49 153.024  32
  -6   3   9 3694.23 149.842  34
  -6  -3   9 3698.67 166.008  21
  -6  -3   9 3630.73 164.908  22
  -6   3   9 4039.44 156.788   8
  -6   3   9 4033.88 157.475  30
  -6  -3   9 3706.80 151.571  30
   6   3  -8 11.7690 17.5899   4
  -6   3   8 3.79619 16.5418   5
   6  -3  -8-3.88488 17.4190   4
  -6  -3   8 3.79429 17.0128   5
  -6   3   8-3.83208 15.1533   8
  -6   3   7 2941.96 125.352   8
  -6  -3   7 3002.19 124.427   5
  -6   3   7 2959.13 123.957   5
  -6  -3   7 2734.15 122.002  34
  -6  -3   6 32754.4 711.452   5
  -6   3   6 33309.0 712.534   5
  -6   3   6 33411.2 716.957   8
  -6  -3   6 32538.4 712.798  34
  -6   3   5 6438.85 199.002   8
  -6  -3   5 6287.14 195.335   5
  -6   3   5 6636.57 198.026   5
  -6  -3   5 6534.35 194.532  34
  -6  -3   4 27.6010 15.5559   5
  -6   3   4 39.4746 15.4026   5
   6  -3  -4 32.0125 16.9273  11
   6  -3  -3 39317.1 830.746   6
   6  -3  -3 38782.2 811.583  11
   6  -3  -3 39377.4 806.358  13
   6  -3  -2 3755.59 142.617   6
   6   3  -2 3673.27 133.220   6
   6  -3  -2 3986.06 136.003  11
   6  -3  -2 3705.44 130.003  13
   6  -3  -1 14680.0 366.617   6
   6   3  -1 14775.5 358.854   6
   6  -3  -1 14457.5 357.292  11
   6  -3   0 320.657 42.0132   6
   6   3   0 269.005 37.6093   6
   6  -3   0 234.819 35.3644  11
   6  -3   1 12413.4 328.967   6
   6   3   1 12780.2 327.965   6
   6  -3   1 12268.1 329.095  11
   6  -3   2 3584.58 145.858   6
   6  -3   2 3516.60 149.667  11
  -6   3  -3 8910.32 260.055  33
  -6  -3  -3 8937.18 262.153  33
   6  -3   3 8900.72 275.935  11
   6  -3   3 9284.73 267.553   6
   6   3   3 9558.54 272.446   6
  -6  -3  -3 8573.94 264.492  28
   6   3   3 8749.89 294.542   1
  -6  -3  -4 1096.83 81.9922  28
   6   3   4 1371.93 89.4245   6
  -6   3  -4 1270.31 83.6622  33
  -6  -3  -4 1219.01 81.9342  33
   6   3   4 1205.59 98.9856   1
  -6  -3  -5 1434.31 94.9432  28
  -6   3  -5 1422.30 92.9973  33
  -6  -3  -5 1366.70 91.9179  33
   6   3   5 1490.13 96.5075   6
   6   3   5 1526.11 115.154   1
  -6  -3  -6 331.102 49.1474  28
   6   3   6 393.251 53.4408   6
   6   3   6 306.032 59.5906   1
  -6   3  -6 330.921 49.5357  33
  -6  -3  -6 314.542 48.0628  33
   6   3   7 2107.81 141.334   1
   6   3   7 1876.89 130.545   2
   6  -3   7 1984.10 132.667   2
  -6   3  -7 1772.23 113.866  33
  -6  -3  -7 1912.55 117.319  33
   6   3   8 724.987 89.7660   1
   6  -3   8 668.272 80.0547   2
   6   3   8 734.987 84.5860   2
   6  -3   9 155.897 49.1495   2
   6   3   9 286.019 55.9205   2
   6  -3   9 148.964 45.3925  18
   6  -3  10 5911.64 231.869   2
   6   3  10 5783.86 230.989   2
   6  -3  10 5385.80 225.515  18
   6   3  11 122.008 33.6236  17
   6  -3  11 102.180 33.3563  17
   6  -3  11 132.641 37.9164  18
   6   3  12 12.6373 24.7884  17
   6  -3  12 4.22935 22.7930  17
   6  -3  12 31.8968 25.0246  18
   6  -3  13 79.3877 24.7944  18
   6   3  13 79.5060 24.2913  17
   6  -3  13 105.592 26.0260  17
  -6   4  19 46.4327 20.7547  21
  -6   4  18 923.880 75.8129  21
  -6   4  17 5.43587 22.9795  21
  -6  -4  16 7745.78 264.352  24
  -6   4  16 7845.48 275.286  23
  -6  -4  16 8536.25 289.522  22
  -6  -4  16 7885.51 268.033  25
  -6  -4  15 557.677 67.9475  24
  -6   4  15 748.627 79.9475  23
  -6  -4  15 546.396 72.0436  22
  -6  -4  15 647.900 75.0087  25
  -6   4  14 50.7392 32.1733  23
  -6  -4  14 106.009 44.8551  21
  -6  -4  14 46.6414 32.6309  24
  -6  -4  14 129.674 40.1815  22
  -6  -4  14 59.0711 34.2193  25
  -6  -4  13 14577.6 427.297  21
  -6  -4  13 14052.0 403.668  24
  -6   4  13 13476.7 407.703  23
  -6  -4  13 13999.5 422.398  22
  -6  -4  13 14586.1 409.976  25
  -6  -4  12 21759.6 564.921  21
  -6  -4  12 21774.9 564.124  22
  -6  -4  12 21129.9 539.945  25
  -6  -4  12 20340.1 526.775  32
  -6  -4  11 46.1513 26.5598  25
  -6  -4  11 18.2579 25.7381  21
  -6  -4  11 42.4657 28.6819  22
  -6   4  11 41.2673 25.5811   8
  -6  -4  11 53.0257 26.9678  32
  -6  -4  10 1776.96 115.785  21
  -6  -4  10 1901.70 118.644  22
  -6   4  10 1792.68 106.923   8
  -6  -4  10 1745.95 103.087  32
   6  -4  -9 1059.03 77.5301   4
  -6  -4   9 1243.23 92.5668  21
  -6  -4   9 1149.11 89.4804  22
  -6   4   9 1159.30 81.9975   8
  -6  -4   9 1063.92 77.7738  32
  -6   4   9 1086.98 76.8777  34
  -6  -4   8 573.183 53.3834   5
  -6   4   8 515.855 53.2486   8
   6   4  -8 515.752 53.4990   4
  -6  -4   8 570.735 61.9959  21
  -6  -4   7 1658.42 89.5129   5
  -6   4   7 1885.12 98.7619   8
  -6  -4   6 13140.8 334.829   5
  -6   4   6 13892.6 347.334   8
   6  -4  -6 12814.8 324.411  11
  -6  -4   5 126.922 26.1430   5
  -6   4   5 177.052 31.0560   8
   6  -4  -5 180.709 28.3860  11
  -6  -4   4 10483.5 273.566   5
  -6   4   4 10525.6 279.372   8
   6  -4  -4 9922.49 265.170  11
  -6   4   3 30159.9 656.052   5
  -6  -4   3 30542.8 659.194   5
   6  -4  -3 30417.7 656.835  11
   6  -4  -3 31416.3 653.370  13
   6  -4  -2 21591.3 495.200   6
   6  -4  -2 20913.6 479.262  11
   6  -4  -2 20718.9 473.741  13
   6  -4  -1 7586.42 228.865   6
   6   4  -1 7555.44 218.297   6
   6  -4  -1 7357.71 219.077  11
   6  -4  -1 7343.97 213.406  13
   6   4   0 329.438 40.9337   6
   6  -4   0 283.998 41.3632   6
   6  -4   0 262.457 38.1325  11
   6  -4   1 5910.37 197.495   6
   6   4   1 5977.80 197.028   6
   6  -4   1 5647.25 195.637  11
   6   4   2 8084.17 274.202   1
   6  -4   2 8436.86 252.399   6
   6   4   2 8565.31 254.243   6
   6  -4   2 8066.09 254.564  11
  -6  -4  -3 4274.32 170.583  28
   6   4   3 4229.57 189.860   1
   6   4   3 4708.29 175.357   6
   6  -4   3 4424.70 179.458  11
  -6  -4  -4 1197.25 87.1460  28
   6  -4   4 1172.34 91.3178  11
   6   4   4 1314.49 104.820   1
  -6  -4  -5 110.823 32.4471  28
   6   4   5 67.2457 38.3255   1
   6   4   5 145.065 36.1931   6
   6   4   6 4373.97 208.753   1
  -6  -4  -6 4178.46 181.912  28
   6   4   6 4761.23 187.977   6
  -6  -4  -7 1163.65 92.7857  28
   6  -4   7 1084.64 97.8438   2
   6   4   7 1234.38 108.956   1
  -6  -4  -8 522.540 64.2606  28
   6  -4   8 422.416 63.5477   2
  -6  -4  -9 38.6698 26.1128  28
   6   4   9 42.9676 33.0806   2
   6  -4   9-12.3054 27.5905   2
   6  -4   9 26.9271 30.1868  18
   6  -4  10 254.456 50.3764   2
   6   4  10 418.247 60.6403   2
   6  -4  10 352.433 59.4918  18
   6  -4  11 155.642 37.3801  17
   6  -4  11 107.296 36.3860  18
   6  -4  12 72.6739 26.2456  17
   6  -4  12 104.746 32.3264  18
   6  -4  13 6.49671 17.8387  18
  -6   5  19 6.08822 16.7171  21
  -6   5  18 1081.34 77.7968  21
  -6   5  17 51.5726 26.7186  21
  -6   5  16 1407.47 101.501  23
  -6   5  15 485.970 65.7706  23
  -6  -5  15 525.741 64.6204  25
  -6  -5  14 16554.6 457.449  32
  -6  -5  14 16796.4 461.751  25
  -6  -5  13 6207.89 249.160  22
  -6  -5  13 5807.62 224.804  32
  -6  -5  13 6354.71 234.533  25
  -6  -5  12 2994.19 161.677  21
  -6  -5  12 3091.87 163.576  22
  -6  -5  12 2871.88 146.425  32
  -6  -5  12 2870.87 146.855  25
  -6  -5  11 505.566 60.2230  32
  -6  -5  11 509.176 66.6066  21
  -6  -5  11 424.297 60.9834  22
  -6   5  11 547.370 63.2627   8
  -6  -5  11 517.346 59.7841  25
  -6  -5  10 1439.89 105.082  21
  -6   5  10 1102.88 86.4821   8
  -6  -5  10 1291.97 89.3461  32
   6  -5  -9 1317.26 96.3045  10
  -6  -5   9 1289.47 97.2016  21
  -6   5   9 1490.80 95.0803   8
  -6  -5   9 1436.51 92.1595  32
  -6   5   9 1498.57 91.1025  34
  -6  -5   8 526.585 60.7618  21
  -6  -5   8 548.607 54.8499  32
  -6   5   8 608.629 58.5540   8
   6  -5  -7 20399.0 486.865  11
  -6   5   7 22048.3 510.136   8
   6  -5  -6 4267.47 154.012  11
  -6   5   6 4970.56 173.339   8
   6  -5  -5 913.920 63.2416  11
  -6   5   5 1144.63 74.6357   8
   6  -5  -4 16692.5 402.017  11
   6  -5  -4 16527.7 394.448  13
  -6   5   4 17692.5 417.454   8
   6  -5  -3 107.372 25.2998  11
   6  -5  -3 60.0475 21.3222  13
  -6   5   3 49.1765 19.6834   8
   6  -5  -2 914.029 63.6859  11
   6  -5  -2 851.804 59.7717  13
   6  -5  -1 107.638 26.8539  11
   6  -5  -1 81.1525 24.3037  13
   6   5  -1 57.8810 23.3670   6
   6  -5   0 135.934 29.3936  11
   6   5   0 118.738 30.2002   6
   6  -5   0 95.5085 30.1138   6
   6  -5   1 16.8890 19.4504  11
   6   5   1 43.9163 23.4922   6
   6  -5   1-32.5639 24.7123   6
   6  -5   2 73.8037 28.5020  11
  -6  -5  -2 120.060 28.7362  28
   6   5   2 187.267 42.4588   1
   6   5   2 106.862 31.0402   6
  -6  -5  -3 5344.61 198.084  28
   6   5   3 4888.05 211.689   1
   6  -5   3 5245.29 202.827  11
  -6  -5  -4 1607.91 102.709  28
   6  -5   4 1705.59 109.910  11
   6   5   4 1389.20 110.799   1
   6   5   4 1716.00 105.369   6
   6   5   5-27.2869 39.4879   1
   6   5   5 15.2418 23.4049   6
   6   5   6 2505.46 152.892   1
   6   5   6 2530.19 134.786   6
  -6  -5  -6 2207.85 129.881  28
  -6  -5  -7 109.949 35.1884  28
   6   5   7 101.308 47.8008   1
  -6  -5  -8 174.091 40.8101  28
  -6  -5  -9 89.7365 31.3845  28
   6  -5   9 32.8631 30.2986  18
   6  -5  10 784.942 80.9071  18
  -6  -5 -10 964.951 80.8312  28
   6  -5  11 441.614 58.5765  18
  -6  -5 -11 596.157 60.1050  28
   6  -5  12 52.5728 24.5713  18
   6  -5  13 5.86052 15.4844  18
  -6   6  19 773.290 53.2794  21
  -6   6  18 1824.44 97.6285  21
  -6   6  17 239.431 42.8760  21
  -6  -6  16 1072.50 84.2074  32
  -6  -6  15 101.945 37.2324  32
  -6  -6  14 124.259 39.2110  32
  -6  -6  13 7583.11 264.504  32
  -6  -6  12 2138.11 125.175  32
  -6  -6  11 10.5536 22.9961  32
  -6   6  11 17.3094 21.9886   8
  -6  -6  11 44.0718 33.2710  21
  -6  -6  10 1669.86 103.379  32
  -6   6  10 1548.37 105.486   8
  -6  -6  10 1426.26 106.392  21
  -6  -6   9 385.334 49.2968  32
  -6   6   9 365.692 50.1563   8
   6  -6  -9 250.515 46.2355  10
  -6  -6   8 181.484 34.8627  32
[truncated: 208,677 more chars]
