# Supplementary material for: Crystal structure and Hirshfeld surface analysis of 3-methyl-4-oxo-N-phenyl-3,4-di­hydro­quinazoline-2-carbo­thio­amide
Source: Acta Crystallogr E Crystallogr Commun. 2022 Jan 1;78(Pt 1):47–50. doi: 10.1107/S2056989021013116 (PMC8739201; doi:10.1107/S2056989021013116)
Supplement: Supplementary file 3 [file e-78-00047-Isup3.hkl]

data_I                                                                          
_shelx_title ' asr8.res in P2(1)/n'                                             
_shelx_refln_list_code          4                                               
_shelx_F_calc_maximum      421.02                                               
_exptl_crystal_F_000      1232.00                                               
_reflns_d_resolution_high  0.8133                                               
                                                                                
loop_                                                                           
 _space_group_symop_operation_xyz                                               
 'x, y, z'                                                                      
 '-x+1/2, y+1/2, -z+1/2'                                                        
 '-x, -y, -z'                                                                   
 'x-1/2, -y-1/2, z-1/2'                                                         
                                                                                
_cell_length_a    11.7685                                                       
_cell_length_b    16.3641                                                       
_cell_length_c    16.3798                                                       
_cell_angle_alpha  90.000                                                       
_cell_angle_beta  110.646                                                       
_cell_angle_gamma  90.000                                                       
                                                                                
_shelx_F_squared_multiplier     1.000                                           
                                                                                
loop_                                                                           
 _refln_index_h                                                                 
 _refln_index_k                                                                 
 _refln_index_l                                                                 
 _refln_F_squared_calc                                                          
 _refln_F_squared_meas                                                          
 _refln_F_squared_sigma                                                         
 _refln_observed_status                                                         
   2   0   0      25507.26      24440.55       265.07 o                         
   4   0   0      33884.17      33364.91       363.32 o                         
   6   0   0          3.90         12.68         2.04 o                         
   8   0   0        928.97        897.72        22.12 o                         
  10   0   0         51.68         45.98         8.63 o                         
  12   0   0        279.48        326.79        17.88 o                         
   1   1   0        587.10        573.35         4.84 o                         
   2   1   0       2260.03       2154.84        15.17 o                         
   3   1   0        654.98        582.14         5.59 o                         
   4   1   0        663.86        692.80         7.57 o                         
   5   1   0        916.58        789.53        11.03 o                         
   6   1   0        123.09        144.72         5.58 o                         
   7   1   0        131.65        141.08         6.40 o                         
   8   1   0        111.23        112.94         5.05 o                         
   9   1   0        437.09        403.76        11.97 o                         
  10   1   0        189.34        162.94        14.11 o                         
  11   1   0        258.52        233.15        11.84 o                         
  12   1   0        229.27        231.14        24.03 o                         
  13   1   0         86.66         76.05         5.03 o                         
   0   2   0      20069.52      20667.71       193.82 o                         
   1   2   0       6945.07       6679.09        47.87 o                         
   2   2   0       6559.44       5967.10        40.41 o                         
   3   2   0       2206.35       2127.04        19.82 o                         
   4   2   0       1949.83       2068.97        22.50 o                         
   5   2   0        376.04        395.26         8.07 o                         
   6   2   0          9.58         19.65         3.03 o                         
   7   2   0          1.54          7.29         1.68 o                         
   8   2   0          1.20          0.66         1.18 o                         
   9   2   0          7.34          3.16         1.95 o                         
  10   2   0          0.19          3.61         3.42 o                         
  11   2   0         20.69         11.50         4.21 o                         
  12   2   0          6.48         10.01         3.38 o                         
  13   2   0         67.47         57.09         4.29 o                         
   1   3   0       3665.47       3622.96        40.15 o                         
   2   3   0        988.52        860.05         7.07 o                         
   3   3   0       1698.92       1680.24        18.21 o                         
   4   3   0        238.02        230.89         5.26 o                         
   5   3   0        874.33        846.67        14.91 o                         
   6   3   0         35.60         31.57         2.53 o                         
   7   3   0        994.59        973.25        14.85 o                         
   8   3   0         89.66         82.43         3.47 o                         
   9   3   0         27.69         27.28         2.32 o                         
  10   3   0        129.06        125.57         6.68 o                         
  11   3   0         28.56         30.75         4.87 o                         
  12   3   0          1.92          2.88         2.61 o                         
  13   3   0         87.15         79.64         3.81 o                         
   0   4   0     127535.31     135281.70      1410.74 o                         
   1   4   0       3413.22       3393.48        30.07 o                         
   2   4   0        488.56        458.38         6.30 o                         
   3   4   0        300.83        296.10         4.47 o                         
   4   4   0        774.56        708.78         9.87 o                         
   5   4   0        926.53        905.00        12.52 o                         
   6   4   0         22.71         33.75         2.66 o                         
   7   4   0        323.93        303.14         7.29 o                         
   8   4   0       1812.79       1695.72        24.11 o                         
   9   4   0        151.38        152.55        13.47 o                         
  10   4   0          1.35          4.64         2.83 o                         
  11   4   0         76.84         75.74         6.07 o                         
  12   4   0        192.16        207.70        13.44 o                         
  13   4   0          6.80          2.32         2.52 o                         
   1   5   0         32.01         45.13         1.72 o                         
   2   5   0        348.80        335.79         5.22 o                         
   3   5   0        299.19        282.08         9.24 o                         
   4   5   0          0.22          3.00         0.95 o                         
   5   5   0        294.58        279.18         6.88 o                         
   6   5   0         13.32         13.74         1.99 o                         
   7   5   0        760.73        787.57        17.93 o                         
   8   5   0        998.73       1021.16        16.95 o                         
   9   5   0        199.64        171.66        11.43 o                         
  10   5   0        330.17        301.63        12.36 o                         
  11   5   0        157.73        157.50        20.38 o                         
  12   5   0         10.25         12.85         2.65 o                         
   0   6   0        237.90        236.83        12.24 o                         
   1   6   0        978.50        923.35        10.55 o                         
   2   6   0        182.16        204.15         4.77 o                         
   3   6   0         62.86         73.94         5.80 o                         
   4   6   0          0.18          0.98         1.04 o                         
   5   6   0        120.73        158.61         7.71 o                         
   6   6   0        223.06        244.29         7.10 o                         
   7   6   0        121.16        132.99         4.90 o                         
   8   6   0         32.96         42.07         3.63 o                         
   9   6   0         19.51         18.15         3.62 o                         
  10   6   0         17.70         25.40         4.02 o                         
  11   6   0         51.64         54.39         8.21 o                         
  12   6   0          0.04          0.91         1.71 o                         
   1   7   0       4663.14       4878.48        49.90 o                         
   2   7   0          2.31          1.49         0.68 o                         
   3   7   0       1412.23       1550.66        21.55 o                         
   4   7   0          9.30         12.49         1.55 o                         
   5   7   0        135.82        136.08         6.92 o                         
   6   7   0        162.93        161.29         4.61 o                         
   7   7   0        196.93        205.72         7.27 o                         
   8   7   0         96.91        106.73         5.47 o                         
   9   7   0         29.38         23.82         3.53 o                         
  10   7   0         34.59         32.70         5.71 o                         
  11   7   0         13.36         14.76         3.87 o                         
  12   7   0        103.57        107.46         7.34 o                         
   0   8   0      27026.82      28536.96       384.29 o                         
   1   8   0          3.40          0.97         1.48 o                         
   2   8   0        155.17        215.00         7.64 o                         
   3   8   0         40.39         60.89         2.73 o                         
   4   8   0        725.50        768.01        14.51 o                         
   5   8   0        591.45        614.87        10.81 o                         
   6   8   0         87.30         81.12         3.86 o                         
   7   8   0        335.24        335.28         9.68 o                         
   8   8   0        632.96        602.43        16.93 o                         
   9   8   0        231.15        254.98        11.90 o                         
  10   8   0         76.28         81.44         8.18 o                         
  11   8   0         13.65         15.62         3.73 o                         
  12   8   0        118.85        121.20         7.40 o                         
   1   9   0         14.84         14.19         2.50 o                         
   2   9   0          4.96          9.01         1.99 o                         
   3   9   0         19.00         25.99         6.99 o                         
   4   9   0        169.31        188.42         5.44 o                         
   5   9   0          1.76          0.26         1.26 o                         
   6   9   0          2.62          2.94         1.56 o                         
   7   9   0          1.01          1.28         1.93 o                         
   8   9   0        372.91        440.83        14.15 o                         
   9   9   0          4.03          1.42         2.17 o                         
  10   9   0         63.05         50.60         6.44 o                         
  11   9   0         41.34         40.58         5.25 o                         
  12   9   0         14.20         13.94         2.18 o                         
   0  10   0       3816.41       3940.69        87.36 o                         
   1  10   0          6.64          3.44         1.72 o                         
   2  10   0          0.40          2.20         2.16 o                         
   3  10   0        317.14        345.23         7.89 o                         
   4  10   0        168.92        164.06         6.04 o                         
   5  10   0         73.20         77.76         4.29 o                         
   6  10   0          7.58          7.26         2.91 o                         
   7  10   0        138.04        132.44        10.50 o                         
   8  10   0         11.15         23.39         3.63 o                         
   9  10   0          2.91          3.74         2.07 o                         
  10  10   0         34.22         53.55         6.31 o                         
  11  10   0         13.83         14.77         4.23 o                         
   1  11   0         38.77         32.65         2.90 o                         
   2  11   0        137.44        137.73         4.80 o                         
   3  11   0          9.57         16.33         2.28 o                         
   4  11   0         39.57         44.61         3.03 o                         
   5  11   0        186.51        176.87         6.04 o                         
   6  11   0        201.06        216.40        10.00 o                         
   7  11   0        376.73        492.30        21.38 o                         
   8  11   0         30.40         31.50         5.64 o                         
   9  11   0        195.97        203.11        10.15 o                         
  10  11   0         14.23         18.66         2.91 o                         
  11  11   0         20.59         17.37         2.22 o                         
   0  12   0        275.37        305.69        14.81 o                         
   1  12   0        477.49        498.31        11.61 o                         
   2  12   0        380.79        373.71        10.27 o                         
   3  12   0         12.40          7.68         2.59 o                         
   4  12   0         77.45         93.22         5.14 o                         
   5  12   0        157.19        158.21         6.89 o                         
   6  12   0        600.73        637.13        18.36 o                         
   7  12   0          5.77          6.44         3.46 o                         
   8  12   0         55.27         54.23         5.83 o                         
   9  12   0        211.35        239.68        13.96 o                         
  10  12   0        259.07        255.81        12.57 o                         
   1  13   0        222.29        244.02         6.93 o                         
   2  13   0         18.86         17.93         6.70 o                         
   3  13   0         87.66        100.18         6.94 o                         
   4  13   0        147.44        131.28         7.94 o                         
   5  13   0        304.27        319.28         9.93 o                         
   6  13   0          0.02         -0.02         2.40 o                         
   7  13   0        455.37        495.64        33.18 o                         
   8  13   0        137.77        142.95         7.45 o                         
   9  13   0         86.69         69.16         7.25 o                         
  10  13   0         52.30         36.36         3.26 o                         
   0  14   0          7.83          2.26         2.08 o                         
   1  14   0          4.66          8.95         1.85 o                         
   2  14   0          0.08          2.02         1.66 o                         
   3  14   0          0.01         -0.77         3.62 o                         
   4  14   0         92.29         73.53         9.07 o                         
   5  14   0          1.44          1.37         1.95 o                         
   6  14   0        153.21        164.12         9.80 o                         
   7  14   0         54.44         47.34         4.64 o                         
   8  14   0         15.77         11.30         1.97 o                         
   9  14   0         12.76          7.02         1.83 o                         
   1  15   0          7.30          5.09         1.56 o                         
   2  15   0         14.83         18.60         3.16 o                         
   3  15   0          2.67          4.14         2.01 o                         
   4  15   0         82.41         83.26         8.28 o                         
   5  15   0         47.29         59.24         5.20 o                         
   6  15   0         68.89         62.76         8.00 o                         
   7  15   0          0.53          2.21         1.91 o                         
   8  15   0        170.74        154.81         6.55 o                         
   0  16   0         61.79         55.32         4.88 o                         
   1  16   0          1.25          0.27         2.01 o                         
   2  16   0        276.93        291.52        10.83 o                         
   3  16   0         24.57         21.91         3.49 o                         
   4  16   0         44.24         50.63         3.77 o                         
   5  16   0         34.74         32.06         3.32 o                         
   6  16   0          1.63          2.72         3.09 o                         
   7  16   0          3.06          0.38         1.73 o                         
   8  16   0         17.83          9.91         2.58 o                         
   1  17   0          5.54          6.76         2.36 o                         
   2  17   0          2.21          2.51         1.96 o                         
   3  17   0         19.41         20.93         3.07 o                         
   4  17   0          0.78          1.58         1.84 o                         
   5  17   0          0.01          0.40         2.06 o                         
   6  17   0          0.37         -0.80         2.02 o                         
   7  17   0          1.55          0.29         1.71 o                         
   0  18   0         54.09         66.30         6.25 o                         
   1  18   0          3.82          4.00         2.66 o                         
   2  18   0          0.21          1.37         1.73 o                         
   3  18   0         23.20         18.89         3.68 o                         
   4  18   0         17.23         13.05         2.29 o                         
   5  18   0          0.87          0.90         1.02 o                         
   1  19   0          6.53          9.18         2.65 o                         
   2  19   0         23.85         28.26         3.93 o                         
   3  19   0          3.40          0.68         1.27 o                         
   4  19   0          6.22          5.84         1.47 o                         
 -13   0   1         37.40         51.78         6.91 o                         
 -11   0   1        449.08        481.66        24.60 o                         
  -9   0   1         56.36         65.64        14.69 o                         
  -7   0   1       1127.52       1141.89        32.69 o                         
  -5   0   1         22.90         21.71         4.39 o                         
  -3   0   1      18638.42      18920.99       252.46 o                         
  -1   0   1       4857.59       4434.24        41.77 o                         
   1   0   1       3922.17       3644.31        34.97 o                         
   3   0   1      26061.95      25708.96       335.81 o                         
   5   0   1      10920.98      10953.33       191.39 o                         
   7   0   1         12.68         12.56         3.63 o                         
   9   0   1        197.27        224.55        11.01 o                         
  11   0   1        698.98        700.71        29.41 o                         
  13   0   1        388.06        305.23        16.75 o                         
 -13   1   1         95.02        100.92         6.83 o                         
 -12   1   1          9.67          8.65         3.47 o                         
 -11   1   1        117.81        126.51         9.14 o                         
 -10   1   1         13.69         15.91         5.27 o                         
  -9   1   1        614.98        585.95        12.69 o                         
  -8   1   1        438.31        398.03        12.12 o                         
  -7   1   1        242.93        237.07         8.12 o                         
  -6   1   1        320.95        279.11         6.95 o                         
  -5   1   1        296.31        319.68         7.60 o                         
  -4   1   1       5971.68       5685.62        58.23 o                         
  -3   1   1       6763.98       6229.17        49.01 o                         
  -2   1   1         49.71         60.21         1.45 o                         
  -1   1   1      20021.06      20451.96       226.05 o                         
   0   1   1       2103.30       1846.07        16.87 o                         
   1   1   1        397.95        334.25         5.19 o                         
   2   1   1       3247.63       3004.79        22.48 o                         
   3   1   1      29687.93      29822.01       212.57 o                         
   4   1   1        594.56        567.09         8.34 o                         
   5   1   1       2115.69       2168.33        22.00 o                         
   6   1   1       1099.48       1116.66        18.83 o                         
   7   1   1        194.68        204.60         7.35 o                         
   8   1   1        211.21        235.65         8.31 o                         
   9   1   1         79.28         78.22         4.71 o                         
  10   1   1        575.92        589.63        36.85 o                         
  11   1   1         42.01         56.14        10.17 o                         
  12   1   1         86.53         82.26         6.16 o                         
  13   1   1         40.00         52.00         9.94 o                         
 -13   2   1         16.28          7.10         2.59 o                         
 -12   2   1          4.63          3.67         2.89 o                         
 -11   2   1         68.43         63.94        12.14 o                         
 -10   2   1          3.29          3.50         3.54 o                         
  -9   2   1         16.75         13.18         2.04 o                         
  -8   2   1          1.30          2.32         1.28 o                         
  -7   2   1        194.40        204.05         7.51 o                         
  -6   2   1        703.72        754.76        13.13 o                         
  -5   2   1        670.48        733.13        11.95 o                         
  -4   2   1         63.79         60.57         1.80 o                         
  -3   2   1        421.40        412.47         5.91 o                         
  -2   2   1      23093.55      22057.41       207.70 o                         
  -1   2   1        399.90        330.17         3.07 o                         
   0   2   1       2568.39       2424.38        17.67 o                         
   1   2   1        888.04        839.51         7.47 o                         
   2   2   1        312.94        302.73         3.30 o                         
   3   2   1        580.16        581.16         6.30 o                         
   4   2   1         41.89         49.44         1.99 o                         
   5   2   1        880.73        969.59        11.68 o                         
   6   2   1        253.51        276.38         7.36 o                         
   7   2   1        121.24        125.22         4.18 o                         
   8   2   1        251.43        232.96         6.82 o                         
   9   2   1          4.26          2.06         1.87 o                         
  10   2   1        532.30        547.67        18.67 o                         
  11   2   1         30.11         30.87         4.84 o                         
  12   2   1        111.30         99.99         6.63 o                         
  13   2   1         47.16         35.68         3.94 o                         
 -13   3   1          7.60          4.94         2.31 o                         
 -12   3   1          7.27          9.82         3.29 o                         
 -11   3   1        236.63        230.14         8.83 o                         
 -10   3   1         23.07         21.82         3.30 o                         
  -9   3   1          8.03         16.23         2.13 o                         
  -8   3   1          7.22          3.73         1.32 o                         
  -7   3   1       1237.80       1310.59        20.98 o                         
  -6   3   1       1632.94       1692.46        24.09 o                         
  -5   3   1        205.70        246.21         5.11 o                         
  -4   3   1       9421.54       9352.96        90.66 o                         
  -3   3   1       2461.92       2265.32        21.02 o                         
  -2   3   1       4014.54       3993.31        63.79 o                         
  -1   3   1       7647.77       7314.65        52.44 o                         
   0   3   1       2558.80       2493.00        17.62 o                         
   1   3   1         11.74          9.09         0.63 o                         
   2   3   1       1399.48       1343.25        10.97 o                         
   3   3   1          0.26          2.89         0.49 o                         
   4   3   1         63.64         68.02         2.11 o                         
   5   3   1        451.74        446.63        10.32 o                         
   6   3   1       1313.75       1442.68        21.92 o                         
   7   3   1         26.09         33.14         2.33 o                         
   8   3   1        496.99        507.66         9.78 o                         
   9   3   1         65.54         82.68         7.27 o                         
  10   3   1        312.34        329.97        12.83 o                         
  11   3   1          4.27          6.45         5.39 o                         
  12   3   1        249.55        232.83        13.91 o                         
  13   3   1          2.11          3.86         2.70 o                         
 -13   4   1         71.01         49.47         5.87 o                         
 -12   4   1         33.70         40.24         4.22 o                         
 -11   4   1         40.91         41.54         4.13 o                         
 -10   4   1         12.84         11.74         2.70 o                         
  -9   4   1        500.08        469.71        12.56 o                         
  -8   4   1          2.74          6.72         1.55 o                         
  -7   4   1       1358.31       1332.26        16.81 o                         
  -6   4   1        697.90        859.98        12.67 o                         
  -5   4   1        286.37        244.55         5.23 o                         
  -4   4   1       1690.97       1685.96        19.21 o                         
  -3   4   1       8477.02       7901.32        88.62 o                         
  -2   4   1        193.21        185.82         4.91 o                         
  -1   4   1      22211.19      22066.71       208.14 o                         
   0   4   1       6476.14       6156.16        45.03 o                         
   1   4   1       1708.61       1646.86        30.39 o                         
   2   4   1       2037.33       2068.43        19.29 o                         
   3   4   1       2441.35       2386.54        19.05 o                         
   4   4   1        142.69        158.37         4.97 o                         
   5   4   1       2044.27       2030.52        27.63 o                         
   6   4   1        667.67        674.12        13.09 o                         
   7   4   1        255.23        252.72         6.22 o                         
   8   4   1        103.78        129.31         4.80 o                         
   9   4   1         10.25         15.30         3.18 o                         
  10   4   1         14.38         16.54         3.92 o                         
  11   4   1        176.05        173.86        11.96 o                         
  12   4   1          0.19          2.26         3.43 o                         
 -13   5   1          8.12         13.01         4.11 o                         
 -12   5   1          0.13          1.11         1.92 o                         
 -11   5   1         31.79         28.00         4.09 o                         
 -10   5   1         85.96         77.38        13.68 o                         
  -9   5   1       1216.11       1226.75        29.15 o                         
  -8   5   1       1176.73       1191.02        20.64 o                         
  -7   5   1        247.44        232.71         7.18 o                         
  -6   5   1          1.35          9.61         1.64 o                         
  -5   5   1        189.34        204.56         5.56 o                         
  -4   5   1        489.68        449.87        11.69 o                         
  -3   5   1        663.45        629.53         8.70 o                         
  -2   5   1       4143.20       3782.13        57.31 o                         
  -1   5   1        173.85        250.59         3.91 o                         
   0   5   1        510.82        507.35         9.15 o                         
   1   5   1       3940.18       3607.31        25.68 o                         
   2   5   1       2421.95       2401.72        20.75 o                         
   3   5   1        541.61        527.26         7.00 o                         
   4   5   1          2.70          8.05         0.94 o                         
   5   5   1         38.92         25.02         1.84 o                         
   6   5   1          8.94          1.22         2.25 o                         
   7   5   1         96.79        103.97         4.07 o                         
   8   5   1         57.68         41.51         3.29 o                         
   9   5   1        379.99        352.67        21.61 o                         
  10   5   1        475.72        449.16        22.64 o                         
  11   5   1          1.60          1.16         2.10 o                         
  12   5   1          2.08          1.53         1.83 o                         
 -13   6   1         10.95         13.16         2.53 o                         
 -12   6   1          4.76          8.05         2.72 o                         
 -11   6   1         58.57         46.61         6.25 o                         
 -10   6   1         71.36         77.04         8.29 o                         
  -9   6   1          6.66          8.51         3.48 o                         
  -8   6   1        244.48        238.42         7.96 o                         
  -7   6   1        147.21        160.69         6.05 o                         
  -6   6   1        203.41        219.12         7.96 o                         
  -5   6   1       1260.45       1433.90        20.99 o                         
  -4   6   1        127.07        104.76         4.67 o                         
  -3   6   1       1890.30       1876.00        24.51 o                         
  -2   6   1        393.73        431.49        13.91 o                         
  -1   6   1      13375.73      13395.35       114.89 o                         
   0   6   1        266.56        267.16         4.42 o                         
   1   6   1       3175.06       3066.67        26.10 o                         
   2   6   1        617.98        572.58         8.36 o                         
   3   6   1         44.31         31.85         2.06 o                         
   4   6   1        104.82         98.51         3.86 o                         
   5   6   1        192.82        207.54         6.25 o                         
   6   6   1         75.51         70.22         3.42 o                         
   7   6   1        377.56        457.42        14.07 o                         
   8   6   1         33.05         36.58         3.12 o                         
   9   6   1        131.01        124.02         7.91 o                         
  10   6   1         62.88         59.03         5.51 o                         
  11   6   1         44.16         57.15         9.16 o                         
  12   6   1          5.31          9.09         2.08 o                         
 -12   7   1         38.09         32.40         4.50 o                         
 -11   7   1         37.20         47.34         6.18 o                         
 -10   7   1         12.52         12.21         4.14 o                         
  -9   7   1         26.27         31.47         3.81 o                         
  -8   7   1         95.63         98.12         5.25 o                         
  -7   7   1         75.76         68.38         4.13 o                         
  -6   7   1         17.20         20.36         1.75 o                         
  -5   7   1          0.36          2.12         1.17 o                         
  -4   7   1       1800.94       2017.22        27.28 o                         
  -3   7   1         37.61         62.04         4.23 o                         
  -2   7   1         50.71         75.16         4.01 o                         
  -1   7   1          0.17          2.45         1.00 o                         
   0   7   1       2649.74       2738.29        34.60 o                         
   1   7   1       1133.05       1152.63        13.04 o                         
   2   7   1         13.24         22.23         1.56 o                         
   3   7   1       1056.18       1080.44        16.42 o                         
   4   7   1        337.27        359.18        12.15 o                         
   5   7   1         91.76        118.84         4.85 o                         
   6   7   1         87.11         90.35         4.11 o                         
   7   7   1        461.33        492.62        10.39 o                         
   8   7   1         48.34         48.86         4.65 o                         
   9   7   1          6.55          3.31         3.05 o                         
  10   7   1        256.22        297.69        15.70 o                         
  11   7   1          3.58          5.87         2.84 o                         
  12   7   1         94.35        109.10         6.91 o                         
 -12   8   1         65.88         78.35         6.36 o                         
 -11   8   1         35.12         50.91         6.16 o                         
 -10   8   1          1.09          1.86         2.86 o                         
  -9   8   1         84.52         78.08         5.77 o                         
  -8   8   1         52.11         60.54         5.16 o                         
  -7   8   1        628.43        641.76        15.94 o                         
  -6   8   1        229.00        220.63         6.29 o                         
  -5   8   1        115.60         96.72         4.46 o                         
  -4   8   1       1321.13       1398.22        25.25 o                         
  -3   8   1       1495.67       1400.60        21.06 o                         
  -2   8   1       3534.51       3862.98        58.84 o                         
  -1   8   1        242.13        164.27         5.20 o                         
   0   8   1          9.59          5.95         1.53 o                         
   1   8   1         82.95         76.00         3.44 o                         
   2   8   1        356.09        412.51         8.68 o                         
   3   8   1       1488.62       1727.94        24.25 o                         
   4   8   1          7.31          9.70         1.64 o                         
   5   8   1        867.12        867.74        17.21 o                         
   6   8   1        369.95        378.86         8.79 o                         
   7   8   1        153.03        155.01         6.54 o                         
   8   8   1          0.15          0.59         2.18 o                         
   9   8   1         50.73         65.66         5.30 o                         
  10   8   1          4.58         10.97         3.77 o                         
  11   8   1         71.36         76.82         6.87 o                         
  12   8   1          0.04         -0.56         1.55 o                         
 -12   9   1         43.06         36.82         3.05 o                         
 -11   9   1         45.71         38.86         5.19 o                         
 -10   9   1         16.00         11.64         3.80 o                         
  -9   9   1        335.13        381.47        30.78 o                         
  -8   9   1         37.03         36.90         4.14 o                         
  -7   9   1        143.22        151.65         6.26 o                         
  -6   9   1         13.24         10.77         2.02 o                         
  -5   9   1          3.69          3.59         1.28 o                         
  -4   9   1          4.76          6.58         1.58 o                         
  -3   9   1        638.09        684.87        12.73 o                         
  -2   9   1       2746.04       2745.88        47.12 o                         
  -1   9   1       2171.96       2420.79        32.83 o                         
   0   9   1        647.83        680.29        15.88 o                         
   1   9   1        597.46        614.60        11.66 o                         
   2   9   1       1020.56       1180.29        22.40 o                         
   3   9   1       1714.33       1863.87        32.63 o                         
   4   9   1        222.89        237.46         6.19 o                         
   5   9   1         19.13         26.91         3.54 o                         
   6   9   1          3.90          6.80         1.54 o                         
   7   9   1         10.28         16.68         3.12 o                         
   8   9   1          6.46         12.28         2.88 o                         
   9   9   1         81.40         76.45         6.77 o                         
  10   9   1         33.21         27.19         4.77 o                         
  11   9   1          4.52          2.78         2.30 o                         
 -11  10   1         58.48         66.00         5.44 o                         
 -10  10   1        201.71        237.83        13.10 o                         
  -9  10   1          3.16          0.02         2.02 o                         
  -8  10   1         95.13         84.73         6.01 o                         
  -7  10   1         12.53         14.89         3.20 o                         
  -6  10   1         21.37         26.07         2.45 o                         
  -5  10   1        327.72        327.37         7.14 o                         
  -4  10   1         12.20         11.71         1.73 o                         
  -3  10   1          7.82          9.97         1.20 o                         
  -2  10   1          1.39          4.28         4.25 o                         
  -1  10   1       1454.38       1422.63        39.61 o                         
   0  10   1         21.78         22.25         5.18 o                         
   1  10   1        646.79        662.26        18.22 o                         
   2  10   1         88.16        109.82        10.01 o                         
   3  10   1         19.13         26.32         2.85 o                         
   4  10   1         77.45         93.91         5.59 o                         
   5  10   1        127.52        107.05         6.54 o                         
   6  10   1          0.63          0.69         1.89 o                         
   7  10   1         27.36         22.59         5.41 o                         
   8  10   1         10.39         10.05         2.76 o                         
   9  10   1         38.83         37.99         4.04 o                         
  10  10   1          1.98          0.95         2.40 o                         
  11  10   1         30.63         34.76         3.10 o                         
 -11  11   1         29.02         26.14         6.73 o                         
 -10  11   1         35.32         24.95         5.57 o                         
  -9  11   1         98.14        106.09         6.65 o                         
  -8  11   1        100.30         89.20         8.63 o                         
  -7  11   1        126.35        140.14         7.82 o                         
  -6  11   1         34.18         41.47         3.20 o                         
  -5  11   1         37.86         35.81         2.55 o                         
  -4  11   1        481.94        481.72        10.31 o                         
  -3  11   1         33.47         26.64         2.44 o                         
  -2  11   1          6.78          7.85         1.38 o                         
  -1  11   1        170.41        197.51         5.94 o                         
   0  11   1        144.43        141.18         3.96 o                         
   1  11   1        170.15        163.16         5.96 o                         
   2  11   1        219.77        228.88         7.53 o                         
   3  11   1        501.44        511.53        15.11 o                         
   4  11   1        101.59        113.22         5.42 o                         
   5  11   1        203.67        213.76        12.22 o                         
   6  11   1        127.46        103.58         9.55 o                         
   7  11   1        289.13        336.98        17.33 o                         
   8  11   1         21.24         21.72         3.39 o                         
   9  11   1        204.27        227.82         9.67 o                         
  10  11   1          0.85          3.04         2.00 o                         
  11  11   1         21.55         16.41         3.14 o                         
 -11  12   1         38.76         30.04         2.44 o                         
 -10  12   1         61.41         47.18         5.79 o                         
  -9  12   1          0.22          2.42         3.56 o                         
  -8  12   1        106.79        119.44         7.24 o                         
  -7  12   1         40.72         60.61         4.51 o                         
  -6  12   1          8.99          7.15         2.39 o                         
  -5  12   1         21.90         29.71         2.78 o                         
  -4  12   1        226.35        254.55         8.49 o                         
  -3  12   1        266.13        246.29         8.12 o                         
  -2  12   1         95.93         83.19         4.00 o                         
  -1  12   1        468.09        449.29         9.68 o                         
   0  12   1          0.02          0.61         1.21 o                         
   1  12   1         21.69         25.49         3.18 o                         
   2  12   1         55.65         59.13         6.08 o                         
   3  12   1        173.41        208.22         9.62 o                         
   4  12   1        417.67        406.80        13.81 o                         
   5  12   1        250.28        280.43        11.46 o                         
   6  12   1         85.24         95.07         6.89 o                         
   7  12   1         14.90         23.33         3.90 o                         
   8  12   1         21.45         16.28         3.31 o                         
   9  12   1          1.29          0.78         1.78 o                         
  10  12   1         41.48         32.43         4.64 o                         
 -10  13   1         10.63         12.47         2.05 o                         
  -9  13   1          0.12          1.04         2.86 o                         
  -8  13   1        194.16        197.27         9.31 o                         
  -7  13   1        470.93        558.17        17.91 o                         
  -6  13   1        139.62        150.86         6.69 o                         
  -5  13   1         23.00         19.87         2.98 o                         
  -4  13   1        124.29        113.62        10.13 o                         
  -3  13   1        555.25        597.45        16.28 o                         
  -2  13   1         35.80         44.02         3.72 o                         
  -1  13   1          8.08          4.73         1.54 o                         
   0  13   1          0.14          0.73         1.52 o                         
   1  13   1          1.77          2.28         1.49 o                         
   2  13   1         11.18          7.89         2.70 o                         
   3  13   1         29.77         27.85         4.08 o                         
   4  13   1         61.64         53.27         6.83 o                         
   5  13   1         10.49         16.87         5.76 o                         
   6  13   1         34.53         30.41         5.23 o                         
   7  13   1          7.43         11.79         2.95 o                         
   8  13   1         13.68          5.44         2.22 o                         
   9  13   1         92.58        110.26         8.44 o                         
  10  13   1        119.24         86.05         6.05 o                         
  -9  14   1         68.30         61.09         5.99 o                         
  -8  14   1        122.87        115.65        15.22 o                         
  -7  14   1          3.33          3.52         1.57 o                         
  -6  14   1         58.83         55.89         5.24 o                         
  -5  14   1          0.56          1.32         2.23 o                         
  -4  14   1          6.60          0.97         2.06 o                         
  -3  14   1          5.30          1.68         2.34 o                         
  -2  14   1        125.63        118.60         5.01 o                         
  -1  14   1        112.07        105.07         6.97 o                         
   0  14   1          1.37          3.61         1.49 o                         
   1  14   1         53.26         59.80         4.08 o                         
   2  14   1         23.75         12.93         5.09 o                         
   3  14   1          0.37          0.78         3.67 o                         
   4  14   1         89.01         81.27         9.61 o                         
   5  14   1          0.03          0.79         2.15 o                         
   6  14   1          0.05          2.25         2.32 o                         
   7  14   1         49.46         67.54         5.19 o                         
   8  14   1         54.66         61.65         7.52 o                         
   9  14   1         37.05         37.17         4.57 o                         
  -9  15   1          5.13          3.27         2.34 o                         
  -8  15   1          5.42          7.13         2.09 o                         
  -7  15   1         29.21         18.01         4.62 o                         
  -6  15   1         61.00         60.44         7.79 o                         
  -5  15   1          4.16          3.07         2.40 o                         
  -4  15   1         18.16         16.49         4.38 o                         
  -3  15   1        214.69        232.79         8.18 o                         
  -2  15   1         57.30         39.51         4.29 o                         
  -1  15   1         38.13         25.31         3.30 o                         
   0  15   1          3.26          4.57         1.60 o                         
   1  15   1          0.72          0.59         1.38 o                         
   2  15   1         14.62         18.68         3.48 o                         
   3  15   1        257.07        261.24        10.94 o                         
   4  15   1          2.56         -2.68         2.68 o                         
   5  15   1          2.09          2.17         3.79 o                         
   6  15   1         10.29          5.50         2.33 o                         
   7  15   1        182.23        178.85         7.81 o                         
   8  15   1         51.64         40.24         6.20 o                         
  -8  16   1          6.24          3.60         1.42 o                         
  -7  16   1          0.38          0.05         1.75 o                         
  -6  16   1         10.56          4.91         3.82 o                         
  -5  16   1         57.63         61.95         4.37 o                         
  -4  16   1          1.55          1.34         2.09 o                         
  -3  16   1         27.87         18.51         3.24 o                         
  -2  16   1         33.79         23.91         3.53 o                         
  -1  16   1        199.25        188.07         8.59 o                         
   0  16   1          7.28         10.01         1.87 o                         
   1  16   1          0.09         -0.73         2.00 o                         
   2  16   1         26.18         19.69         4.73 o                         
   3  16   1         53.47         53.32         6.88 o                         
   4  16   1         38.65         37.97         4.20 o                         
   5  16   1         27.32         27.98         3.60 o                         
   6  16   1          9.07          5.51         2.31 o                         
   7  16   1         64.39         55.77         3.93 o                         
  -7  17   1          0.02          0.32         1.72 o                         
  -6  17   1          0.65         -1.02         2.04 o                         
  -5  17   1         19.48         12.20         2.28 o                         
  -4  17   1          0.03          2.33         1.86 o                         
  -3  17   1          0.02          0.36         1.90 o                         
  -2  17   1          6.35          1.89         2.38 o                         
  -1  17   1         21.09         18.09         3.00 o                         
   0  17   1          4.88          4.56         1.76 o                         
   1  17   1          0.19         -1.59         2.56 o                         
   2  17   1          3.58          5.85         3.13 o                         
   3  17   1         25.56         30.11         5.00 o                         
   4  17   1         10.60          6.48         2.85 o                         
   5  17   1         36.70         33.36         3.92 o                         
   6  17   1          0.18          0.37         1.94 o                         
  -6  18   1          0.04          0.30         1.74 o                         
  -5  18   1          5.57          1.90         1.13 o                         
  -4  18   1          1.64          0.95         1.41 o                         
  -3  18   1          0.02          0.31         1.63 o                         
  -2  18   1          1.19          2.80         1.79 o                         
  -1  18   1          2.07         -1.32         2.23 o                         
   0  18   1          8.06          9.11         2.18 o                         
   1  18   1          1.03         -2.47         2.47 o                         
   2  18   1         15.63         17.10         3.78 o                         
   3  18   1          4.70          3.70         2.50 o                         
   4  18   1          0.19         -0.23         1.11 o                         
   5  18   1          5.67          7.36         1.62 o                         
  -4  19   1         16.55         13.15         1.84 o                         
  -3  19   1         44.02         44.16         4.49 o                         
  -2  19   1         35.98         34.96         4.31 o                         
  -1  19   1          9.17          9.79         2.75 o                         
   0  19   1          4.99          5.94         1.36 o                         
   1  19   1          0.53         -0.35         1.32 o                         
   2  19   1          4.65          5.19         1.67 o                         
   3  19   1         16.54         18.62         2.38 o                         
 -12   0   2         10.31         25.58         7.66 o                         
 -10   0   2        209.19        224.44        16.73 o                         
  -8   0   2        791.16        778.27        26.24 o                         
  -6   0   2       2725.94       2277.38        52.38 o                         
  -4   0   2       1228.62       1069.32        17.56 o                         
  -2   0   2       1315.91       1293.75        13.31 o                         
   0   0   2       9931.11      10791.86       524.75 o                         
   2   0   2     177254.83     199665.09      2156.79 o                         
   4   0   2        647.10        606.42        12.77 o                         
   6   0   2      15409.40      15369.13       212.01 o                         
   8   0   2          4.02          7.96         3.67 o                         
  10   0   2       1704.11       1815.18        55.38 o                         
  12   0   2          3.15          2.72         3.45 o                         
 -13   1   2         12.71          9.05         2.92 o                         
 -12   1   2        182.49        186.38        10.06 o                         
 -11   1   2          3.13          0.00         3.50 o                         
 -10   1   2       1199.20       1163.86        29.12 o                         
  -9   1   2       1302.22       1274.13        20.40 o                         
  -8   1   2        717.61        735.41        14.97 o                         
  -7   1   2       3029.29       2956.78        47.88 o                         
  -6   1   2        390.29        404.52         8.49 o                         
  -5   1   2       4108.27       3885.26        46.23 o                         
  -4   1   2       1235.45       1154.90        13.28 o                         
  -3   1   2       1376.01       1328.69        13.20 o                         
  -2   1   2       4300.12       4046.18        25.99 o                         
  -1   1   2         19.78         20.03         0.94 o                         
   0   1   2       1235.30       1158.18        10.57 o                         
   1   1   2       1551.89       1358.39        32.53 o                         
   2   1   2       4150.60       4022.88        35.45 o                         
   3   1   2          4.46          8.20         0.73 o                         
   4   1   2         99.71        116.92        10.92 o                         
   5   1   2        494.70        390.84         6.45 o                         
   6   1   2        563.91        543.35         8.66 o                         
   7   1   2        579.13        568.64        12.25 o                         
   8   1   2         19.94         20.77         2.71 o                         
   9   1   2         37.77         41.46         5.57 o                         
  10   1   2         13.93         21.30         5.15 o                         
  11   1   2          1.88          2.14         3.75 o                         
  12   1   2          5.17          1.07         2.24 o                         
 -13   2   2         12.50          9.06         4.10 o                         
 -12   2   2        116.89        114.27         8.06 o                         
 -11   2   2          9.19          6.72         3.64 o                         
 -10   2   2         29.71         26.82         3.53 o                         
  -9   2   2        289.16        300.71         7.55 o                         
  -8   2   2         22.43         20.75         2.03 o                         
  -7   2   2        201.67        184.39         6.04 o                         
  -6   2   2          6.94          0.12         0.90 o                         
  -5   2   2        396.60        430.64         6.95 o                         
  -4   2   2        312.41        276.19         4.15 o                         
  -3   2   2        190.16        189.79         3.83 o                         
  -2   2   2       1729.85       1533.30        12.87 o                         
  -1   2   2        738.64        652.84         6.85 o                         
   0   2   2          0.10          2.23         0.47 o                         
   1   2   2       5441.46       5019.13        39.50 o                         
   2   2   2       2287.80       2387.43        21.90 o                         
   3   2   2        276.08        284.19         4.41 o                         
   4   2   2       1398.86       1318.86        16.66 o                         
   5   2   2         27.48         23.53         2.24 o                         
   6   2   2       1179.00       1331.67        21.72 o                         
   7   2   2        824.27        752.31        17.05 o                         
   8   2   2         89.86         77.32         4.45 o                         
   9   2   2        350.82        351.71        14.81 o                         
  10   2   2         26.01         18.15         4.38 o                         
  11   2   2          1.79          0.29         2.73 o                         
  12   2   2          8.86          6.20         2.01 o                         
 -13   3   2         33.45         27.25         5.42 o                         
 -12   3   2         37.04         34.94         4.73 o                         
 -11   3   2         22.44         13.36         3.54 o                         
 -10   3   2        197.37        160.45         7.42 o                         
  -9   3   2        295.35        302.60         6.83 o                         
  -8   3   2          4.39          9.14         1.40 o                         
  -7   3   2       1079.33       1062.25        24.11 o                         
  -6   3   2        376.86        435.67         7.79 o                         
  -5   3   2        126.19        137.96         4.70 o                         
  -4   3   2       1265.09       1224.65        12.78 o                         
  -3   3   2       2793.10       2692.68        38.67 o                         
  -2   3   2       6847.72       6629.85        56.86 o                         
  -1   3   2        250.13        199.96         2.20 o                         
   0   3   2       4528.52       4302.05        27.73 o                         
   1   3   2       4203.66       3850.89        31.08 o                         
   2   3   2       2471.07       2353.96        21.88 o                         
   3   3   2       2004.10       2056.87        16.86 o                         
   4   3   2       1144.89       1162.53        14.53 o                         
   5   3   2         33.99         43.16         2.25 o                         
   6   3   2        459.03        409.22        12.04 o                         
   7   3   2       1868.43       1853.97        25.18 o                         
   8   3   2         58.38         53.26         3.62 o                         
   9   3   2        690.84        711.47        19.95 o                         
  10   3   2         27.45         18.61         6.57 o                         
  11   3   2        100.52         91.61        10.13 o                         
  12   3   2         18.50         12.46         2.14 o                         
 -13   4   2          0.04         -1.01         2.86 o                         
 -12   4   2        215.19        220.79        10.28 o                         
 -11   4   2         17.19         15.03         4.20 o                         
 -10   4   2         72.61         77.47         5.41 o                         
  -9   4   2        286.10        296.67        11.98 o                         
  -8   4   2       2478.58       2391.45        44.03 o                         
  -7   4   2          1.37          2.38         1.98 o                         
  -6   4   2       2558.44       2442.07        32.29 o                         
  -5   4   2        372.86        359.11         8.97 o                         
  -4   4   2       5754.51       5704.69        65.52 o                         
  -3   4   2       2406.62       2331.53        28.10 o                         
  -2   4   2      12216.77      12014.97       230.39 o                         
  -1   4   2       2924.80       2752.37        32.36 o                         
   0   4   2        770.93        740.17         7.18 o                         
   1   4   2         21.82         34.95         1.58 o                         
   2   4   2        563.20        577.68         6.29 o                         
   3   4   2        225.26        237.02         3.77 o                         
   4   4   2       2314.06       2465.75        24.25 o                         
   5   4   2         35.64         33.83         2.18 o                         
   6   4   2        981.60        957.79        14.91 o                         
   7   4   2        496.79        479.42        10.39 o                         
   8   4   2         95.91         90.89         5.74 o                         
   9   4   2          0.39          0.09         2.15 o                         
  10   4   2        421.63        457.26        15.22 o                         
  11   4   2          1.50          2.84         4.18 o                         
  12   4   2          1.00          2.44         3.05 o                         
 -13   5   2         26.86         23.97         3.55 o                         
 -12   5   2         25.01         30.80         3.88 o                         
 -11   5   2          7.06          4.57         5.03 o                         
 -10   5   2        164.27        185.56        12.78 o                         
  -9   5   2        418.10        401.00        13.52 o                         
  -8   5   2        201.88        193.48         6.89 o                         
  -7   5   2       1067.26       1079.01        18.26 o                         
  -6   5   2        124.10        101.54         5.02 o                         
  -5   5   2       3562.82       3556.42        53.24 o                         
  -4   5   2        492.16        558.27         9.66 o                         
  -3   5   2       1693.93       1570.36        25.09 o                         
  -2   5   2         44.69         47.30         3.48 o                         
  -1   5   2        484.63        450.61         5.86 o                         
   0   5   2       4579.00       4443.14        36.17 o                         
   1   5   2       1085.90       1095.90        11.57 o                         
   2   5   2          1.54          1.70         0.58 o                         
   3   5   2          1.01          0.50         0.73 o                         
   4   5   2         80.06         59.71         4.32 o                         
   5   5   2        691.97        665.41        15.41 o                         
   6   5   2          7.51         13.98         2.15 o                         
   7   5   2         33.07         21.27         2.38 o                         
   8   5   2        591.38        607.53        14.83 o                         
   9   5   2          0.71          1.88         2.55 o                         
  10   5   2          6.25          8.94         3.55 o                         
  11   5   2         23.31         19.19         3.09 o                         
  12   5   2         32.72         34.86         5.06 o                         
 -13   6   2          9.73          7.12         2.32 o                         
 -12   6   2         37.61         51.31         5.97 o                         
 -11   6   2         31.08         40.39         5.96 o                         
 -10   6   2          3.98          6.58         3.62 o                         
  -9   6   2         12.85         22.97         3.36 o                         
  -8   6   2        540.89        565.50        12.87 o                         
  -7   6   2        156.25        131.15         4.71 o                         
  -6   6   2          1.81          2.31         1.19 o                         
  -5   6   2        110.05        109.26         4.09 o                         
  -4   6   2        828.98        883.52        13.82 o                         
  -3   6   2         39.90         44.78         2.75 o                         
  -2   6   2        918.82        835.83        15.66 o                         
  -1   6   2         41.74         42.55         1.81 o                         
   0   6   2       3351.71       3282.46        30.48 o                         
   1   6   2       1338.47       1361.16        18.28 o                         
   2   6   2       6746.14       6895.95        55.82 o                         
   3   6   2        134.41        138.60         3.75 o                         
   4   6   2        848.22        844.48        12.30 o                         
   5   6   2        232.06        219.40         8.40 o                         
   6   6   2         20.31         16.93         2.18 o                         
   7   6   2        431.67        411.25        13.21 o                         
   8   6   2         28.43         18.63         6.87 o                         
   9   6   2        109.13        105.60         7.40 o                         
  10   6   2         35.27         29.97         4.15 o                         
  11   6   2          7.88          7.43         2.36 o                         
  12   6   2          0.91          1.19         1.72 o                         
 -13   7   2          0.19          0.91         1.10 o                         
 -12   7   2          0.36         -0.45         2.27 o                         
 -11   7   2          1.56         -0.58         2.99 o                         
 -10   7   2        218.97        205.48        13.29 o                         
  -9   7   2        135.00        150.79         7.87 o                         
  -8   7   2         74.67         60.88         5.57 o                         
  -7   7   2        517.96        531.16        10.32 o                         
  -6   7   2         53.38         53.62         2.93 o                         
  -5   7   2       1833.22       1928.65        32.69 o                         
  -4   7   2       2512.98       2616.19        41.05 o                         
  -3   7   2        410.20        330.93         8.97 o                         
  -2   7   2       2541.24       2680.38        48.05 o                         
  -1   7   2        335.14        334.66         7.78 o                         
   0   7   2        867.55        798.39        13.08 o                         
   1   7   2       4307.58       4389.68        45.64 o                         
   2   7   2        369.84        339.67         7.48 o                         
   3   7   2       2135.03       2292.30        31.30 o                         
   4   7   2         47.35         49.28         3.14 o                         
   5   7   2        157.37        148.83         4.94 o                         
   6   7   2        662.87        665.87        14.56 o                         
   7   7   2        471.18        517.39        10.87 o                         
   8   7   2        149.69        168.52         7.12 o                         
   9   7   2        316.59        346.70        13.09 o                         
  10   7   2         59.67         54.27         5.06 o                         
  11   7   2         24.02         26.92         3.24 o                         
  12   7   2         14.72         23.43         3.13 o                         
 -12   8   2          2.19          4.02         2.58 o                         
 -11   8   2         10.79         19.51         4.22 o                         
 -10   8   2        135.34        151.81        11.22 o                         
  -9   8   2         14.99          8.24         2.63 o                         
  -8   8   2        977.25        975.21        18.71 o                         
  -7   8   2         42.86         40.47         3.67 o                         
  -6   8   2        591.08        524.94        10.17 o                         
  -5   8   2         53.92         40.87         2.96 o                         
  -4   8   2       1392.13       1418.90        34.27 o                         
  -3   8   2        124.71        140.54         4.93 o                         
  -2   8   2        866.66        810.95        17.51 o                         
  -1   8   2        141.14        108.57         5.36 o                         
   0   8   2        179.62        173.08         6.53 o                         
   1   8   2        707.36        735.29        13.22 o                         
   2   8   2       2220.60       2489.87        32.80 o                         
   3   8   2        210.38        200.97         7.39 o                         
   4   8   2         22.30         32.66         4.07 o                         
   5   8   2         53.63         67.39         3.62 o                         
   6   8   2        724.93        712.48        13.07 o                         
   7   8   2        130.74        133.87         5.36 o                         
   8   8   2          9.65          7.93         2.39 o                         
   9   8   2          8.89          9.52         3.80 o                         
  10   8   2         55.60         67.71         7.12 o                         
  11   8   2          2.42         -0.80         2.11 o                         
 -12   9   2         33.80         33.52         5.31 o                         
 -11   9   2         24.68         32.41         4.93 o                         
 -10   9   2         84.84         90.85         8.54 o                         
  -9   9   2        100.68        118.86         7.03 o                         
  -8   9   2        454.47        502.07        15.11 o                         
  -7   9   2          9.90          9.10         1.79 o                         
  -6   9   2          1.47          6.69         1.55 o                         
  -5   9   2        279.21        287.24         7.05 o                         
  -4   9   2       1538.99       1609.29        21.12 o                         
  -3   9   2        751.71        776.38        14.34 o                         
  -2   9   2          2.23          9.58         2.35 o                         
  -1   9   2        653.05        629.74        15.56 o                         
   0   9   2          0.27          1.36         1.81 o                         
   1   9   2        511.15        589.56        11.99 o                         
   2   9   2         97.93         99.07         7.54 o                         
   3   9   2         23.14         23.13         2.85 o                         
   4   9   2         16.95         15.16         2.16 o                         
   5   9   2         24.30         18.42         2.40 o                         
   6   9   2         18.81         11.41         1.96 o                         
   7   9   2          3.46          3.49         3.18 o                         
   8   9   2         28.25         31.45         4.00 o                         
   9   9   2         87.39         99.59         6.12 o                         
  10   9   2         36.66         38.04         5.32 o                         
  11   9   2          2.81          1.46         1.58 o                         
 -12  10   2          0.20          2.51         1.13 o                         
 -11  10   2          8.17          8.26         2.27 o                         
 -10  10   2          0.90         -0.54         2.80 o                         
  -9  10   2         61.20         59.01         5.22 o                         
  -8  10   2          3.13          5.59         2.65 o                         
  -7  10   2         12.04         15.85         3.09 o                         
  -6  10   2         20.41         14.98         1.90 o                         
  -5  10   2        680.85        647.11         9.85 o                         
  -4  10   2         14.20         18.39         1.82 o                         
  -3  10   2        139.92        176.57         5.28 o                         
  -2  10   2        323.64        311.12        10.82 o                         
  -1  10   2        178.42        167.14         7.75 o                         
   0  10   2       2098.27       2144.67        38.27 o                         
   1  10   2        132.67        120.49         8.19 o                         
   2  10   2         28.80         27.85         2.64 o                         
   3  10   2        204.01        184.10         9.82 o                         
   4  10   2          3.59          4.97         1.85 o                         
   5  10   2        565.93        596.07        16.33 o                         
   6  10   2        106.80        111.39         9.73 o                         
   7  10   2          0.16         -0.64         1.86 o                         
   8  10   2          3.32          0.32         2.08 o                         
   9  10   2         24.01         30.78         3.60 o                         
  10  10   2        106.38        112.72         8.31 o                         
  11  10   2         15.19         10.05         1.82 o                         
 -11  11   2         25.52         28.48         7.89 o                         
 -10  11   2         30.19         20.57         4.90 o                         
  -9  11   2        266.13        297.50        11.36 o                         
  -8  11   2        125.94        145.99         8.35 o                         
  -7  11   2        304.80        315.29         9.87 o                         
  -6  11   2        226.31        246.29         6.48 o                         
  -5  11   2         62.78         68.62         3.52 o                         
  -4  11   2         49.23         57.80         2.85 o                         
  -3  11   2       1036.25        950.95        13.83 o                         
  -2  11   2        522.67        524.71         9.18 o                         
  -1  11   2         17.30         14.16         1.91 o                         
   0  11   2         42.50         32.52         2.28 o                         
   1  11   2         34.82         43.69         2.88 o                         
   2  11   2        170.10        164.07         7.85 o                         
   3  11   2        123.07        116.12         6.89 o                         
   4  11   2        245.09        259.10        10.65 o                         
   5  11   2        131.01        141.28         8.11 o                         
   6  11   2        697.63        727.37        27.21 o                         
   7  11   2          0.92          0.64         2.96 o                         
   8  11   2          1.58          0.67         1.75 o                         
   9  11   2        210.06        227.17         7.21 o                         
  10  11   2         31.04         30.31         4.90 o                         
 -11  12   2          3.99          3.79         1.79 o                         
 -10  12   2          6.68          1.43         2.71 o                         
  -9  12   2         79.94        108.70        11.32 o                         
  -8  12   2       1016.12       1110.88        20.47 o                         
  -7  12   2        195.21        221.89        13.73 o                         
  -6  12   2          5.55          8.03         3.00 o                         
  -5  12   2        103.85         84.63         5.08 o                         
  -4  12   2       2631.01       2675.11        29.86 o                         
  -3  12   2        356.24        380.24         8.03 o                         
  -2  12   2        134.22        127.26         4.46 o                         
  -1  12   2         23.18         22.10         2.37 o                         
   0  12   2        162.45        154.85         5.46 o                         
   1  12   2          1.28          0.54         1.56 o                         
   2  12   2         90.29         80.52         5.92 o                         
   3  12   2         18.59         15.21         4.97 o                         
   4  12   2        189.15        227.39        10.21 o                         
   5  12   2          4.83          1.04         2.37 o                         
   6  12   2         48.62         51.80         5.28 o                         
   7  12   2         29.43         28.35         4.17 o                         
   8  12   2         73.12         60.53         7.17 o                         
   9  12   2         58.43         46.90         4.03 o                         
  10  12   2          3.87         10.65         2.91 o                         
 -10  13   2          5.91          8.12         2.45 o                         
  -9  13   2         84.36         80.97        13.11 o                         
  -8  13   2         14.15          9.92         2.93 o                         
  -7  13   2        204.47        186.39        10.70 o                         
  -6  13   2         47.57         59.17         5.68 o                         
  -5  13   2       1518.01       1653.58        34.63 o                         
  -4  13   2         72.12         78.55         4.99 o                         
  -3  13   2       1018.88       1004.61        16.49 o                         
  -2  13   2         57.50         55.70         4.03 o                         
  -1  13   2          6.44          1.69         1.90 o                         
   0  13   2         20.08         26.28         3.58 o                         
   1  13   2        122.30        109.11         5.41 o                         
   2  13   2         20.04         19.75         3.54 o                         
   3  13   2         26.97         34.43         6.50 o                         
   4  13   2        187.97        184.02         9.24 o                         
   5  13   2        215.40        261.20        15.26 o                         
   6  13   2         23.47         16.04         3.39 o                         
   7  13   2          0.17          1.72         1.83 o                         
   8  13   2         39.08         33.82        11.00 o                         
   9  13   2         19.61         16.64         3.65 o                         
 -10  14   2          1.59          1.73         1.43 o                         
  -9  14   2          0.10          1.60         1.52 o                         
  -8  14   2         53.90         55.27         7.54 o                         
  -7  14   2         36.85         30.14         2.66 o                         
  -6  14   2         33.22         23.19         4.68 o                         
  -5  14   2         33.46         31.79         3.42 o                         
  -4  14   2        373.91        357.10        13.10 o                         
  -3  14   2         31.46         36.42         4.41 o                         
  -2  14   2        321.75        312.89        11.40 o                         
  -1  14   2        110.82        108.02         6.68 o                         
   0  14   2         63.18         59.78         5.02 o                         
   1  14   2         10.87          9.78         2.27 o                         
   2  14   2         91.03        124.95        11.32 o                         
   3  14   2         21.44         24.92         6.23 o                         
   4  14   2          3.22          1.55         3.76 o                         
   5  14   2         12.29         10.30         3.26 o                         
   6  14   2         16.61         16.38         3.30 o                         
   7  14   2         69.52         70.61         5.35 o                         
   8  14   2         14.09         12.86         2.40 o                         
   9  14   2         25.29         17.00         3.06 o                         
  -9  15   2         46.41         37.86         3.85 o                         
  -8  15   2          0.91         -1.23         1.50 o                         
  -7  15   2         39.98         40.06         4.23 o                         
  -6  15   2         10.07         13.41         4.43 o                         
  -5  15   2        153.30        141.33         7.54 o                         
  -4  15   2         29.54         16.48         3.28 o                         
  -3  15   2         32.41         32.11         4.01 o                         
  -2  15   2          0.52          1.53         2.23 o                         
  -1  15   2         17.20         12.56         2.97 o                         
   0  15   2         12.43         12.37         2.25 o                         
   1  15   2         82.34         83.86         5.84 o                         
   2  15   2         23.95         13.75         5.24 o                         
   3  15   2          6.32          5.30         4.53 o                         
   4  15   2          5.02          5.86         4.24 o                         
   5  15   2          9.89          7.10         2.08 o                         
   6  15   2         39.73         47.43         3.57 o                         
   7  15   2          4.55          4.29         2.19 o                         
   8  15   2         39.84         26.65         3.94 o                         
  -8  16   2          1.39          1.33         2.51 o                         
  -7  16   2          0.26         -0.20         1.65 o                         
  -6  16   2         47.63         37.49         3.81 o                         
  -5  16   2         29.73         26.66         3.33 o                         
  -4  16   2         70.83         90.66         6.51 o                         
  -3  16   2        153.86        129.05         7.04 o                         
  -2  16   2        112.55         95.41         6.16 o                         
  -1  16   2          5.54          2.93         2.14 o                         
   0  16   2          0.02         -0.66         1.59 o                         
   1  16   2         11.57         13.49         2.82 o                         
   2  16   2          3.30          2.97         3.33 o                         
   3  16   2          0.82          3.47         2.94 o                         
   4  16   2         81.78         80.31         5.73 o                         
   5  16   2         43.81         45.38         3.46 o                         
   6  16   2         34.55         43.55         3.86 o                         
   7  16   2          6.60          7.85         1.84 o                         
  -7  17   2          0.08         -0.85         1.89 o                         
  -6  17   2          3.16          4.02         2.32 o                         
  -5  17   2          8.68         10.05         2.40 o                         
  -4  17   2          7.34          5.18         2.07 o                         
  -3  17   2          3.21          2.03         2.08 o                         
  -2  17   2          2.07          1.31         2.13 o                         
  -1  17   2          1.12         -0.03         1.82 o                         
   0  17   2          3.50          3.99         1.96 o                         
   1  17   2          5.09         14.16         3.85 o                         
   2  17   2          1.89          1.57         2.82 o                         
   3  17   2         33.41         41.52         4.61 o                         
   4  17   2          0.23          0.63         1.34 o                         
   5  17   2          5.73          8.85         3.05 o                         
   6  17   2          2.44          1.64         1.80 o                         
  -6  18   2          5.19          2.66         1.27 o                         
  -5  18   2         27.96         24.90         2.54 o                         
  -4  18   2          1.81          6.23         1.87 o                         
  -3  18   2         22.82         22.30         2.83 o                         
  -2  18   2          0.94          0.89         1.80 o                         
  -1  18   2          4.94          4.30         2.69 o                         
   0  18   2          4.02          3.03         2.10 o                         
   1  18   2          0.07          0.87         2.24 o                         
   2  18   2         16.25         18.32         3.11 o                         
   3  18   2          3.94          1.53         1.61 o                         
   4  18   2          9.99         13.55         1.67 o                         
   5  18   2         16.86         12.63         1.75 o                         
  -4  19   2          0.23          1.20         1.75 o                         
  -3  19   2          5.61          5.87         2.29 o                         
  -2  19   2         11.94         11.90         2.74 o                         
  -1  19   2          9.41         12.22         2.95 o                         
   0  19   2          1.59          1.60         1.32 o                         
   1  19   2          0.15         -0.33         1.27 o                         
   2  19   2          7.40          4.43         1.50 o                         
   3  19   2         14.29          8.97         1.69 o                         
 -13   0   3        261.27        324.68        17.08 o                         
 -11   0   3         48.73         41.69         8.50 o                         
  -9   0   3        480.91        447.60        11.97 o                         
  -7   0   3        197.95        183.72        10.32 o                         
  -5   0   3      13322.46      13362.48       257.41 o                         
  -3   0   3        413.60        362.65         4.40 o                         
  -1   0   3        158.95        177.98         3.14 o                         
   1   0   3      24508.07      25132.84       330.47 o                         
   3   0   3      24114.99      24197.29       264.59 o                         
   5   0   3       4241.81       3963.86        59.75 o                         
   7   0   3          3.85          6.61         3.32 o                         
   9   0   3       1609.78       1453.47        47.77 o                         
  11   0   3        364.12        337.62        17.91 o                         
 -14   1   3          0.30         -0.47         1.57 o                         
 -13   1   3        368.19        347.59        39.76 o                         
 -12   1   3          3.70          8.09         3.60 o                         
 -11   1   3         14.01         14.78         4.35 o                         
 -10   1   3        992.03        996.30        26.19 o                         
  -9   1   3        199.70        198.30         4.96 o                         
  -8   1   3        755.65        716.64         9.57 o                         
  -7   1   3        149.66        170.72         7.06 o                         
  -6   1   3       2551.20       2588.40        41.01 o                         
  -5   1   3       1090.81       1170.34        16.41 o                         
  -4   1   3        127.17        132.77         2.41 o                         
  -3   1   3        444.10        376.00         5.91 o                         
  -2   1   3        290.95        278.62         2.77 o                         
  -1   1   3       5862.56       5587.79        37.88 o                         
   0   1   3        906.19        827.21         8.94 o                         
   1   1   3      25376.40      28178.30       255.19 o                         
   2   1   3      14965.31      14652.52       113.75 o                         
   3   1   3       2655.34       2575.85        34.18 o                         
   4   1   3        176.56        118.97         2.57 o                         
   5   1   3       5831.28       5929.51        61.62 o                         
   6   1   3       1601.03       1630.64        25.67 o                         
   7   1   3       2529.19       2644.52        33.20 o                         
   8   1   3          6.68         13.02         2.30 o                         
   9   1   3        158.39        174.94        10.54 o                         
  10   1   3         15.11         12.15         4.04 o                         
  11   1   3        110.37        114.85        12.28 o                         
  12   1   3         10.65          6.28         1.83 o                         
 -14   2   3          8.28          4.07         1.67 o                         
 -13   2   3         11.19         20.32         5.99 o                         
 -12   2   3          0.82          3.19         3.09 o                         
 -11   2   3         13.33         13.66         2.80 o                         
 -10   2   3         12.33         17.10         3.84 o                         
  -9   2   3         16.05         11.37         1.64 o                         
  -8   2   3          3.84          3.98         1.08 o                         
  -7   2   3          0.20          4.58         1.84 o                         
  -6   2   3        231.80        326.94         7.38 o                         
  -5   2   3        617.85        666.95         8.28 o                         
  -4   2   3         41.31         37.41         1.16 o                         
  -3   2   3          0.09          0.86         0.29 o                         
  -2   2   3         58.75         45.02         0.96 o                         
  -1   2   3         11.49          8.22         0.49 o                         
   0   2   3      30724.45      29907.77       212.38 o                         
   1   2   3       5697.02       5280.35        45.73 o                         
   2   2   3        412.92        381.87         5.10 o                         
   3   2   3        257.89        215.34         4.01 o                         
   4   2   3         53.85         55.09         2.78 o                         
   5   2   3          6.42          3.33         1.27 o                         
   6   2   3       1033.52       1023.18        12.55 o                         
   7   2   3        309.31        346.45         9.94 o                         
   8   2   3         37.27         41.33         3.91 o                         
   9   2   3         18.07         14.66         6.13 o                         
  10   2   3        176.03        180.21        14.72 o                         
  11   2   3         11.42         13.64         4.95 o                         
  12   2   3         50.50         37.20         2.90 o                         
 -13   3   3         28.91         14.62         3.26 o                         
 -12   3   3         25.22         16.52         2.79 o                         
 -11   3   3        109.63        115.66        12.23 o                         
 -10   3   3       1027.31       1147.12        29.67 o                         
  -9   3   3        163.02        151.94         9.13 o                         
  -8   3   3       1018.51        964.03        12.73 o                         
  -7   3   3       2358.71       2516.21        29.49 o                         
  -6   3   3       4302.48       4563.75        54.91 o                         
  -5   3   3        243.01        239.22         4.81 o                         
  -4   3   3       3304.31       3404.14        31.11 o                         
  -3   3   3        602.87        597.78         6.86 o                         
  -2   3   3       4082.39       3785.61        33.31 o                         
  -1   3   3       6609.62       6364.78        61.32 o                         
   0   3   3       9115.32       8836.18        68.79 o                         
   1   3   3        691.01        701.01         9.06 o                         
   2   3   3       4679.28       4464.35        50.64 o                         
   3   3   3       2887.99       2906.88        27.84 o                         
   4   3   3         47.57         37.43         2.00 o                         
   5   3   3         37.59         35.65         1.99 o                         
   6   3   3       1069.09       1038.49        11.92 o                         
   7   3   3        306.64        310.45         8.01 o                         
   8   3   3         27.98         32.22         4.37 o                         
   9   3   3        150.49        134.26        13.40 o                         
  10   3   3         45.23         29.40         7.66 o                         
  11   3   3         11.38          7.76         2.31 o                         
  12   3   3         12.21          9.28         1.75 o                         
 -13   4   3        192.98        205.65        11.32 o                         
 -12   4   3         87.39         85.38         6.55 o                         
 -11   4   3        233.54        239.99        10.64 o                         
 -10   4   3         11.91         16.47         2.93 o                         
  -9   4   3        581.73        547.41        16.53 o                         
  -8   4   3        105.14        103.07         3.83 o                         
  -7   4   3        969.29        909.03        15.60 o                         
  -6   4   3       3312.84       3559.87        38.12 o                         
  -5   4   3       1085.83       1121.33        14.08 o                         
  -4   4   3        591.02        593.46         9.66 o                         
  -3   4   3       1563.66       1558.83        24.36 o                         
  -2   4   3       2087.97       2016.70        35.30 o                         
  -1   4   3       3808.05       3764.61        37.87 o                         
   0   4   3       1074.94        999.52        11.54 o                         
   1   4   3       1536.06       1376.74        13.94 o                         
   2   4   3       3910.79       3967.49        40.36 o                         
   3   4   3      12247.60      11978.48       103.58 o                         
   4   4   3         71.67         71.57         3.02 o                         
   5   4   3       1471.71       1391.82        18.15 o                         
   6   4   3        447.76        509.42        10.46 o                         
   7   4   3        452.88        497.42        16.14 o                         
   8   4   3         45.59         46.54         3.99 o                         
   9   4   3        499.08        506.06        18.96 o                         
  10   4   3         29.58         19.88         3.49 o                         
  11   4   3         44.92         27.69         6.68 o                         
  12   4   3         27.30         20.89         2.64 o                         
 -13   5   3          0.18          1.83         1.85 o                         
 -12   5   3         67.47         58.50        16.33 o                         
 -11   5   3          0.01          0.53         2.21 o                         
 -10   5   3         74.68         70.99         6.00 o                         
  -9   5   3        185.55        214.72         7.94 o                         
  -8   5   3        369.87        315.44         8.65 o                         
  -7   5   3         53.98         48.60         2.49 o                         
  -6   5   3          1.72          8.48         1.95 o                         
  -5   5   3         25.06         35.12         2.25 o                         
  -4   5   3        297.44        281.44        13.70 o                         
  -3   5   3       1486.58       1454.36        33.95 o                         
  -2   5   3        587.75        550.00        11.34 o                         
  -1   5   3        529.16        475.49         7.08 o                         
   0   5   3        324.00        281.97         6.09 o                         
   1   5   3        666.89        652.66         7.96 o                         
   2   5   3       6581.00       6305.34        56.14 o                         
   3   5   3         65.38         82.09         3.61 o                         
   4   5   3         77.56         70.04         5.58 o                         
   5   5   3          2.46          5.16         1.75 o                         
   6   5   3        601.98        596.64        14.26 o                         
   7   5   3        166.88        167.38         6.08 o                         
   8   5   3        194.90        208.32        10.15 o                         
   9   5   3         17.36         16.91         3.69 o                         
  10   5   3         10.44         12.40         3.08 o                         
  11   5   3          0.33          0.76         1.87 o                         
  12   5   3          0.16         -0.97         1.81 o                         
 -13   6   3         17.40         20.78         3.40 o                         
 -12   6   3         14.82         10.57         3.37 o                         
 -11   6   3          5.35         12.94         4.07 o                         
 -10   6   3         25.13         25.75         5.29 o                         
  -9   6   3         21.13         14.97         2.90 o                         
  -8   6   3        288.11        264.18         7.15 o                         
  -7   6   3        144.30        157.20         4.50 o                         
  -6   6   3        307.53        359.26         9.00 o                         
  -5   6   3       1938.77       2093.67        34.76 o                         
  -4   6   3        440.74        698.95       216.57 o                         
  -3   6   3        491.22        504.45        16.01 o                         
  -2   6   3        946.19        906.41        14.39 o                         
  -1   6   3        426.62        381.20         8.75 o                         
   0   6   3        449.02        480.78         7.67 o                         
   1   6   3       1499.08       1532.02        27.20 o                         
   2   6   3       1516.36       1467.40        15.76 o                         
   3   6   3        231.41        251.10         5.78 o                         
   4   6   3        566.07        512.58        12.84 o                         
   5   6   3         55.99         57.21         2.84 o                         
   6   6   3        221.60        217.49         5.88 o                         
   7   6   3         49.80         46.40         3.45 o                         
   8   6   3        124.13        106.62        13.05 o                         
   9   6   3         19.34         17.79         3.78 o                         
  10   6   3          6.35         10.13         3.79 o                         
  11   6   3          8.90          2.02         1.74 o                         
 -13   7   3         12.17         18.58         3.06 o                         
 -12   7   3          7.27         13.62         3.38 o                         
 -11   7   3          7.70          7.70         3.81 o                         
 -10   7   3         72.16        101.45         9.37 o                         
  -9   7   3         39.19         43.64         6.51 o                         
  -8   7   3       1616.24       1631.57        26.22 o                         
  -7   7   3        108.87        123.62         5.31 o                         
  -6   7   3        569.41        523.30         9.74 o                         
  -5   7   3         10.62         28.68         2.89 o                         
  -4   7   3        431.82        488.39        11.81 o                         
  -3   7   3         18.94         18.01         2.25 o                         
  -2   7   3       1612.94       1476.18        21.28 o                         
  -1   7   3       2774.17       2787.84        51.15 o                         
   0   7   3         68.91         61.78         3.66 o                         
   1   7   3        450.13        509.79        10.16 o                         
   2   7   3       1123.08       1209.40        15.81 o                         
   3   7   3        409.61        405.14        10.90 o                         
   4   7   3          5.05          9.63         2.14 o                         
   5   7   3        121.47        128.73         4.81 o                         
   6   7   3       1009.55       1053.91        19.61 o                         
   7   7   3         20.75         20.74         2.18 o                         
   8   7   3         49.58         56.24         5.60 o                         
   9   7   3          1.04          5.64         2.69 o                         
  10   7   3         51.69         57.92         5.05 o                         
  11   7   3         26.53         32.56         4.31 o                         
 -12   8   3         92.14        101.84         5.35 o                         
 -11   8   3         10.41         18.36         4.33 o                         
 -10   8   3         24.03         24.71         5.12 o                         
  -9   8   3        199.42        190.88        12.72 o                         
  -8   8   3          6.62          9.13         2.43 o                         
  -7   8   3        114.85         90.14         4.17 o                         
  -6   8   3        534.33        560.01        10.54 o                         
  -5   8   3        250.24        247.45         7.18 o                         
  -4   8   3        225.36        258.22         6.95 o                         
  -3   8   3        488.71        520.74        13.70 o                         
  -2   8   3        699.66        633.46        15.17 o                         
  -1   8   3         13.33         12.79         2.34 o                         
   0   8   3       1891.85       2144.06        29.39 o                         
   1   8   3        899.50       1034.00        17.15 o                         
   2   8   3        813.78        904.84        22.81 o                         
   3   8   3       3133.86       3405.49       126.83 o                         
   4   8   3       1286.48       1275.23        26.29 o                         
   5   8   3        868.75        896.91        18.74 o                         
   6   8   3        311.93        345.59         8.71 o                         
   7   8   3          1.90         -1.60         2.03 o                         
   8   8   3         12.98         13.55         2.96 o                         
   9   8   3        195.61        197.91        13.08 o                         
  10   8   3          2.03          0.50         2.16 o                         
  11   8   3         60.37         57.42         5.23 o                         
 -12   9   3         43.34         53.09         5.24 o                         
 -11   9   3          1.05          0.58         1.83 o                         
 -10   9   3         19.44         19.75         4.44 o                         
  -9   9   3          0.69          3.17         2.84 o                         
  -8   9   3         35.06         28.42         3.76 o                         
  -7   9   3         77.25        108.75         4.73 o                         
  -6   9   3        367.86        395.50         8.01 o                         
  -5   9   3        203.18        195.39         5.25 o                         
  -4   9   3          0.52          1.93         0.91 o                         
  -3   9   3         46.78         47.46         5.52 o                         
  -2   9   3         76.44         63.13         4.64 o                         
  -1   9   3        381.86        372.96        11.55 o                         
   0   9   3        353.04        327.29        10.77 o                         
   1   9   3       1877.39       2116.43        33.96 o                         
   2   9   3        906.52        950.21        29.26 o                         
   3   9   3         13.67         16.56         2.73 o                         
   4   9   3        365.55        406.80        15.40 o                         
   5   9   3         58.64         55.46         4.01 o                         
   6   9   3          0.24         -0.39         1.50 o                         
   7   9   3        217.22        218.65         9.67 o                         
   8   9   3        155.46        162.48         8.12 o                         
   9   9   3          4.65          5.12         3.46 o                         
  10   9   3         29.35         24.06         4.21 o                         
  11   9   3          4.48          4.99         1.21 o                         
 -12  10   3          3.85          1.79         1.18 o                         
 -11  10   3         75.47         68.62         6.58 o                         
 -10  10   3         61.70         54.12         4.69 o                         
  -9  10   3          5.46          2.68         3.61 o                         
  -8  10   3        865.93        866.47        45.46 o                         
  -7  10   3         55.41         48.28         3.50 o                         
  -6  10   3         10.46          9.63         1.54 o                         
  -5  10   3        184.45        217.75         6.70 o                         
  -4  10   3         14.31         10.51         1.42 o                         
  -3  10   3        123.57        121.74         3.73 o                         
  -2  10   3        479.76        449.65        13.76 o                         
  -1  10   3        552.31        529.93        15.04 o                         
   0  10   3         55.89         76.95         5.49 o                         
   1  10   3         62.54         84.04         3.33 o                         
   2  10   3        388.59        375.08        11.87 o                         
   3  10   3        195.96        200.89        16.30 o                         
   4  10   3        336.99        356.38        12.50 o                         
   5  10   3          0.61          1.39         1.75 o                         
   6  10   3        228.47        252.08        10.36 o                         
   7  10   3         23.10         25.30         9.72 o                         
   8  10   3         17.44         13.67         2.92 o                         
   9  10   3         84.48         88.63         5.43 o                         
  10  10   3          3.34          5.82         1.90 o                         
 -11  11   3          4.76          1.05         1.89 o                         
 -10  11   3         68.71         79.34         7.45 o                         
  -9  11   3        160.69        193.88        12.77 o                         
  -8  11   3        867.55        903.18        22.03 o                         
  -7  11   3         99.49        108.35        10.15 o                         
  -6  11   3        870.66        846.09        13.26 o                         
  -5  11   3       1036.44       1008.37        14.85 o                         
  -4  11   3         21.70         20.74         1.83 o                         
  -3  11   3         87.44         90.30         3.14 o                         
  -2  11   3        555.58        516.86        10.52 o                         
  -1  11   3        642.41        580.87        11.20 o                         
   0  11   3         13.17         15.29         1.98 o                         
   1  11   3        114.10        117.66         4.60 o                         
   2  11   3        381.70        405.26        12.90 o                         
   3  11   3          0.30          3.16         2.54 o                         
   4  11   3        291.25        311.41        11.90 o                         
   5  11   3          2.28          4.20         2.78 o                         
   6  11   3         46.71         63.86         5.79 o                         
   7  11   3          6.04          4.63         1.94 o                         
   8  11   3          3.74          6.49         1.95 o                         
   9  11   3          0.25          0.72         1.43 o                         
  10  11   3          4.98          6.84         3.37 o                         
 -11  12   3         12.09         10.65         2.36 o                         
 -10  12   3          0.15          1.08         1.55 o                         
  -9  12   3         26.72         27.86         5.13 o                         
  -8  12   3        134.10        130.60        10.84 o                         
  -7  12   3          0.56          0.37         2.13 o                         
  -6  12   3       1190.44       1241.74        28.43 o                         
  -5  12   3          5.08          2.19         1.66 o                         
  -4  12   3        703.21        806.55        11.71 o                         
  -3  12   3         89.13         90.70         4.71 o                         
  -2  12   3        230.29        220.63         6.58 o                         
  -1  12   3        539.63        477.64        10.21 o                         
   0  12   3        165.84        167.67         5.20 o                         
   1  12   3        649.95        680.04        14.50 o                         
   2  12   3         26.17         21.99         3.49 o                         
   3  12   3         29.03         28.22         3.94 o                         
   4  12   3         12.60          8.87         2.77 o                         
   5  12   3       1019.81       1117.88        44.57 o                         
   6  12   3        405.66        431.37        14.55 o                         
   7  12   3        107.66        119.78         7.51 o                         
   8  12   3          1.55          4.49         2.16 o                         
   9  12   3        107.44        119.48         4.57 o                         
 -10  13   3          4.02          2.74         1.45 o                         
  -9  13   3         67.95         59.70         4.50 o                         
  -8  13   3          5.86          9.12         2.57 o                         
  -7  13   3          1.72          3.14         2.32 o                         
  -6  13   3          0.34          3.94         2.52 o                         
  -5  13   3       1089.67       1166.98        29.46 o                         
  -4  13   3        371.84        393.02        11.05 o                         
  -3  13   3         15.20         32.57         3.82 o                         
  -2  13   3        277.38        282.51         8.99 o                         
  -1  13   3       1147.87       1147.80        20.85 o                         
   0  13   3          1.69          6.95         4.92 o                         
   1  13   3         12.41          9.02         2.20 o                         
   2  13   3         71.35         83.11         9.37 o                         
   3  13   3         18.59         26.17         3.95 o                         
   4  13   3          0.82          3.89         3.96 o                         
   5  13   3          1.03         -0.70         2.72 o                         
   6  13   3         45.79         50.17         4.02 o                         
   7  13   3          4.94          2.40         1.71 o                         
   8  13   3         32.87         24.03         3.07 o                         
   9  13   3         10.07         10.46         2.81 o                         
 -10  14   3          1.11          1.33         1.41 o                         
  -9  14   3         13.11         14.56         2.39 o                         
  -8  14   3          0.24          0.76         1.89 o                         
  -7  14   3        120.12        100.20         6.28 o                         
  -6  14   3        165.85        145.32         7.82 o                         
  -5  14   3        315.33        371.24        14.18 o                         
  -4  14   3        278.71        269.38        25.66 o                         
  -3  14   3        198.11        225.05        13.54 o                         
  -2  14   3        289.47        316.19        11.41 o                         
  -1  14   3        176.73        154.73         7.86 o                         
   0  14   3        248.53        255.11        13.95 o                         
   1  14   3         48.00         65.87         4.47 o                         
   2  14   3         77.23         79.44         9.36 o                         
   3  14   3         15.16         11.55         4.96 o                         
   4  14   3          2.58          3.34         2.46 o                         
   5  14   3          0.61         -1.25         2.49 o                         
   6  14   3          0.15         -0.52         1.80 o                         
   7  14   3         11.90         14.24         2.16 o                         
   8  14   3          0.04          0.75         1.41 o                         
  -9  15   3          1.75          3.23         1.73 o                         
  -8  15   3         67.91         63.44         6.00 o                         
  -7  15   3          3.56          4.26         2.05 o                         
  -6  15   3         16.76         11.65         2.73 o                         
  -5  15   3          6.28          5.86         3.08 o                         
  -4  15   3          5.00          3.58         2.17 o                         
  -3  15   3        196.83        171.91         8.32 o                         
  -2  15   3         27.87         31.13         3.95 o                         
  -1  15   3         37.07         40.01         4.34 o                         
   0  15   3          4.74          2.73         2.16 o                         
   1  15   3         10.42         18.49         4.50 o                         
   2  15   3         21.78         26.29         5.91 o                         
   3  15   3         11.75          5.90         4.27 o                         
   4  15   3         13.65         14.68         3.07 o                         
   5  15   3          0.44         -1.36         1.75 o                         
   6  15   3          5.79          3.87         1.61 o                         
   7  15   3         29.97         25.04         2.31 o                         
   8  15   3          3.04          1.41         1.76 o                         
  -8  16   3          0.24         -0.25         1.17 o                         
  -7  16   3          6.36         -0.40         2.27 o                         
  -6  16   3          2.65          3.27         2.80 o                         
  -5  16   3          8.70          7.39         4.06 o                         
  -4  16   3          2.16          2.80         2.14 o                         
  -3  16   3          0.71          0.44         1.97 o                         
  -2  16   3          2.24          0.58         2.11 o                         
  -1  16   3        112.23        101.86         6.33 o                         
   0  16   3          6.17          4.42         1.77 o                         
   1  16   3        218.12        207.97         9.06 o                         
   2  16   3          8.08          3.51         2.77 o                         
   3  16   3         95.59         78.53        10.81 o                         
   4  16   3         25.00         20.53         2.19 o                         
   5  16   3         31.27         36.06         3.14 o                         
   6  16   3         47.93         39.25         2.75 o                         
   7  16   3          0.18          1.36         1.66 o                         
  -7  17   3         14.72         17.13         3.05 o                         
  -6  17   3          0.38         -1.88         2.29 o                         
  -5  17   3         17.25         18.06         2.70 o                         
  -4  17   3          0.07         -0.68         1.75 o                         
  -3  17   3         45.78         37.17         3.76 o                         
  -2  17   3         34.48         37.62         3.93 o                         
  -1  17   3         26.68         28.98         3.58 o                         
   0  17   3          8.96          2.48         2.15 o                         
   1  17   3          4.41          4.29         1.92 o                         
   2  17   3          0.28          2.76         1.94 o                         
   3  17   3          0.21         -0.02         1.42 o                         
   4  17   3          7.72         12.37         2.53 o                         
   5  17   3          2.73          4.40         2.31 o                         
   6  17   3          5.94          3.10         1.86 o                         
  -6  18   3          2.70          3.81         1.84 o                         
  -5  18   3          0.05          0.75         1.34 o                         
  -4  18   3          0.25          0.31         1.88 o                         
  -3  18   3         12.89         10.08         2.24 o                         
  -2  18   3         14.36         19.59         2.77 o                         
  -1  18   3          3.81          4.17         2.57 o                         
   0  18   3          0.11          0.33         1.29 o                         
   1  18   3          0.29         -0.84         1.65 o                         
   2  18   3          1.36          2.03         1.62 o                         
   3  18   3         10.07          5.07         1.73 o                         
   4  18   3          3.65          3.40         1.07 o                         
  -4  19   3          0.36          0.11         1.11 o                         
  -3  19   3         19.23         20.32         3.26 o                         
  -2  19   3         17.51         18.13         3.10 o                         
  -1  19   3          0.56          1.26         1.77 o                         
   0  19   3         63.49         62.09         3.65 o                         
   1  19   3         24.76         23.74         2.44 o                         
   2  19   3         54.68         47.95         3.16 o                         
   3  19   3         13.95         10.90         1.64 o                         
 -14   0   4        379.80        334.33        14.47 o                         
 -12   0   4        756.27        773.39        31.31 o                         
 -10   0   4       1540.53       1538.54        33.10 o                         
  -8   0   4        337.53        355.82        10.30 o                         
  -6   0   4        276.38        304.46         8.79 o                         
  -4   0   4       1478.27       1216.14        16.47 o                         
  -2   0   4       1518.62       1317.98        14.65 o                         
   0   0   4       5934.99       6078.15        58.70 o                         
   2   0   4         64.03         56.35         2.29 o                         
   4   0   4       8483.14       9209.38        90.75 o                         
   6   0   4       2578.33       2643.12        36.95 o                         
   8   0   4       1711.98       1824.97        37.22 o                         
  10   0   4         47.02         42.55         7.49 o                         
  12   0   4        174.52        180.86         9.56 o                         
 -14   1   4          1.78          5.75         5.89 o                         
 -13   1   4        377.06        370.00        13.19 o                         
 -12   1   4          4.87         94.67        79.25 o                         
 -11   1   4         43.73         52.32         6.42 o                         
 -10   1   4        529.88        576.74        11.04 o                         
  -9   1   4        731.04        695.05        10.79 o                         
  -8   1   4         61.81         72.82         3.36 o                         
  -7   1   4        726.60        780.11        14.24 o                         
  -6   1   4        828.37        971.65        13.36 o                         
  -5   1   4       2114.85       2049.93        22.94 o                         
  -4   1   4        839.03        742.10         7.28 o                         
  -3   1   4        691.52        619.66         5.98 o                         
  -2   1   4         42.96         34.72         1.17 o                         
  -1   1   4       4378.41       4257.93        29.36 o                         
   0   1   4       6539.54       6273.97        45.83 o                         
   1   1   4        396.72        403.22        12.11 o                         
   2   1   4      13113.16      13360.10       112.43 o                         
   3   1   4         30.70         35.33         1.81 o                         
   4   1   4        488.86        556.59         6.71 o                         
   5   1   4       2626.23       2650.93        27.14 o                         
   6   1   4       1534.89       1478.03        20.65 o                         
   7   1   4         12.97         16.32         2.59 o                         
   8   1   4        448.68        448.93        12.89 o                         
   9   1   4         15.96         23.88         4.93 o                         
  10   1   4         70.49         50.26         8.19 o                         
  11   1   4          0.52         -0.21         1.93 o                         
  12   1   4        196.56        161.51         7.84 o                         
 -14   2   4         54.40         40.92         3.80 o                         
 -13   2   4         56.56         70.12         6.12 o                         
 -12   2   4         30.93         39.41         3.85 o                         
 -11   2   4        453.57        499.52        13.58 o                         
 -10   2   4        501.93        518.87        16.25 o                         
  -9   2   4         63.02         58.03         3.25 o                         
  -8   2   4         14.08         14.34         1.48 o                         
  -7   2   4        117.09        124.84         4.91 o                         
  -6   2   4        588.61        635.59        10.83 o                         
  -5   2   4       5158.33       5523.37        55.47 o                         
  -4   2   4          0.42          7.47         0.66 o                         
  -3   2   4        645.62        572.38         6.24 o                         
  -2   2   4         81.16         70.02         1.76 o                         
  -1   2   4       1382.67       1162.93        11.60 o                         
   0   2   4       3009.95       2793.06        28.73 o                         
   1   2   4       1730.44       1805.89        17.51 o                         
   2   2   4         10.39          9.79         0.85 o                         
   3   2   4        516.81        509.68         8.04 o                         
   4   2   4        856.47        971.85        13.46 o                         
   5   2   4        550.53        579.58         8.85 o                         
   6   2   4        498.93        492.85        14.13 o                         
   7   2   4         19.27         23.52         3.69 o                         
   8   2   4        278.56        310.96        19.46 o                         
   9   2   4        360.38        379.50        21.61 o                         
  10   2   4         57.15         43.09         7.81 o                         
  11   2   4          2.32          0.86         1.83 o                         
  12   2   4          0.01          3.36         1.63 o                         
 -14   3   4         11.41         10.02         1.90 o                         
 -13   3   4        208.79        190.89         9.06 o                         
 -12   3   4         29.88         32.74         3.54 o                         
 -11   3   4        226.65        268.26        15.57 o                         
 -10   3   4        498.32        476.89        13.16 o                         
  -9   3   4        942.45        880.54        13.82 o                         
  -8   3   4        310.03        314.93         7.71 o                         
  -7   3   4         31.41         31.48         2.94 o                         
  -6   3   4          7.36          3.81         1.06 o                         
  -5   3   4        208.94        200.98         3.90 o                         
  -4   3   4        915.83        959.18         9.02 o                         
  -3   3   4          5.01          4.69         0.66 o                         
  -2   3   4       2360.72       2156.82        21.95 o                         
  -1   3   4       9063.31       8651.17        74.59 o                         
   0   3   4       2806.59       2626.01        24.14 o                         
   1   3   4        668.92        630.86        13.32 o                         
   2   3   4         91.20         99.31         4.37 o                         
   3   3   4         95.63        167.09         4.95 o                         
   4   3   4        176.13        218.74         5.25 o                         
   5   3   4       1821.48       1782.69        22.42 o                         
   6   3   4        114.29        142.28         4.45 o                         
   7   3   4          6.74          1.92         1.82 o                         
   8   3   4         95.79         79.79        10.40 o                         
   9   3   4         59.61         56.81         9.06 o                         
  10   3   4        101.94         91.32         5.62 o                         
  11   3   4        103.01         87.20         7.11 o                         
 -13   4   4         82.13         69.06         7.61 o                         
 -12   4   4        206.97        203.73         8.28 o                         
 -11   4   4          2.22          0.72         2.32 o                         
 -10   4   4         64.25         58.33         5.60 o                         
  -9   4   4        297.22        337.70        10.03 o                         
  -8   4   4        370.69        361.52         8.46 o                         
  -7   4   4        468.95        511.29        10.80 o                         
  -6   4   4       1110.02       1189.84        21.22 o                         
  -5   4   4          7.22         13.82         1.33 o                         
  -4   4   4        424.58        429.50         6.73 o                         
  -3   4   4       1858.56       1867.74        20.70 o                         
  -2   4   4      12996.95      12927.35       123.14 o                         
  -1   4   4         87.03         97.04         2.58 o                         
   0   4   4       3573.42       3262.21        38.89 o                         
   1   4   4          2.01          7.27         1.42 o                         
   2   4   4       8616.90       8092.63       115.41 o                         
   3   4   4         41.78         38.88         1.84 o                         
   4   4   4         64.75         41.27         4.01 o                         
   5   4   4         48.98         58.19         2.95 o                         
   6   4   4        186.66        140.74         6.22 o                         
   7   4   4        149.27        175.44         7.20 o                         
   8   4   4          1.97          0.73         2.35 o                         
   9   4   4         77.93         88.72         6.76 o                         
  10   4   4        192.00        163.81         9.55 o                         
  11   4   4         24.81         17.82         4.68 o                         
 -13   5   4        215.89        165.96        10.74 o                         
 -12   5   4          7.33          5.49         2.46 o                         
 -11   5   4         25.71         18.63         3.65 o                         
 -10   5   4        132.36        147.48         8.48 o                         
  -9   5   4        324.43        290.07         9.29 o                         
  -8   5   4        236.46        260.69         8.25 o                         
  -7   5   4         28.09         18.70         1.87 o                         
  -6   5   4       1641.88       1960.82        39.10 o                         
  -5   5   4       1890.65       2146.48        35.30 o                         
  -4   5   4        969.50        906.82        17.76 o                         
  -3   5   4        718.56        669.07        19.12 o                         
  -2   5   4       1156.06       1066.86        19.08 o                         
  -1   5   4       3267.88       2939.99        36.30 o                         
   0   5   4         44.00         71.51         4.19 o                         
   1   5   4       1341.14       1303.27        18.81 o                         
   2   5   4       1222.24       1220.78        17.82 o                         
   3   5   4        163.64        111.10         5.14 o                         
   4   5   4         36.65         35.71         3.30 o                         
   5   5   4        434.48        427.31         9.09 o                         
   6   5   4        163.51        186.28         7.05 o                         
   7   5   4         32.71         36.38         3.55 o                         
   8   5   4         85.71         88.45         6.78 o                         
   9   5   4          3.53          5.35         4.22 o                         
  10   5   4         97.03        115.21        11.93 o                         
  11   5   4         16.98         12.49         4.03 o                         
 -13   6   4          2.87          1.83         2.05 o                         
 -12   6   4         65.35         64.39         6.78 o                         
 -11   6   4        223.48        215.28        13.40 o                         
 -10   6   4         42.86         43.14         4.99 o                         
  -9   6   4        599.61        586.49        16.75 o                         
  -8   6   4         23.73         23.43         2.75 o                         
  -7   6   4        325.19        322.59         7.45 o                         
  -6   6   4        199.72        201.00         6.09 o                         
  -5   6   4       1616.93       1652.48        28.70 o                         
  -4   6   4        122.11        129.75         6.13 o                         
  -3   6   4        305.52        287.45         8.35 o                         
  -2   6   4       2619.91       2646.87        33.91 o                         
  -1   6   4        942.78        893.34        14.29 o                         
   0   6   4        298.56        284.45         6.83 o                         
   1   6   4       1602.48       1539.17        21.99 o                         
   2   6   4       1690.87       1736.72        57.22 o                         
   3   6   4         29.98         32.98         3.05 o                         
   4   6   4          5.50         11.25         2.22 o                         
   5   6   4         55.28         60.23         2.97 o                         
   6   6   4          7.40         11.57         2.01 o                         
   7   6   4          3.83          4.26         1.90 o                         
   8   6   4          0.15          0.95         2.43 o                         
   9   6   4        224.33        201.81        23.97 o                         
  10   6   4          0.05          1.74         2.02 o                         
  11   6   4          7.52         10.29         2.57 o                         
 -13   7   4         54.22         53.60         5.02 o                         
 -12   7   4         20.35         23.75         4.46 o                         
 -11   7   4        355.16        407.30        18.62 o                         
 -10   7   4         30.87         47.76         6.76 o                         
  -9   7   4        250.13        229.41        13.92 o                         
  -8   7   4        227.79        217.26         7.57 o                         
  -7   7   4         14.10         12.59         1.40 o                         
  -6   7   4         79.34        100.73         4.15 o                         
  -5   7   4        358.76        362.13        10.29 o                         
  -4   7   4          0.97          3.63         1.47 o                         
  -3   7   4       3844.65       4007.70        60.67 o                         
  -2   7   4        869.22        855.37        14.48 o                         
  -1   7   4          7.65          2.75         1.31 o                         
   0   7   4       1934.59       2073.74        28.31 o                         
   1   7   4          5.77         10.31         2.48 o                         
   2   7   4          9.24          9.08         2.77 o                         
   3   7   4        767.74        793.98        34.65 o                         
   4   7   4         37.16         37.47         2.59 o                         
   5   7   4        472.05        503.00         8.48 o                         
   6   7   4        148.18        154.02         5.16 o                         
   7   7   4          0.36          1.69         2.43 o                         
   8   7   4         69.80         62.24         8.46 o                         
   9   7   4          2.08         -0.26         2.33 o                         
  10   7   4         10.90         17.69         3.90 o                         
  11   7   4         42.57         35.84        12.72 o                         
 -13   8   4         95.17         96.48         5.99 o                         
 -12   8   4        266.62        269.81        12.65 o                         
 -11   8   4         87.60        106.49         9.03 o                         
 -10   8   4        152.49        171.36        11.94 o                         
  -9   8   4        272.16        290.47        15.85 o                         
  -8   8   4          0.43          0.79         1.52 o                         
  -7   8   4         54.64         65.02         3.54 o                         
  -6   8   4         44.88         50.99         4.27 o                         
  -5   8   4        167.23        165.61         5.12 o                         
  -4   8   4         50.77         38.69         2.82 o                         
  -3   8   4        558.35        544.40        11.45 o                         
  -2   8   4       1438.01       1467.45        22.38 o                         
  -1   8   4        797.96        809.10        18.25 o                         
   0   8   4       1354.84       1277.91        20.05 o                         
   1   8   4         80.15         70.57         4.95 o                         
   2   8   4       2138.96       2279.50        55.26 o                         
   3   8   4        235.66        239.65         9.22 o                         
   4   8   4          0.85          2.86         1.50 o                         
   5   8   4          6.68          5.01         1.75 o                         
   6   8   4        223.73        269.18         8.91 o                         
   7   8   4         16.79         20.82         2.91 o                         
   8   8   4          0.70          1.82         2.47 o                         
   9   8   4         36.89         37.01         5.66 o                         
  10   8   4          6.83          6.57         2.78 o                         
  11   8   4         36.11         23.02         3.96 o                         
 -12   9   4          0.04          0.93         1.68 o                         
 -11   9   4        111.10        120.24         6.41 o                         
 -10   9   4        127.04        154.44        11.08 o                         
  -9   9   4         40.59         47.66         6.55 o                         
  -8   9   4        361.20        357.36        19.05 o                         
  -7   9   4         60.64         61.27         3.28 o                         
  -6   9   4         30.14         36.45         2.93 o                         
  -5   9   4        200.75        198.24         5.90 o                         
  -4   9   4         41.70         43.03         2.69 o                         
  -3   9   4          0.52          3.25         2.25 o                         
  -2   9   4       1948.49       1824.66        33.87 o                         
  -1   9   4        488.74        438.50        16.59 o                         
   0   9   4         15.72         13.87         2.71 o                         
   1   9   4        163.07        163.59         9.52 o                         
   2   9   4       1813.94       1810.25        38.23 o                         
   3   9   4         79.13         86.69         6.11 o                         
   4   9   4          0.11         -0.22         1.66 o                         
   5   9   4         13.04          9.63         2.11 o                         
   6   9   4        126.52        139.11         8.51 o                         
   7   9   4         59.75         73.37         5.69 o                         
   8   9   4         33.64         27.46         3.54 o                         
   9   9   4         54.82         56.68         6.62 o                         
  10   9   4          1.79          4.11         1.58 o                         
 -12  10   4         42.16         43.53         4.09 o                         
 -11  10   4         73.83         72.41         4.85 o                         
 -10  10   4        188.44        182.28        11.63 o                         
  -9  10   4         38.54         31.71         5.95 o                         
  -8  10   4          2.86          4.81         2.93 o                         
  -7  10   4         33.23         37.50         3.28 o                         
  -6  10   4        223.47        199.50         4.91 o                         
  -5  10   4        357.81        363.79         7.16 o                         
  -4  10   4         96.45        101.78         4.28 o                         
  -3  10   4         96.79         98.23         3.40 o                         
  -2  10   4        102.93         72.54         3.59 o                         
  -1  10   4         63.58         68.90         6.60 o                         
   0  10   4          7.84         13.00         2.37 o                         
   1  10   4          2.10          4.57         1.07 o                         
   2  10   4          3.89          8.90         1.80 o                         
   3  10   4        410.38        463.51        14.50 o                         
   4  10   4        163.38        158.31        14.64 o                         
   5  10   4        222.52        210.43        11.77 o                         
   6  10   4        200.95        239.36         8.40 o                         
   7  10   4         50.13         52.47         6.33 o                         
   8  10   4         29.80         29.43         3.65 o                         
   9  10   4          2.67          0.67         2.15 o                         
  10  10   4          9.85         12.38         4.42 o                         
 -11  11   4          6.34          5.62         1.80 o                         
 -10  11   4         25.62         35.59         5.53 o                         
  -9  11   4          0.71          1.31         2.93 o                         
  -8  11   4        239.42        279.19        16.20 o                         
  -7  11   4        495.14        527.00        13.30 o                         
  -6  11   4        207.61        210.19         6.22 o                         
  -5  11   4         21.44         25.66         2.18 o                         
  -4  11   4          0.52          0.82         0.97 o                         
  -3  11   4        605.02        621.58         9.57 o                         
  -2  11   4        345.36        355.06         8.55 o                         
  -1  11   4         60.95         52.03         2.91 o                         
   0  11   4          1.74          5.23         1.56 o                         
   1  11   4         89.28         94.72         4.44 o                         
   2  11   4          3.66          3.79         1.63 o                         
   3  11   4         18.34         38.73         4.32 o                         
   4  11   4         15.66         11.83         2.39 o                         
   5  11   4        167.48        193.92         9.60 o                         
   6  11   4        380.57        384.18         9.49 o                         
   7  11   4        361.61        418.41        13.00 o                         
   8  11   4         83.86         68.34         4.12 o                         
   9  11   4          3.38          3.00         1.36 o                         
 -11  12   4         22.82         25.18         2.44 o                         
 -10  12   4          1.68          6.03         2.04 o                         
  -9  12   4         77.91         70.28         5.22 o                         
  -8  12   4          0.09          2.45         2.49 o                         
  -7  12   4        120.94        133.18         6.50 o                         
  -6  12   4        342.60        393.34        16.09 o                         
  -5  12   4        269.61        300.91        11.83 o                         
  -4  12   4          0.94          2.41         1.21 o                         
  -3  12   4        857.29        809.52        14.36 o                         
  -2  12   4       1732.60       1768.63        39.46 o                         
  -1  12   4          0.06          3.78         1.92 o                         
   0  12   4        138.22        117.51         4.46 o                         
   1  12   4         35.18         38.12         4.41 o                         
   2  12   4        780.17        847.94        30.04 o                         
   3  12   4         18.71         10.41         2.88 o                         
   4  12   4          2.01         -1.07         2.33 o                         
   5  12   4          1.64          2.95         2.14 o                         
   6  12   4          7.05          1.09         1.86 o                         
   7  12   4          2.25         -0.19         2.03 o                         
   8  12   4          9.68         13.86         2.07 o                         
   9  12   4          2.05          1.46         1.41 o                         
 -10  13   4          9.00         10.98         3.07 o                         
  -9  13   4          0.04          0.02         1.73 o                         
  -8  13   4         43.22         38.83         6.18 o                         
  -7  13   4         45.04         53.55         5.04 o                         
  -6  13   4         54.40         54.99         4.32 o                         
  -5  13   4          0.32          4.13         2.25 o                         
  -4  13   4         64.43         64.24         3.89 o                         
  -3  13   4        537.50        530.27        12.71 o                         
  -2  13   4        375.95        371.64         9.04 o                         
  -1  13   4       1274.92       1169.48        18.64 o                         
   0  13   4          4.30          4.72         2.20 o                         
   1  13   4        658.43        751.14        15.64 o                         
   2  13   4        151.95        145.71        12.09 o                         
   3  13   4        329.78        336.36        12.64 o                         
   4  13   4          5.96         13.83         3.47 o                         
   5  13   4         13.59         10.51         2.39 o                         
   6  13   4         11.78         11.02         2.26 o                         
   7  13   4         59.13         54.42         3.69 o                         
   8  13   4          9.61          7.77         1.94 o                         
 -10  14   4          0.02          1.57         1.25 o                         
  -9  14   4          7.28          4.22         2.26 o                         
  -8  14   4         19.06         12.37         2.61 o                         
  -7  14   4         10.96         13.70         2.88 o                         
  -6  14   4         44.11         61.13         5.29 o                         
  -5  14   4          1.22          0.01         2.13 o                         
  -4  14   4          0.04          1.56         2.16 o                         
  -3  14   4        562.38        530.69        15.35 o                         
  -2  14   4       1267.77       1301.70        27.36 o                         
  -1  14   4        113.50         86.88        10.61 o                         
   0  14   4          0.27          2.04         2.24 o                         
   1  14   4         76.11         77.01         4.79 o                         
   2  14   4        118.45        126.57        11.52 o                         
   3  14   4         43.90         40.84         4.62 o                         
   4  14   4          0.38         -1.27         1.63 o                         
   5  14   4         25.28         23.01         2.88 o                         
   6  14   4         14.89         19.70         2.55 o                         
   7  14   4         11.76          7.18         1.67 o                         
   8  14   4          0.50          2.23         1.27 o                         
  -9  15   4          1.85          4.24         2.08 o                         
  -8  15   4          5.82          6.61         2.00 o                         
  -7  15   4          5.52          7.64         2.20 o                         
  -6  15   4        184.47        170.24         8.04 o                         
  -5  15   4         25.86         27.48         4.87 o                         
  -4  15   4         23.14         24.26         3.92 o                         
  -3  15   4        260.41        271.20        10.39 o                         
  -2  15   4        631.62        598.66        16.46 o                         
  -1  15   4        268.60        281.79        10.68 o                         
   0  15   4         58.66         43.23         9.37 o                         
   1  15   4        345.73        324.32        15.55 o                         
   2  15   4         72.99         73.69         6.06 o                         
   3  15   4          0.28          2.65         1.82 o                         
   4  15   4          0.07          0.99         1.46 o                         
   5  15   4          5.78          9.95         2.08 o                         
   6  15   4          8.69          6.66         2.11 o                         
   7  15   4         15.97         18.42         2.62 o                         
  -8  16   4         14.87         16.77         2.12 o                         
  -7  16   4         15.76         17.62         2.46 o                         
  -6  16   4         59.40         62.73         6.40 o                         
  -5  16   4         17.97         21.49         3.13 o                         
  -4  16   4          5.95          4.14         2.01 o                         
  -3  16   4         28.03         31.07         3.81 o                         
  -2  16   4          4.18         12.63         2.90 o                         
  -1  16   4        133.01        111.63         6.48 o                         
   0  16   4         38.15         30.30         3.02 o                         
   1  16   4         84.53         68.02         6.81 o                         
   2  16   4         14.66         11.61         3.79 o                         
   3  16   4          6.32          9.90         2.55 o                         
   4  16   4         25.86         34.49         2.90 o                         
   5  16   4         25.30         21.77         2.00 o                         
   6  16   4         20.64         11.80         1.90 o                         
  -7  17   4          2.27          0.91         2.04 o                         
  -6  17   4          1.22          1.88         2.45 o                         
  -5  17   4         10.35         10.46         3.65 o                         
  -4  17   4         70.53         65.35         4.63 o                         
  -3  17   4          6.73          6.77         2.34 o                         
  -2  17   4        169.49        169.63        10.14 o                         
  -1  17   4          8.25         15.91         2.34 o                         
   0  17   4         15.55          9.41         1.90 o                         
   1  17   4         54.32         66.38         3.87 o                         
   2  17   4         15.15         15.67         2.63 o                         
   3  17   4          6.96          2.76         1.44 o                         
   4  17   4          0.68          1.70         1.29 o                         
   5  17   4          8.03         10.01         1.77 o                         
  -6  18   4         10.14         11.73         2.57 o                         
  -5  18   4          9.09         12.28         2.92 o                         
  -4  18   4          1.20          2.35         1.61 o                         
  -3  18   4         11.44         12.42         2.36 o                         
  -2  18   4          2.13          0.91         1.59 o                         
  -1  18   4          1.50          3.56         2.58 o                         
   0  18   4          1.52          0.60         1.45 o                         
   1  18   4          1.52          1.79         1.63 o                         
   2  18   4          0.01          1.09         1.43 o                         
   3  18   4          8.81          8.81         2.56 o                         
   4  18   4          2.81          2.73         1.02 o                         
  -4  19   4          4.83          4.11         1.88 o                         
  -3  19   4          0.64          2.82         2.03 o                         
  -2  19   4         46.86         54.87         4.80 o                         
  -1  19   4         12.66          9.78         2.55 o                         
   0  19   4          0.33         -0.29         1.21 o                         
   1  19   4          8.04          9.48         1.69 o                         
   2  19   4          0.52          0.65         1.13 o                         
 -13   0   5          1.38          6.22         4.90 o                         
 -11   0   5        598.21        648.36        29.44 o                         
  -9   0   5        185.21        172.66         8.83 o                         
  -7   0   5       1841.31       1900.06        47.35 o                         
  -5   0   5       2215.85       2106.16        33.78 o                         
  -3   0   5      37151.97      36654.71       344.75 o                         
  -1   0   5         21.59         22.96         1.26 o                         
   1   0   5      19653.92      20929.18       244.08 o                         
   3   0   5       1840.77       1704.02        26.02 o                         
   5   0   5          3.42          4.02         2.27 o                         
   7   0   5        925.70        924.76        23.08 o                         
   9   0   5         14.28         19.67         6.14 o                         
  11   0   5        323.24        235.28        12.74 o                         
 -14   1   5         53.39         41.91         5.44 o                         
 -13   1   5         15.96         15.90         3.68 o                         
 -12   1   5        218.79        221.16        11.38 o                         
 -11   1   5       1407.93       1404.81        25.67 o                         
 -10   1   5        180.93        178.12         5.86 o                         
  -9   1   5         17.66         14.68         3.24 o                         
  -8   1   5        585.04        569.74        11.53 o                         
  -7   1   5          3.94         18.62         2.08 o                         
  -6   1   5        374.97        447.21         9.23 o                         
  -5   1   5       1323.31       1339.38        14.74 o                         
  -4   1   5       9073.19       8878.63        70.57 o                         
  -3   1   5        216.88        226.69         3.72 o                         
  -2   1   5        956.18        875.97         6.97 o                         
  -1   1   5       1112.81        928.56         9.86 o                         
   0   1   5      10473.79      10221.12       118.69 o                         
   1   1   5        969.54        982.17        12.09 o                         
   2   1   5        109.14        106.21         2.70 o                         
   3   1   5       2521.11       2464.62        27.38 o                         
   4   1   5        545.24        595.97         7.98 o                         
   5   1   5        139.17        159.84         4.88 o                         
   6   1   5        146.91        140.52         5.18 o                         
   7   1   5        127.06        116.58         5.08 o                         
   8   1   5        221.70        236.65        16.90 o                         
   9   1   5        729.71        794.62        31.72 o                         
  10   1   5         14.93         11.39         2.79 o                         
  11   1   5          0.40          4.77         1.93 o                         
 -14   2   5          2.89          7.24         1.54 o                         
 -13   2   5         71.50         54.53         5.37 o                         
 -12   2   5         10.65          9.88         2.59 o                         
 -11   2   5          0.91         -0.72         2.65 o                         
 -10   2   5         84.59         90.44         4.27 o                         
  -9   2   5         47.43         49.49         2.99 o                         
  -8   2   5        204.08        251.02         6.80 o                         
  -7   2   5          0.06          0.21         1.34 o                         
  -6   2   5       4235.23       4605.27        77.05 o                         
  -5   2   5        156.23        184.87         4.39 o                         
  -4   2   5        577.61        672.47         7.62 o                         
  -3   2   5        621.50        579.01         5.98 o                         
  -2   2   5        858.64        764.25         8.42 o                         
  -1   2   5        386.39        383.87         4.29 o                         
   0   2   5       3643.95       3443.98        35.21 o                         
   1   2   5       2621.87       2649.67        32.81 o                         
   2   2   5       4511.00       4192.13        45.89 o                         
   3   2   5        187.01        206.53         7.36 o                         
   4   2   5        558.45        601.51        10.10 o                         
   5   2   5        101.68        100.17         4.10 o                         
   6   2   5         78.45         79.35         3.91 o                         
   7   2   5          6.06          7.49         2.92 o                         
   8   2   5        902.17        911.32        35.50 o                         
   9   2   5        129.23        109.60         6.52 o                         
  10   2   5         17.72          8.90         2.68 o                         
  11   2   5         20.05         17.24         2.33 o                         
 -14   3   5         25.72         26.01         1.74 o                         
 -13   3   5         62.09         60.39         5.40 o                         
 -12   3   5        221.71        187.52        10.24 o                         
 -11   3   5         71.19         59.29         4.92 o                         
 -10   3   5        178.88        176.94         9.32 o                         
  -9   3   5         11.24         14.74         1.75 o                         
  -8   3   5        579.44        577.17         9.88 o                         
  -7   3   5       1362.22       1537.47        23.28 o                         
  -6   3   5        788.75        746.95        11.34 o                         
  -5   3   5       1882.33       2009.60        20.46 o                         
  -4   3   5       7813.41       7988.33        63.99 o                         
  -3   3   5        876.68        802.90         9.15 o                         
  -2   3   5        498.39        448.39         7.85 o                         
  -1   3   5         54.35         62.82         1.69 o                         
   0   3   5       2613.29       2294.09        24.59 o                         
   1   3   5          3.07          1.24         1.02 o                         
   2   3   5         60.33         47.86         3.25 o                         
   3   3   5         25.96         39.81         3.19 o                         
   4   3   5         12.11         24.14         2.41 o                         
   5   3   5        613.16        659.14        11.34 o                         
   6   3   5        143.73        166.11         5.01 o                         
   7   3   5        123.27        139.18         6.45 o                         
   8   3   5        130.18        106.07        11.86 o                         
   9   3   5        284.95        250.88        17.73 o                         
  10   3   5         39.28         53.28         4.20 o                         
  11   3   5        157.49        115.50         4.68 o                         
 -14   4   5         20.83         27.58         3.32 o                         
 -13   4   5         55.92         50.62         6.82 o                         
 -12   4   5          0.32          1.53         2.19 o                         
 -11   4   5        162.13        153.66         8.71 o                         
 -10   4   5         68.94         71.63        18.96 o                         
  -9   4   5          9.23         10.71         2.20 o                         
  -8   4   5          0.33          6.77         1.70 o                         
  -7   4   5       1167.50       1156.01        23.26 o                         
  -6   4   5         12.51         18.73         1.88 o                         
  -5   4   5       1411.16       1400.05        21.68 o                         
  -4   4   5       3485.38       3380.36        28.75 o                         
  -3   4   5       5379.83       5210.72        51.89 o                         
  -2   4   5        391.91        387.37         9.25 o                         
  -1   4   5       2779.79       2480.88        26.69 o                         
   0   4   5       1157.29       1232.81        18.43 o                         
   1   4   5        777.85        733.48        27.81 o                         
   2   4   5        231.30        222.53         7.13 o                         
   3   4   5        135.77        108.96         5.31 o                         
   4   4   5          0.69          0.77         1.40 o                         
   5   4   5        102.14         86.16         3.52 o                         
   6   4   5         17.41         12.90         2.35 o                         
   7   4   5        329.29        378.57        11.00 o                         
   8   4   5        113.33        110.30        30.78 o                         
   9   4   5        276.90        275.05        12.74 o                         
  10   4   5         10.98          6.02         2.59 o                         
  11   4   5         55.73         39.23         4.85 o                         
 -13   5   5          5.22          7.57         3.52 o                         
 -12   5   5         59.55         62.48         9.37 o                         
 -11   5   5          1.24         -0.72         2.42 o                         
 -10   5   5         62.84         64.61         5.82 o                         
  -9   5   5         19.27         17.85         2.58 o                         
  -8   5   5         22.20         32.05         3.65 o                         
  -7   5   5        217.82        220.64         6.87 o                         
  -6   5   5        141.79        117.79        13.28 o                         
  -5   5   5       3449.02       3411.71       132.41 o                         
  -4   5   5          7.47         34.02         3.85 o                         
  -3   5   5       4465.70       4709.27        85.07 o                         
  -2   5   5       1882.15       1776.99        28.82 o                         
  -1   5   5       3321.18       3242.58        44.93 o                         
   0   5   5       2354.94       2121.62        28.27 o                         
   1   5   5        763.19        746.38        12.86 o                         
   2   5   5         20.24         26.95         3.84 o                         
   3   5   5         61.82         70.45         3.57 o                         
   4   5   5        642.91        604.19        15.19 o                         
   5   5   5         64.93         77.84         3.88 o                         
   6   5   5          2.95         -0.07         2.45 o                         
   7   5   5        186.78        193.84        18.21 o                         
   8   5   5        328.34        336.54        13.08 o                         
   9   5   5         10.98         12.79         3.02 o                         
  10   5   5         34.13         27.68         6.33 o                         
  11   5   5          6.53          7.38         2.81 o                         
 -13   6   5          0.42          1.90         2.20 o                         
 -12   6   5          1.53          2.28         3.62 o                         
 -11   6   5         16.40         14.50         3.33 o                         
 -10   6   5        110.18        129.91        15.37 o                         
  -9   6   5         31.90         32.30         3.33 o                         
  -8   6   5         84.78         77.71         4.45 o                         
  -7   6   5          0.23          1.57         1.26 o                         
  -6   6   5       1075.19       1218.97        30.80 o                         
  -5   6   5        138.15        125.65         5.53 o                         
  -4   6   5       1433.88       1851.28        44.52 o                         
  -3   6   5       1958.30       1888.48        40.02 o                         
  -2   6   5         63.96         73.54         3.40 o                         
  -1   6   5        820.29        874.54        14.50 o                         
   0   6   5        115.80        114.72         4.38 o                         
   1   6   5         96.57         80.62         3.74 o                         
   2   6   5        130.18        115.13         8.48 o                         
   3   6   5       1630.82       1672.79        30.43 o                         
   4   6   5         10.02         16.19         1.69 o                         
   5   6   5        139.45        143.07         7.49 o                         
   6   6   5        139.11        124.97         4.73 o                         
   7   6   5         79.03         83.16         7.34 o                         
   8   6   5        289.08        299.03        12.15 o                         
   9   6   5          0.18          0.64         2.26 o                         
  10   6   5         40.16         47.82         5.44 o                         
  11   6   5          3.53          1.98         1.85 o                         
 -13   7   5         50.89         55.52         6.36 o                         
 -12   7   5         54.31         56.15         4.43 o                         
 -11   7   5         73.53         98.87         8.91 o                         
 -10   7   5         76.90         56.81         7.25 o                         
  -9   7   5         81.49         94.15         9.03 o                         
  -8   7   5         38.13         33.04         3.11 o                         
  -7   7   5         23.14         26.56         2.75 o                         
  -6   7   5       1418.32       1427.37        19.48 o                         
  -5   7   5        799.65        897.04        18.80 o                         
  -4   7   5        932.63        891.95        31.59 o                         
  -3   7   5       2305.61       2311.66        31.71 o                         
  -2   7   5       1849.86       1859.68        26.45 o                         
  -1   7   5       1653.51       1500.94        27.87 o                         
   0   7   5        301.22        300.61         9.75 o                         
   1   7   5         70.50         84.48         4.03 o                         
   2   7   5        814.97        850.63        48.46 o                         
   3   7   5        583.98        637.87        15.73 o                         
   4   7   5        246.29        256.45         6.23 o                         
   5   7   5        763.76        714.90        11.86 o                         
   6   7   5         18.77         20.96         3.15 o                         
   7   7   5         23.32         28.07         7.04 o                         
   8   7   5        276.33        268.81        11.34 o                         
   9   7   5        223.74        223.13        12.92 o                         
  10   7   5         67.78         80.43         6.72 o                         
 -13   8   5         70.66         65.13         8.89 o                         
 -12   8   5          1.43          1.31         1.40 o                         
 -11   8   5         10.14         12.96         2.83 o                         
 -10   8   5         57.09         52.99         7.06 o                         
  -9   8   5          5.45          3.83         3.16 o                         
  -8   8   5         22.55         14.98         2.51 o                         
  -7   8   5        231.08        249.65         8.92 o                         
  -6   8   5        124.80        138.37         4.31 o                         
  -5   8   5        275.93        253.67         6.58 o                         
  -4   8   5         21.69         18.14         1.92 o                         
  -3   8   5       2272.08       2222.80        52.49 o                         
  -2   8   5         28.97         33.99         3.05 o                         
  -1   8   5        860.90        820.48        18.91 o                         
   0   8   5        368.61        356.37        12.08 o                         
   1   8   5       1880.28       1908.18        28.55 o                         
   2   8   5        738.96        804.68        49.05 o                         
   3   8   5        285.23        329.15        11.21 o                         
   4   8   5         26.20         35.19         3.24 o                         
   5   8   5        185.43        177.42         5.60 o                         
   6   8   5        284.82        282.19         9.33 o                         
   7   8   5         14.17         12.38         3.34 o                         
   8   8   5         84.70         78.27         8.28 o                         
   9   8   5         21.96         27.88         4.75 o                         
  10   8   5         22.11         18.35         2.03 o                         
 -12   9   5          9.26          3.48         1.72 o                         
 -11   9   5        235.74        226.42         8.82 o                         
 -10   9   5        168.66        203.77        14.00 o                         
  -9   9   5        139.51        151.13         7.94 o                         
  -8   9   5         18.37         27.75         3.92 o                         
  -7   9   5         13.82          8.49         1.59 o                         
  -6   9   5        129.42        130.24         4.47 o                         
  -5   9   5        613.83        601.30        10.25 o                         
  -4   9   5         62.38         60.04         2.68 o                         
  -3   9   5        766.74        666.20        14.00 o                         
  -2   9   5        341.85        346.35         9.31 o                         
  -1   9   5        967.21        837.49        20.08 o                         
   0   9   5        298.04        282.14        10.61 o                         
   1   9   5        229.89        238.21         7.32 o                         
   2   9   5        211.24        236.15        17.54 o                         
   3   9   5        219.09        262.46        10.43 o                         
   4   9   5        137.21        141.50         6.27 o                         
   5   9   5          8.38          6.04         1.72 o                         
   6   9   5         93.61         91.99        10.95 o                         
   7   9   5         86.83         87.61         6.13 o                         
   8   9   5         36.49         40.85         6.03 o                         
   9   9   5         74.59         63.94         8.08 o                         
  10   9   5          3.02          1.24         1.26 o                         
 -12  10   5        104.43         86.31         6.31 o                         
 -11  10   5          3.13          0.67         1.20 o                         
 -10  10   5        202.52        217.60         9.26 o                         
  -9  10   5         34.42         33.70         4.15 o                         
  -8  10   5       1278.55       1220.68        48.70 o                         
  -7  10   5        176.12        169.88         6.66 o                         
  -6  10   5         20.04         28.98         2.32 o                         
  -5  10   5        135.08        123.86         3.77 o                         
  -4  10   5         14.23         10.67         1.67 o                         
  -3  10   5         38.77         49.05         2.48 o                         
  -2  10   5         73.01         56.03         3.27 o                         
  -1  10   5          9.65          5.32         1.43 o                         
   0  10   5        266.14        249.66         6.71 o                         
   1  10   5         44.00         48.90         3.35 o                         
   2  10   5        280.39        297.92        11.09 o                         
   3  10   5        165.23        156.79        10.76 o                         
   4  10   5          0.32          0.27         1.68 o                         
   5  10   5         20.45         20.11         2.85 o                         
   6  10   5        230.48        247.68         8.49 o                         
   7  10   5          0.06          0.08         1.87 o                         
   8  10   5        153.83        158.80         6.08 o                         
   9  10   5          2.66          1.04         1.60 o                         
 -11  11   5        122.72        113.30         5.53 o                         
 -10  11   5         40.37         37.05         3.88 o                         
  -9  11   5        133.34        148.59         7.68 o                         
  -8  11   5         98.73        112.36         7.51 o                         
  -7  11   5         45.30         45.82         4.10 o                         
  -6  11   5        853.62        907.21        14.64 o                         
  -5  11   5        783.43        786.54        14.65 o                         
  -4  11   5        655.47        637.30         9.27 o                         
  -3  11   5          1.46          6.86         1.46 o                         
  -2  11   5        142.75        135.92         5.21 o                         
  -1  11   5        128.52        128.78         5.00 o                         
   0  11   5         37.08         39.61         2.97 o                         
   1  11   5         29.79         34.01         2.85 o                         
   2  11   5        135.96        151.08         8.00 o                         
   3  11   5        210.17        232.81         8.50 o                         
   4  11   5          0.21          1.88         2.35 o                         
   5  11   5        108.74        115.77         6.75 o                         
   6  11   5         64.67         71.48         4.02 o                         
   7  11   5         10.59          9.85         2.55 o                         
   8  11   5         20.40         17.47         2.25 o                         
   9  11   5         31.37         38.13         3.08 o                         
 -11  12   5          9.90          8.91         1.82 o                         
 -10  12   5        104.82        116.98         5.98 o                         
  -9  12   5         24.34         16.51         2.94 o                         
  -8  12   5         92.26         91.54         6.26 o                         
  -7  12   5        131.47        128.87         6.31 o                         
  -6  12   5          0.43          1.61         1.92 o                         
  -5  12   5          6.46          8.52         2.29 o                         
  -4  12   5        534.79        529.65         7.95 o                         
  -3  12   5         20.75         23.28         2.13 o                         
  -2  12   5        867.61        861.38        12.24 o                         
  -1  12   5        281.34        277.07         7.73 o                         
   0  12   5        508.82        484.99        11.94 o                         
   1  12   5        202.01        217.07         8.95 o                         
   2  12   5        109.92        112.05        12.69 o                         
   3  12   5        118.55        111.00         5.79 o                         
   4  12   5        197.51        203.85         8.03 o                         
   5  12   5         16.79         11.38         2.52 o                         
   6  12   5        115.86        113.77         7.93 o                         
   7  12   5        145.54        152.96         7.96 o                         
   8  12   5         30.36         21.78         2.19 o                         
 -11  13   5          4.27          4.38         1.62 o                         
 -10  13   5         55.81         53.70         3.83 o                         
  -9  13   5          0.30         -0.21         1.82 o                         
  -8  13   5          0.21          1.44         2.52 o                         
  -7  13   5        127.23        117.45        11.08 o                         
  -6  13   5         36.49         46.81         4.09 o                         
  -5  13   5          6.71         11.40         2.93 o                         
  -4  13   5          1.24          2.49         1.70 o                         
  -3  13   5        720.02        762.68        15.75 o                         
  -2  13   5       1075.73       1084.88        17.87 o                         
  -1  13   5         15.92         16.10         2.62 o                         
   0  13   5        494.81        519.64        15.29 o                         
   1  13   5        312.27        317.11         9.38 o                         
   2  13   5         97.71         91.01         5.37 o                         
   3  13   5         17.52         21.31         2.61 o                         
   4  13   5         67.15         63.53         4.33 o                         
   5  13   5         35.36         29.85         3.28 o                         
   6  13   5         10.76         16.47         2.53 o                         
   7  13   5          3.47          1.13         1.41 o                         
   8  13   5         10.00          9.48         2.43 o                         
 -10  14   5         38.75         38.57         2.90 o                         
  -9  14   5          0.35         -0.05         1.57 o                         
  -8  14   5         27.84         24.90         3.23 o                         
  -7  14   5          6.77          5.97         2.35 o                         
  -6  14   5        167.07        166.36         8.33 o                         
  -5  14   5         54.34         49.65         4.13 o                         
  -4  14   5         52.56         40.12         3.50 o                         
  -3  14   5        482.65        523.98        15.10 o                         
  -2  14   5        133.99        116.98         6.83 o                         
  -1  14   5         51.28         43.83         4.49 o                         
   0  14   5          0.00         -0.01         2.25 o                         
   1  14   5         11.12          8.68         2.62 o                         
   2  14   5         14.68         12.77         2.56 o                         
   3  14   5          1.44          5.09         1.73 o                         
   4  14   5         41.78         35.22         2.91 o                         
   5  14   5          0.08          0.76         1.61 o                         
   6  14   5          4.69          5.09         1.65 o                         
   7  14   5          0.85          1.63         1.16 o                         
  -9  15   5          4.14          3.05         1.85 o                         
  -8  15   5         15.96         25.86         3.16 o                         
  -7  15   5         39.24         36.49         3.78 o                         
  -6  15   5          6.68          6.40         2.26 o                         
  -5  15   5         56.23         62.09         5.01 o                         
  -4  15   5         11.26          3.61         2.07 o                         
  -3  15   5        152.30        158.97         7.84 o                         
  -2  15   5          4.53          6.81         3.20 o                         
  -1  15   5          2.13         -0.80         1.78 o                         
   0  15   5        110.73        113.51         5.48 o                         
   1  15   5         49.64         49.68         4.56 o                         
   2  15   5         26.85         21.14         4.71 o                         
   3  15   5          2.81          2.53         1.52 o                         
   4  15   5         60.14         58.28         3.34 o                         
   5  15   5          0.52          0.75         1.49 o                         
   6  15   5          0.80          0.85         1.22 o                         
   7  15   5          0.53          2.32         1.59 o                         
  -8  16   5          0.00         -0.36         1.29 o                         
  -7  16   5         28.98         26.50         2.94 o                         
  -6  16   5          8.10          7.93         2.21 o                         
  -5  16   5         36.47         40.93         3.85 o                         
  -4  16   5          5.72          3.10         2.02 o                         
  -3  16   5          2.16          1.02         2.07 o                         
  -2  16   5          0.43          1.33         2.03 o                         
  -1  16   5         59.25         66.84         4.16 o                         
   0  16   5         11.55          4.81         2.22 o                         
   1  16   5         49.07         51.84         4.45 o                         
   2  16   5          5.21          4.80         2.15 o                         
   3  16   5          4.06          0.65         1.78 o                         
   4  16   5          8.45          9.28         1.72 o                         
   5  16   5         23.46         29.31         2.33 o                         
   6  16   5         45.73         39.24         4.60 o                         
  -7  17   5         30.74         34.94         3.96 o                         
  -6  17   5         11.64         10.14         2.94 o                         
  -5  17   5          0.14          1.64         2.38 o                         
  -4  17   5         60.93         51.59         4.05 o                         
  -3  17   5         51.09         48.17         4.15 o                         
  -2  17   5        180.07        189.03        16.56 o                         
  -1  17   5          0.80          0.64         1.71 o                         
   0  17   5          5.47          6.16         1.98 o                         
   1  17   5          0.09         -0.42         1.43 o                         
   2  17   5          6.72          4.86         1.87 o                         
   3  17   5          0.13         -1.20         1.55 o                         
   4  17   5          4.12          4.40         1.25 o                         
   5  17   5          6.32          8.66         2.15 o                         
  -6  18   5          2.47          2.60         1.72 o                         
  -5  18   5         15.71         16.70         3.12 o                         
  -4  18   5         13.87         15.47         2.20 o                         
  -3  18   5          0.69          0.16         1.57 o                         
  -2  18   5         15.20         11.29         3.09 o                         
  -1  18   5          7.21          1.49         2.25 o                         
   0  18   5         17.19         18.04         2.48 o                         
   1  18   5         10.91          8.23         1.92 o                         
   2  18   5         13.34         10.92         2.00 o                         
   3  18   5          0.45         -0.12         1.18 o                         
  -3  19   5         33.15         33.56         3.65 o                         
  -2  19   5          0.01         -0.28         1.67 o                         
  -1  19   5          8.04          7.57         2.25 o                         
   0  19   5         10.04          9.30         1.57 o                         
   1  19   5         13.08         10.43         2.31 o                         
 -14   0   6          5.39         11.90         3.67 o                         
 -12   0   6          3.96         15.24         5.87 o                         
 -10   0   6       2874.41       2832.39        41.22 o                         
  -8   0   6       4429.08       4784.48        70.20 o                         
  -6   0   6       1838.20       1729.89        29.96 o                         
  -4   0   6       2980.65       2926.31        33.86 o                         
  -2   0   6        403.51        330.27         5.33 o                         
   0   0   6        173.49        166.13         3.33 o                         
   2   0   6       1402.98       1462.17        49.26 o                         
   4   0   6       2575.84       2541.50        35.24 o                         
   6   0   6        475.56        490.19        20.72 o                         
   8   0   6        443.43        402.65        21.67 o                         
  10   0   6         18.17          8.89         3.91 o                         
 -14   1   6          0.03         -0.13         1.24 o                         
 -13   1   6         32.67         28.76         4.28 o                         
 -12   1   6         16.28         17.29         4.31 o                         
 -11   1   6        294.18        316.44        12.39 o                         
 -10   1   6          1.97          4.96         2.53 o                         
  -9   1   6          1.68         17.04         6.85 o                         
  -8   1   6        628.82        618.34        11.86 o                         
  -7   1   6       1235.01       1225.21        19.64 o                         
  -6   1   6         58.86         46.15         2.38 o                         
  -5   1   6          3.56          5.13         0.75 o                         
  -4   1   6         62.18         56.55         2.30 o                         
  -3   1   6       5541.67       5246.08        37.03 o                         
  -2   1   6        935.28        850.57         9.55 o                         
  -1   1   6       1052.58       1035.21        11.19 o                         
   0   1   6        527.39        535.14         6.37 o                         
   1   1   6        261.98        279.70         8.67 o                         
   2   1   6       3994.15       4324.72        45.52 o                         
   3   1   6         22.54         35.28        20.44 o                         
   4   1   6       1112.66       1180.74        20.80 o                         
   5   1   6        432.27        463.42         9.68 o                         
   6   1   6        244.60        292.68         9.22 o                         
   7   1   6        763.99        721.47        16.13 o                         
   8   1   6        616.04        598.66        20.49 o                         
   9   1   6         64.12         70.66         4.34 o                         
  10   1   6          1.66          0.03         2.00 o                         
  11   1   6         92.98         81.52         6.82 o                         
 -14   2   6         48.96         44.79         3.06 o                         
 -13   2   6          0.20          3.73         2.87 o                         
 -12   2   6         46.12         33.43         5.28 o                         
 -11   2   6       1107.74       1114.10        41.16 o                         
 -10   2   6        560.71        575.53        16.25 o                         
  -9   2   6         45.22         38.85         2.65 o                         
  -8   2   6        544.41        575.61        14.60 o                         
  -7   2   6       1305.95       1497.23        19.75 o                         
  -6   2   6         69.65         80.17         3.17 o                         
  -5   2   6       4204.57       4896.10        41.18 o                         
  -4   2   6        974.94       1079.70        11.16 o                         
  -3   2   6         38.27         31.00         1.17 o                         
  -2   2   6         21.98         47.84         1.35 o                         
  -1   2   6        484.12        469.46         7.22 o                         
   0   2   6         86.22         81.23         2.36 o                         
   1   2   6       1655.44       1683.12        32.88 o                         
   2   2   6        755.67        823.06        14.57 o                         
   3   2   6          2.94          2.03         1.51 o                         
   4   2   6        308.62        346.24         7.55 o                         
   5   2   6        412.74        466.88         9.02 o                         
   6   2   6         12.87         11.67         1.91 o                         
   7   2   6        670.70        716.19        30.20 o                         
   8   2   6         15.53         14.89         3.40 o                         
   9   2   6         18.15         29.00         3.62 o                         
  10   2   6         13.88         10.49         1.96 o                         
  11   2   6         65.68         48.68         3.56 o                         
 -14   3   6          3.82          5.26         1.11 o                         
 -13   3   6          3.77         -1.31         3.96 o                         
 -12   3   6         31.60         30.49         6.86 o                         
 -11   3   6        300.49        327.79        12.92 o                         
 -10   3   6         91.71        120.14         7.73 o                         
  -9   3   6         94.72        101.39         4.12 o                         
  -8   3   6        525.72        514.88        10.28 o                         
  -7   3   6       2090.62       2061.02        29.30 o                         
  -6   3   6       3637.70       3837.23        41.47 o                         
  -5   3   6        956.53        918.07        10.37 o                         
  -4   3   6       1012.78       1169.50        14.64 o                         
  -3   3   6       2863.38       2910.20        25.01 o                         
  -2   3   6        490.22        458.87         6.39 o                         
  -1   3   6       1708.96       1633.84        31.28 o                         
   0   3   6         57.56         46.62         1.87 o                         
   1   3   6          0.99          6.42         1.10 o                         
   2   3   6         10.43         10.46         1.33 o                         
   3   3   6        660.22        706.51        15.21 o                         
   4   3   6         10.20         20.90         3.61 o                         
   5   3   6        417.70        394.76         8.64 o                         
   6   3   6         40.59         38.86         2.65 o                         
   7   3   6        749.69        700.66        16.84 o                         
   8   3   6         21.95         12.31         4.10 o                         
   9   3   6         62.63         62.16         6.93 o                         
  10   3   6         13.47         15.73         2.08 o                         
  11   3   6         14.02         10.87         1.52 o                         
 -14   4   6         38.98         30.43         2.73 o                         
 -13   4   6          0.09         -0.76         2.03 o                         
 -12   4   6         13.35         13.15         3.13 o                         
 -11   4   6         51.63         46.58         5.21 o                         
 -10   4   6        642.17        663.73        19.11 o                         
  -9   4   6          0.11          0.26         2.25 o                         
  -8   4   6        676.56        677.25        14.08 o                         
  -7   4   6        147.34        171.95         6.03 o                         
  -6   4   6       1715.43       1534.64        32.98 o                         
  -5   4   6        611.51        770.90        10.05 o                         
  -4   4   6          5.94         28.11         1.48 o                         
  -3   4   6       1492.96       1499.63        17.74 o                         
  -2   4   6        422.66        426.06         6.27 o                         
  -1   4   6          2.97          9.66         1.03 o                         
   0   4   6       1044.13       1071.88        25.74 o                         
   1   4   6        308.94        278.08         5.82 o                         
   2   4   6         53.61         52.45         2.98 o                         
   3   4   6         28.81         24.98         2.96 o                         
   4   4   6        194.17        165.89         4.35 o                         
   5   4   6         36.55         35.20         2.82 o                         
   6   4   6        520.49        512.71        17.89 o                         
   7   4   6         22.52         30.63         3.63 o                         
   8   4   6        143.53        132.82         5.72 o                         
   9   4   6         46.85         59.33         4.64 o                         
  10   4   6         53.00         41.52         3.88 o                         
  11   4   6         29.81         23.33         3.25 o                         
 -13   5   6         21.20         18.97         2.84 o                         
 -12   5   6         22.61         18.73         3.41 o                         
 -11   5   6         18.26         16.18         3.60 o                         
 -10   5   6         57.39         48.66         5.30 o                         
  -9   5   6         27.43         29.37         4.31 o                         
  -8   5   6        207.91        205.95        13.19 o                         
  -7   5   6        621.88        541.87        25.91 o                         
  -6   5   6        555.34        530.62        40.51 o                         
  -5   5   6        249.83        165.59         9.30 o                         
  -4   5   6        791.61        832.54        24.16 o                         
  -3   5   6        803.87        692.37        14.96 o                         
  -2   5   6       2354.69       2211.66        46.24 o                         
  -1   5   6          0.48          5.25         2.10 o                         
   0   5   6        133.48        138.65         4.90 o                         
   1   5   6         14.93         20.29         2.53 o                         
   2   5   6         85.68         86.24         4.97 o                         
   3   5   6        117.57        134.87         6.54 o                         
   4   5   6         89.91         90.00         5.42 o                         
   5   5   6        275.53        259.82         7.41 o                         
   6   5   6        247.27        277.65        11.30 o                         
   7   5   6         90.13         79.75         6.47 o                         
   8   5   6         66.76         77.61         6.26 o                         
   9   5   6          5.95          8.60         4.39 o                         
  10   5   6          1.07          0.48         2.59 o                         
 -13   6   6          5.20          5.78         1.91 o                         
 -12   6   6          6.81          7.58         2.06 o                         
 -11   6   6        133.69        127.62         7.78 o                         
 -10   6   6         46.77         53.74         7.79 o                         
  -9   6   6          1.21          3.50         1.75 o                         
  -8   6   6         90.18        107.77         6.48 o                         
  -7   6   6         39.63         49.37         3.43 o                         
  -6   6   6          3.46          0.01         1.32 o                         
  -5   6   6         55.11         93.08         7.24 o                         
  -4   6   6         31.92         36.96         6.34 o                         
  -3   6   6        346.63        450.59         9.75 o                         
  -2   6   6        130.91        151.24         6.44 o                         
  -1   6   6        598.79        601.66        27.41 o                         
   0   6   6        258.79        257.12         7.11 o                         
   1   6   6       3852.90       3790.50        60.31 o                         
   2   6   6         68.70         64.96         4.49 o                         
   3   6   6         11.91         18.43         2.00 o                         
   4   6   6          0.84          1.92         1.08 o                         
   5   6   6        547.35        549.13        12.56 o                         
   6   6   6        144.08        179.02         7.05 o                         
   7   6   6        243.07        244.49        13.72 o                         
   8   6   6         22.13         13.44         3.23 o                         
   9   6   6          4.53          5.14         2.93 o                         
  10   6   6          6.92          7.79         1.81 o                         
 -13   7   6          0.38         -1.23         1.46 o                         
 -12   7   6         64.22         63.11         6.56 o                         
 -11   7   6         47.94         44.21         4.72 o                         
 -10   7   6         22.83         21.62         3.72 o                         
  -9   7   6        285.29        272.44        11.35 o                         
  -8   7   6          0.07          0.57         1.44 o                         
  -7   7   6        414.10        430.33        11.32 o                         
  -6   7   6        118.70        126.37         5.22 o                         
  -5   7   6        335.33        343.86         8.73 o                         
  -4   7   6         21.22         11.41         2.29 o                         
  -3   7   6         89.96         88.83         4.24 o                         
  -2   7   6        261.17        253.13         7.24 o                         
  -1   7   6         43.86         60.21         3.54 o                         
   0   7   6        383.05        364.13         9.62 o                         
   1   7   6        832.37        869.59        19.44 o                         
   2   7   6        470.14        449.59        10.54 o                         
   3   7   6         39.61         42.37         2.30 o                         
   4   7   6        179.97        164.98         5.15 o                         
   5   7   6          2.92          6.50         1.70 o                         
   6   7   6         52.28         58.24         5.58 o                         
   7   7   6        392.03        429.41        14.86 o                         
   8   7   6          3.51         -1.21         2.64 o                         
   9   7   6          8.90         11.99         4.14 o                         
  10   7   6          0.37          2.14         1.41 o                         
 -13   8   6          6.31          8.88         1.66 o                         
 -12   8   6         69.74         72.70        13.82 o                         
 -11   8   6        160.64        186.08         8.38 o                         
 -10   8   6        352.39        379.74        16.97 o                         
  -9   8   6         64.56         76.11         5.83 o                         
  -8   8   6        236.70        245.17         7.31 o                         
  -7   8   6        133.40        127.32         5.04 o                         
  -6   8   6        445.79        436.76         7.62 o                         
  -5   8   6         27.65         42.66         2.68 o                         
  -4   8   6        133.36        115.02         5.26 o                         
  -3   8   6        134.33        123.64         5.30 o                         
  -2   8   6        282.51        250.25         7.63 o                         
  -1   8   6        109.29        105.91         6.14 o                         
   0   8   6        198.85        207.68         8.71 o                         
   1   8   6         98.95         83.58         3.28 o                         
   2   8   6        270.13        247.32         4.93 o                         
   3   8   6        106.15        101.79         4.04 o                         
   4   8   6         77.69         90.12         4.45 o                         
   5   8   6        182.47        197.80         8.33 o                         
   6   8   6         27.18         27.80         7.96 o                         
   7   8   6          0.03         -1.96         3.32 o                         
   8   8   6        240.21        269.49        14.51 o                         
   9   8   6          0.08         -0.94         1.78 o                         
  10   8   6         11.67         12.49         2.09 o                         
 -12   9   6         71.84         62.77         4.22 o                         
 -11   9   6          2.59          1.72         1.65 o                         
 -10   9   6         39.71         45.99         4.50 o                         
  -9   9   6        130.56        127.27        10.39 o                         
  -8   9   6        105.69        100.64        16.00 o                         
  -7   9   6         45.20         49.75         4.87 o                         
  -6   9   6        374.74        384.89         6.89 o                         
  -5   9   6         13.97         16.51         1.72 o                         
  -4   9   6         23.67         24.15         2.32 o                         
  -3   9   6        421.25        392.03         7.68 o                         
  -2   9   6         20.83         23.94         2.23 o                         
  -1   9   6        106.06         97.36         4.08 o                         
   0   9   6        597.41        554.34        16.84 o                         
   1   9   6          2.57          2.63         0.95 o                         
   2   9   6        253.19        268.71         6.63 o                         
   3   9   6         58.87         55.92         3.54 o                         
   4   9   6        385.79        382.23        10.93 o                         
   5   9   6        193.82        202.70         7.78 o                         
   6   9   6         47.08         40.41         4.42 o                         
   7   9   6         11.36          6.87         3.56 o                         
   8   9   6         81.79         84.37         5.63 o                         
   9   9   6         22.33         24.62         5.95 o                         
 -12  10   6         47.49         53.28         3.58 o                         
 -11  10   6        114.45        118.63         6.22 o                         
 -10  10   6          5.36          6.28         2.42 o                         
  -9  10   6          2.91          4.58         1.70 o                         
  -8  10   6        310.78        329.99         8.67 o                         
  -7  10   6        426.53        439.90        17.08 o                         
  -6  10   6          3.23          4.38         1.26 o                         
  -5  10   6        576.95        549.68         9.11 o                         
  -4  10   6        504.53        482.99         8.83 o                         
  -3  10   6         13.28         13.87         2.31 o                         
  -2  10   6          0.44          2.13         1.37 o                         
  -1  10   6         66.14         58.91         3.42 o                         
   0  10   6         18.30         21.42         2.03 o                         
   1  10   6        864.45        874.88        15.99 o                         
   2  10   6          2.18          2.96         1.19 o                         
   3  10   6        370.80        412.95        11.87 o                         
   4  10   6        265.14        291.00         9.39 o                         
   5  10   6          0.36         -0.89         1.76 o                         
   6  10   6        116.15        129.54         6.19 o                         
   7  10   6         13.97         18.95         3.05 o                         
   8  10   6          8.36         20.77         4.13 o                         
   9  10   6          3.92          5.37         2.10 o                         
 -12  11   6          0.20          0.27         1.52 o                         
 -11  11   6         40.94         36.21         3.24 o                         
 -10  11   6         16.01         17.24         3.51 o                         
  -9  11   6        105.99        118.41         6.92 o                         
  -8  11   6          3.12          6.20         2.74 o                         
  -7  11   6         11.15         10.42         2.64 o                         
  -6  11   6         82.78         73.94         4.87 o                         
  -5  11   6        149.92        154.04         4.80 o                         
  -4  11   6          8.13          7.15         1.47 o                         
  -3  11   6        128.48        118.65         5.00 o                         
  -2  11   6        273.53        257.14         6.44 o                         
  -1  11   6         13.31         11.37         1.96 o                         
   0  11   6         14.89         12.65         2.05 o                         
   1  11   6         14.74         19.52         2.55 o                         
   2  11   6         82.19         83.06         4.20 o                         
   3  11   6         24.27         24.76         3.03 o                         
   4  11   6        316.32        323.49        12.41 o                         
   5  11   6         64.06         65.71         4.53 o                         
   6  11   6         50.99         45.28         3.70 o                         
   7  11   6        200.26        227.14        15.75 o                         
   8  11   6          0.63          2.00         2.07 o                         
   9  11   6         69.61         72.62         5.17 o                         
 -11  12   6         65.88         64.33         4.36 o                         
 -10  12   6         27.08         33.78         4.97 o                         
  -9  12   6         17.54         18.77         3.08 o                         
  -8  12   6         12.76          8.34         2.67 o                         
  -7  12   6        113.45        120.81         6.18 o                         
  -6  12   6        197.40        214.72         8.11 o                         
  -5  12   6        406.13        428.42        11.64 o                         
  -4  12   6         77.66         64.85         2.99 o                         
  -3  12   6         76.43         64.16         3.93 o                         
  -2  12   6         48.95         46.74         3.00 o                         
  -1  12   6        673.51        666.32        12.89 o                         
   0  12   6        253.99        237.73         8.07 o                         
   1  12   6          5.24          3.69         1.60 o                         
   2  12   6        186.44        212.52         7.38 o                         
   3  12   6        324.51        349.16        10.34 o                         
   4  12   6        252.12        283.98        11.49 o                         
   5  12   6        174.38        165.97         8.46 o                         
   6  12   6        123.81        111.32        13.25 o                         
   7  12   6         54.32         56.89         4.16 o                         
   8  12   6         29.78         36.65         4.81 o                         
 -10  13   6          0.40          0.87         1.36 o                         
  -9  13   6         37.63         49.93         4.20 o                         
  -8  13   6         29.82         33.82         3.89 o                         
  -7  13   6         11.20          6.51         2.13 o                         
  -6  13   6          3.50          3.15         1.87 o                         
  -5  13   6         75.27         83.40         5.15 o                         
  -4  13   6        675.42        726.01        13.50 o                         
  -3  13   6         39.43         38.99         3.41 o                         
  -2  13   6         24.95         23.85         2.92 o                         
  -1  13   6         44.31         47.54         3.79 o                         
   0  13   6         65.13         80.84         4.76 o                         
   1  13   6        731.27        707.03        13.22 o                         
   2  13   6          9.39          5.46         2.10 o                         
   3  13   6        120.64        141.93         7.37 o                         
   4  13   6        113.45         93.85         6.46 o                         
   5  13   6         27.35         25.64         3.69 o                         
   6  13   6          9.83         12.98         2.58 o                         
   7  13   6          3.42          3.67         2.33 o                         
 -10  14   6          8.35          5.99         1.51 o                         
  -9  14   6          0.51          0.22         1.52 o                         
  -8  14   6          0.45         -0.28         1.84 o                         
  -7  14   6         87.19        108.16         8.95 o                         
  -6  14   6         64.74         51.59         4.03 o                         
  -5  14   6          0.19          0.99         1.79 o                         
  -4  14   6         67.52         90.17         4.87 o                         
  -3  14   6         15.28          8.08         2.13 o                         
  -2  14   6         20.31         21.81         6.03 o                         
  -1  14   6        121.36        116.58         5.62 o                         
   0  14   6        589.01        607.20        15.72 o                         
   1  14   6          8.38         13.24         2.98 o                         
   2  14   6         42.61         61.10         5.90 o                         
   3  14   6         17.57         18.26         2.66 o                         
   4  14   6         29.23         26.59         3.66 o                         
   5  14   6          8.62          5.54         2.11 o                         
   6  14   6          1.22          4.67         1.80 o                         
   7  14   6          5.78          4.27         2.04 o                         
  -9  15   6         54.09         47.55         6.18 o                         
  -8  15   6          0.16          1.18         1.86 o                         
  -7  15   6         80.07         83.92        17.53 o                         
  -6  15   6         81.16         87.40         9.64 o                         
  -5  15   6         52.85         45.92         4.30 o                         
  -4  15   6         18.59         12.16         2.21 o                         
  -3  15   6          1.14         -0.55         2.02 o                         
  -2  15   6        310.98        302.98        16.48 o                         
  -1  15   6          3.38          4.14         1.90 o                         
   0  15   6        182.49        171.45         8.10 o                         
   1  15   6         51.42         60.12         4.83 o                         
   2  15   6         36.48         34.54         3.98 o                         
   3  15   6         31.93         31.62         3.01 o                         
   4  15   6        183.42        187.03         6.28 o                         
   5  15   6          0.98          2.08         1.69 o                         
   6  15   6          4.34          4.52         1.46 o                         
  -8  16   6         25.28         31.19         2.66 o                         
  -7  16   6          1.33          0.86         1.50 o                         
  -6  16   6        134.19        175.39        15.47 o                         
  -5  16   6         39.91         39.19         3.77 o                         
  -4  16   6         38.61         39.08         3.81 o                         
  -3  16   6          7.88          7.33         2.39 o                         
  -2  16   6         14.44         11.26         2.62 o                         
  -1  16   6          2.86          2.50         1.65 o                         
   0  16   6         14.23         15.41         3.12 o                         
   1  16   6         20.59          8.26         3.99 o                         
   2  16   6         26.54         29.23         3.61 o                         
   3  16   6          0.05         -0.33         1.59 o                         
   4  16   6         16.51         15.24         1.83 o                         
   5  16   6         13.72         11.58         1.51 o                         
  -7  17   6          1.59          4.21         2.09 o                         
  -6  17   6         32.94         41.41         4.58 o                         
  -5  17   6          9.93          6.50         2.62 o                         
  -4  17   6        192.67        228.32         8.05 o                         
  -3  17   6         40.69         59.25         4.33 o                         
  -2  17   6         28.72         31.82         3.44 o                         
  -1  17   6          4.43          5.59         2.03 o                         
   0  17   6         19.44         12.48         2.42 o                         
   1  17   6          1.69          0.60         1.26 o                         
   2  17   6          0.04          0.50         2.20 o                         
   3  17   6          2.84          4.44         1.32 o                         
   4  17   6         32.04         17.86         2.12 o                         
  -5  18   6          2.05          1.43         2.01 o                         
  -4  18   6          3.21          0.71         1.34 o                         
  -3  18   6          4.52          1.00         1.84 o                         
  -2  18   6          0.29         -1.04         2.08 o                         
  -1  18   6          0.89          1.70         2.07 o                         
   0  18   6          0.64          1.81         1.37 o                         
   1  18   6         40.05         35.99         2.93 o                         
   2  18   6          1.98          1.43         1.21 o                         
  -2  19   6          9.11          4.90         1.89 o                         
  -1  19   6          5.16          5.00         1.78 o                         
 -13   0   7         85.38         91.12         9.67 o                         
 -11   0   7        678.78        696.41        30.10 o                         
  -9   0   7       1575.47       1541.89        22.24 o                         
  -7   0   7       1529.37       1464.03        22.52 o                         
  -5   0   7         56.41         67.85         3.13 o                         
  -3   0   7         21.14         32.95         3.42 o                         
  -1   0   7       3786.04       3779.84        55.21 o                         
   1   0   7        676.38        747.94        18.13 o                         
   3   0   7       4868.18       4656.98        69.96 o                         
   5   0   7       2989.56       2854.21        58.65 o                         
   7   0   7        181.44        235.45        16.24 o                         
   9   0   7         12.03         10.77         4.50 o                         
 -14   1   7          1.05          2.27         1.23 o                         
 -13   1   7         48.81         53.04         8.67 o                         
 -12   1   7        112.70        116.97        12.02 o                         
 -11   1   7        123.16        177.79        69.47 o                         
 -10   1   7       1148.73       1110.28        22.93 o                         
  -9   1   7        517.10        549.37         8.64 o                         
  -8   1   7        673.50        688.73         9.98 o                         
  -7   1   7        107.94        110.90         3.65 o                         
  -6   1   7        427.42        411.51         6.01 o                         
  -5   1   7       1078.02       1149.70        12.28 o                         
  -4   1   7         43.36         46.37         2.28 o                         
  -3   1   7        268.02        280.38         5.21 o                         
  -2   1   7       3014.94       3023.87        29.71 o                         
  -1   1   7       4464.85       4656.90        54.75 o                         
   0   1   7         59.34         62.57         1.86 o                         
   1   1   7        121.48        128.66         2.83 o                         
   2   1   7       4974.49       4842.92        84.16 o                         
   3   1   7        707.02        768.16        17.17 o                         
   4   1   7        108.66         83.87         3.40 o                         
   5   1   7        890.41        886.83        12.49 o                         
   6   1   7         37.30         32.46         2.67 o                         
   7   1   7         66.92         68.26         5.45 o                         
   8   1   7         24.33         23.62         3.05 o                         
   9   1   7        108.32         94.63         5.42 o                         
  10   1   7          3.96          3.34         2.18 o                         
 -14   2   7        108.41        117.07         8.44 o                         
 -13   2   7          3.07         -1.36         2.65 o                         
 -12   2   7         31.08         29.47         5.04 o                         
 -11   2   7        118.99        105.67        11.73 o                         
 -10   2   7         14.86         10.91         4.64 o                         
  -9   2   7          0.15          1.33         1.05 o                         
  -8   2   7        490.11        464.51         8.63 o                         
  -7   2   7        768.52        823.73        13.18 o                         
  -6   2   7       1113.76       1181.55        14.46 o                         
  -5   2   7        177.21        215.50         4.20 o                         
  -4   2   7          1.61          0.77         0.53 o                         
  -3   2   7        758.99        772.08        15.62 o                         
  -2   2   7       2399.81       2511.86        27.27 o                         
  -1   2   7        337.75        370.92         6.38 o                         
   0   2   7       1573.04       1617.65        19.75 o                         
   1   2   7        514.23        529.14        11.00 o                         
   2   2   7       5603.98       5855.29        84.03 o                         
   3   2   7       1078.35       1088.12        34.36 o                         
   4   2   7       4200.32       4234.13        45.60 o                         
   5   2   7        155.20        178.03         4.77 o                         
   6   2   7        412.61        397.45        12.31 o                         
   7   2   7         20.23         14.25         3.14 o                         
   8   2   7          6.67          1.14         2.00 o                         
   9   2   7         35.59         33.84         3.03 o                         
  10   2   7          0.83          2.76         1.49 o                         
 -14   3   7         35.40         36.85         3.55 o                         
 -13   3   7         53.55         43.35         4.22 o                         
 -12   3   7         71.48         82.68        10.08 o                         
 -11   3   7          1.86          7.08         2.86 o                         
 -10   3   7       1272.77       1301.69        29.31 o                         
  -9   3   7        710.55        734.70        12.22 o                         
  -8   3   7       1566.80       1688.67        31.84 o                         
  -7   3   7        436.91        472.34         7.66 o                         
  -6   3   7        293.62        335.29         7.14 o                         
  -5   3   7       2787.55       3112.38        30.50 o                         
  -4   3   7         15.27         17.84         1.27 o                         
  -3   3   7          0.10          1.48         0.68 o                         
  -2   3   7       1209.13       1242.67        15.32 o                         
  -1   3   7       1757.31       1656.63        19.25 o                         
   0   3   7        123.76        163.70         3.90 o                         
   1   3   7         57.81         60.34         3.22 o                         
   2   3   7       2485.89       2577.65        34.69 o                         
   3   3   7        180.55        176.68         6.16 o                         
   4   3   7        281.45        256.44         4.94 o                         
   5   3   7        111.13         89.72         2.86 o                         
   6   3   7        230.59        221.26         6.48 o                         
   7   3   7         28.05         27.06         3.72 o                         
   8   3   7         11.35         13.23         2.75 o                         
   9   3   7          2.95          0.11         1.80 o                         
  10   3   7          5.09          2.59         1.43 o                         
 -14   4   7         11.61          5.26         1.62 o                         
 -13   4   7         57.72         58.31         6.04 o                         
 -12   4   7          1.01          2.32         4.48 o                         
 -11   4   7       1241.66       1223.09        28.16 o                         
 -10   4   7         58.88         65.37         5.92 o                         
  -9   4   7        298.17        319.21        11.75 o                         
  -8   4   7          2.13          7.68         1.78 o                         
  -7   4   7       1870.86       1880.35        36.69 o                         
  -6   4   7        144.29        203.52        13.05 o                         
  -5   4   7         60.23         90.83         4.04 o                         
  -4   4   7          0.13          0.39         0.71 o                         
  -3   4   7        879.29        913.88        15.06 o                         
  -2   4   7       1050.00       1035.12        16.44 o                         
  -1   4   7        643.71        705.53        10.27 o                         
   0   4   7        405.09        429.86         7.71 o                         
   1   4   7        876.47        773.27         9.53 o                         
   2   4   7        813.23        899.08        13.14 o                         
   3   4   7         66.77         63.35         3.67 o                         
   4   4   7         51.97         50.21         3.11 o                         
   5   4   7       1209.59       1240.78        23.85 o                         
   6   4   7        104.62        133.42         6.59 o                         
   7   4   7         31.19         36.25         3.28 o                         
   8   4   7          1.31         -3.16         3.16 o                         
   9   4   7         20.05         22.77         3.41 o                         
  10   4   7          2.46          0.40         1.94 o                         
 -13   5   7         36.18         38.60         4.01 o                         
 -12   5   7         12.12         10.29         2.84 o                         
 -11   5   7         70.26         74.66        10.78 o                         
 -10   5   7        583.66        593.70        17.97 o                         
  -9   5   7        146.35        162.45         9.29 o                         
  -8   5   7         40.28         40.05         4.08 o                         
  -7   5   7        159.22        154.78        10.87 o                         
  -6   5   7       2325.63       2456.35        95.47 o                         
  -5   5   7        142.81        133.49         8.62 o                         
  -4   5   7        531.30        548.86        17.15 o                         
  -3   5   7         47.05         44.48         3.04 o                         
  -2   5   7        154.80        177.76        16.88 o                         
  -1   5   7         74.05         84.06         6.71 o                         
   0   5   7        363.56        384.37         8.95 o                         
   1   5   7       1848.07       1999.32        42.77 o                         
   2   5   7        846.05        807.20        13.31 o                         
   3   5   7         51.86         55.43         2.62 o                         
   4   5   7        264.77        266.45         8.02 o                         
   5   5   7        731.43        784.64        14.40 o                         
   6   5   7         13.30         12.24         3.26 o                         
   7   5   7         37.76         40.18         4.88 o                         
   8   5   7         25.79         16.86         4.13 o                         
   9   5   7         40.22         40.42         5.82 o                         
  10   5   7         20.16          9.71         2.80 o                         
 -13   6   7          2.82          3.25         1.77 o                         
 -12   6   7         16.24         11.87         2.94 o                         
 -11   6   7        281.27        287.34         9.33 o                         
 -10   6   7        143.42        123.32         7.82 o                         
  -9   6   7          6.18          4.51         3.12 o                         
  -8   6   7        211.21        236.95         9.76 o                         
  -7   6   7         86.67         91.25         8.27 o                         
  -6   6   7         35.38         27.29         2.53 o                         
  -5   6   7         38.64         77.52        14.38 o                         
  -4   6   7        145.83        142.01         6.57 o                         
  -3   6   7         38.04         35.82         3.88 o                         
  -2   6   7       2579.33       2725.24        46.21 o                         
  -1   6   7        712.08        699.81        16.76 o                         
   0   6   7       1081.90       1071.26        22.40 o                         
   1   6   7        117.19        144.84         5.55 o                         
   2   6   7         35.74         24.39         1.88 o                         
   3   6   7         96.28        100.67         3.58 o                         
   4   6   7       1515.62       1588.59        18.41 o                         
   5   6   7          6.88          9.51         1.94 o                         
   6   6   7         47.60         40.28         6.28 o                         
   7   6   7          7.14          7.19         3.72 o                         
   8   6   7          0.18          1.59         1.97 o                         
   9   6   7         13.27          9.55         2.26 o                         
  10   6   7          0.66          1.33         1.83 o                         
 -13   7   7         15.75         11.11         2.21 o                         
 -12   7   7         25.57         35.85         3.95 o                         
 -11   7   7          6.86          7.07         2.14 o                         
 -10   7   7        445.72        423.28        15.41 o                         
  -9   7   7         19.58         20.67         4.45 o                         
  -8   7   7       1194.80       1293.82        22.51 o                         
  -7   7   7        858.43        932.34        25.09 o                         
  -6   7   7         94.98        100.78         3.76 o                         
  -5   7   7        449.78        516.80         9.96 o                         
  -4   7   7         10.65         13.71         2.28 o                         
  -3   7   7        385.83        324.00        13.74 o                         
  -2   7   7         34.76         23.62         2.45 o                         
  -1   7   7        248.24        250.26         9.09 o                         
   0   7   7        414.13        417.64        12.56 o                         
   1   7   7        418.99        456.67         8.49 o                         
   2   7   7        381.91        368.72         5.82 o                         
   3   7   7        204.40        218.88         5.33 o                         
   4   7   7        585.59        648.81        14.17 o                         
   5   7   7         32.73         27.05         5.56 o                         
   6   7   7        238.07        264.08        15.59 o                         
   7   7   7          0.07         -0.64         3.12 o                         
   8   7   7          7.47         16.54         7.47 o                         
   9   7   7          7.11          2.78         2.23 o                         
 -13   8   7         25.98         28.90         2.61 o                         
 -12   8   7         71.73         73.91         4.84 o                         
 -11   8   7        114.64        142.56        10.33 o                         
 -10   8   7        136.18        138.72         7.58 o                         
  -9   8   7        113.13        122.36         5.12 o                         
  -8   8   7         86.41        113.37        11.72 o                         
  -7   8   7        379.00        337.65         6.97 o                         
  -6   8   7         19.68         19.15         1.88 o                         
  -5   8   7          0.83          2.78         1.09 o                         
  -4   8   7         24.49         23.54         1.94 o                         
  -3   8   7        114.96        108.56         4.37 o                         
  -2   8   7         80.79         71.87         5.35 o                         
  -1   8   7        560.78        568.42        10.54 o                         
   0   8   7         28.35         28.95         2.24 o                         
   1   8   7        219.69        197.24         4.45 o                         
   2   8   7        114.05        108.34         3.36 o                         
   3   8   7        677.51        714.32        10.72 o                         
   4   8   7        343.13        369.00        10.28 o                         
   5   8   7        120.10        126.34         7.80 o                         
   6   8   7         20.12         20.86         5.19 o                         
   7   8   7         32.23         36.90         4.29 o                         
   8   8   7         61.17         57.97         5.44 o                         
   9   8   7         20.83         26.29         2.82 o                         
 -12   9   7          4.46          5.65         1.89 o                         
 -11   9   7        148.42        182.91         8.16 o                         
 -10   9   7        408.20        435.17        31.31 o                         
  -9   9   7        209.60        186.12        11.15 o                         
  -8   9   7        130.37        112.78         7.37 o                         
  -7   9   7       1875.67       1894.37        21.11 o                         
  -6   9   7        575.87        620.11        17.17 o                         
  -5   9   7        545.82        538.92         8.93 o                         
  -4   9   7         67.60         69.45         3.31 o                         
  -3   9   7         95.29         93.15         3.70 o                         
  -2   9   7          8.59          8.93         1.39 o                         
  -1   9   7          4.91          5.83         1.28 o                         
   0   9   7          9.69          5.58         1.20 o                         
   1   9   7        366.94        329.56         6.20 o                         
   2   9   7         35.94         34.80         1.94 o                         
   3   9   7         71.73         51.59         4.05 o                         
   4   9   7         60.81         62.90         4.50 o                         
   5   9   7        129.15        127.20         6.22 o                         
   6   9   7        127.67        128.55        14.20 o                         
   7   9   7          5.28          7.52         3.46 o                         
   8   9   7          0.31         -1.16         1.58 o                         
   9   9   7          1.75          2.63         1.28 o                         
 -12  10   7         96.57         96.01         6.91 o                         
 -11  10   7        138.87        144.13         6.82 o                         
 -10  10   7         80.08         82.03         5.59 o                         
  -9  10   7          1.14          1.68         1.56 o                         
  -8  10   7          1.02         -1.58         1.96 o                         
  -7  10   7         49.17         79.21         4.29 o                         
  -6  10   7       1631.77       1621.82        23.52 o                         
  -5  10   7        151.43        150.22         6.09 o                         
  -4  10   7          0.56          1.61         1.43 o                         
  -3  10   7         52.25         49.59         3.29 o                         
  -2  10   7         95.43         99.59         3.96 o                         
  -1  10   7        176.64        181.34         5.33 o                         
   0  10   7        798.43        789.15        10.52 o                         
   1  10   7          8.92         13.57         1.74 o                         
   2  10   7          0.79          0.98         1.25 o                         
   3  10   7         35.21         42.16         4.46 o                         
   4  10   7        508.77        500.56        14.82 o                         
   5  10   7         22.02         28.78         4.43 o                         
   6  10   7          9.25          7.89         2.03 o                         
   7  10   7         21.23         17.75         4.18 o                         
   8  10   7         41.29         37.34         4.64 o                         
 -12  11   7         19.24         22.58         3.16 o                         
 -11  11   7          0.13          2.17         1.27 o                         
 -10  11   7        132.83        134.37         5.72 o                         
  -9  11   7        188.18        189.24         7.70 o                         
  -8  11   7        480.54        478.71        12.49 o                         
  -7  11   7        966.82       1076.04        20.62 o                         
  -6  11   7          7.51          9.91         2.75 o                         
  -5  11   7        984.69       1000.73        20.33 o                         
  -4  11   7         49.60         59.61         3.46 o                         
  -3  11   7        232.24        189.30         6.45 o                         
  -2  11   7        142.68        134.19         5.57 o                         
  -1  11   7         90.16         89.68         3.95 o                         
   0  11   7         28.59         24.45         2.24 o                         
   1  11   7         21.03         17.23         2.26 o                         
   2  11   7         18.26         19.77         2.37 o                         
   3  11   7         74.00         61.15         4.45 o                         
   4  11   7        103.65        112.15         5.92 o                         
   5  11   7          6.92         11.27         2.61 o                         
   6  11   7          6.82          1.75         1.67 o                         
   7  11   7         16.22         19.13         4.81 o                         
   8  11   7          0.08         -1.31         2.13 o                         
 -11  12   7         18.41         23.51         2.48 o                         
 -10  12   7         55.25         58.43         4.25 o                         
  -9  12   7        101.72        109.90         6.57 o                         
  -8  12   7         60.15         57.61         4.26 o                         
  -7  12   7        343.88        374.68        10.83 o                         
  -6  12   7        442.48        440.40        11.92 o                         
  -5  12   7        174.65        184.97         7.54 o                         
  -4  12   7          0.18          1.49         1.76 o                         
  -3  12   7        305.12        307.12         9.54 o                         
  -2  12   7          8.09          7.44         1.69 o                         
  -1  12   7          3.54          1.82         1.54 o                         
   0  12   7        186.00        171.15         7.72 o                         
   1  12   7          0.13         -0.05         1.60 o                         
   2  12   7        187.18        183.19         6.26 o                         
   3  12   7         44.10         52.95         4.20 o                         
   4  12   7         13.78         13.26         3.11 o                         
   5  12   7        132.13        127.29         7.16 o                         
   6  12   7         41.12         34.76         2.98 o                         
   7  12   7         47.86         55.10         5.48 o                         
 -10  13   7         17.26         22.27         5.01 o                         
  -9  13   7         17.43         19.08         2.78 o                         
  -8  13   7         17.98         19.37         2.63 o                         
  -7  13   7         61.57         65.88         4.50 o                         
  -6  13   7          4.84          2.60         2.00 o                         
  -5  13   7         79.91         82.61         5.04 o                         
  -4  13   7         95.54         99.89         7.96 o                         
  -3  13   7         92.89        115.07         7.22 o                         
  -2  13   7        256.57        258.80         8.31 o                         
  -1  13   7        511.05        577.76        13.23 o                         
   0  13   7        112.61        133.02         7.38 o                         
   1  13   7         65.12         59.03         3.71 o                         
   2  13   7        144.01        160.34         5.76 o                         
   3  13   7         90.96        102.29         6.92 o                         
   4  13   7         12.59         14.85         4.02 o                         
   5  13   7         19.89         20.61         3.09 o                         
   6  13   7         25.87         27.38         3.02 o                         
   7  13   7          0.06          0.29         1.65 o                         
 -10  14   7          8.52          6.41         1.49 o                         
  -9  14   7          9.47         16.23         2.41 o                         
  -8  14   7         14.32         15.68         2.67 o                         
  -7  14   7          1.62          1.30         1.66 o                         
  -6  14   7         56.64         42.33         3.68 o                         
  -5  14   7          6.11          7.20         1.77 o                         
  -4  14   7         10.56         13.34         2.29 o                         
  -3  14   7         92.21         88.25         4.99 o                         
  -2  14   7         34.71         32.56         3.18 o                         
  -1  14   7        514.80        511.44        12.03 o                         
   0  14   7        710.08        702.21        18.10 o                         
   1  14   7          0.09          1.74         1.53 o                         
   2  14   7        100.58         82.93         4.84 o                         
   3  14   7          0.14          2.83         1.79 o                         
   4  14   7        352.01        408.31        12.57 o                         
   5  14   7         23.27         25.08         3.01 o                         
   6  14   7         17.80         14.99         3.00 o                         
  -9  15   7          1.81          2.69         1.26 o                         
  -8  15   7          9.55          5.12         1.66 o                         
  -7  15   7         33.09         37.79         3.57 o                         
  -6  15   7         36.24         31.85         3.82 o                         
  -5  15   7          2.87          6.43         2.27 o                         
  -4  15   7         25.92         25.46         2.73 o                         
  -3  15   7         23.05         22.48         2.71 o                         
  -2  15   7          4.16         -0.03         1.92 o                         
  -1  15   7         34.89         30.20         3.01 o                         
   0  15   7         22.07         26.66         3.47 o                         
   1  15   7         11.01          8.00         2.33 o                         
   2  15   7         21.22         19.80         2.51 o                         
   3  15   7         76.36         77.96         4.21 o                         
   4  15   7          3.44          4.18         1.83 o                         
   5  15   7         25.06         18.60         3.89 o                         
  -8  16   7          6.41         10.75         1.72 o                         
  -7  16   7          0.06          0.50         1.35 o                         
  -6  16   7          2.65          2.85         1.77 o                         
  -5  16   7         41.18         46.15         3.91 o                         
  -4  16   7         39.75         41.58         3.13 o                         
  -3  16   7         19.28         23.41         3.48 o                         
  -2  16   7         57.09         57.71         4.53 o                         
  -1  16   7          2.92          3.16         1.99 o                         
   0  16   7         11.45          6.53         3.27 o                         
   1  16   7         16.93         15.19         2.54 o                         
   2  16   7          6.25          5.73         1.97 o                         
   3  16   7         36.22         43.19         2.83 o                         
   4  16   7         44.68         35.35         2.95 o                         
  -7  17   7          0.44         -0.50         1.35 o                         
  -6  17   7         12.51         24.33         2.47 o                         
  -5  17   7          1.83          0.34         2.04 o                         
  -4  17   7         37.72         41.78         3.43 o                         
  -3  17   7        134.63        158.51         6.53 o                         
  -2  17   7          3.61         -0.40         2.09 o                         
  -1  17   7          2.88          4.95         1.87 o                         
   0  17   7         20.02         20.93         3.02 o                         
   1  17   7          7.90          7.08         1.50 o                         
   2  17   7          0.04         -0.85         1.37 o                         
   3  17   7          5.42          3.38         1.39 o                         
  -5  18   7         43.37         48.55         4.13 o                         
  -4  18   7          0.09          1.34         1.65 o                         
  -3  18   7          0.24          0.60         1.80 o                         
  -2  18   7          0.60          0.31         1.83 o                         
  -1  18   7          2.87          3.95         2.06 o                         
   0  18   7         26.05         24.57         2.38 o                         
   1  18   7          2.45          1.45         1.24 o                         
 -14   0   8        358.83        336.42        47.55 o                         
 -12   0   8        203.20        167.60        14.03 o                         
 -10   0   8         29.01         35.11         7.87 o                         
  -8   0   8         29.35         36.42         8.21 o                         
  -6   0   8        861.62       1000.83        23.60 o                         
  -4   0   8         76.84         75.74         4.12 o                         
  -2   0   8       2732.74       2652.10        58.80 o                         
   0   0   8       2973.54       2719.44        71.94 o                         
   2   0   8       1335.57       1220.97       102.92 o                         
   4   0   8        867.56        898.86        19.20 o                         
   6   0   8        117.15        107.10         7.55 o                         
   8   0   8         15.56         24.62         6.04 o                         
  10   0   8         13.02          8.10         3.02 o                         
 -14   1   8         43.18         45.39         2.59 o                         
 -13   1   8         12.09         17.72         2.25 o                         
 -12   1   8         24.59         41.01        12.58 o                         
 -11   1   8         13.26         10.63         3.69 o                         
 -10   1   8        344.16        348.36        14.30 o                         
  -9   1   8         41.65         46.43         2.69 o                         
  -8   1   8          9.05         13.18         1.57 o                         
  -7   1   8        190.36        221.91         5.07 o                         
  -6   1   8        187.12        179.69         3.86 o                         
  -5   1   8          2.13          3.65         0.73 o                         
  -4   1   8       1611.27       1689.54        18.17 o                         
  -3   1   8        184.64        191.09         5.02 o                         
  -2   1   8       3980.88       4122.83        49.68 o                         
  -1   1   8       3445.43       3039.59        39.98 o                         
   0   1   8        152.98        191.76         3.89 o                         
   1   1   8        172.14        160.49         3.68 o                         
   2   1   8        120.69        109.02         3.61 o                         
   3   1   8       1644.50       1618.39        41.02 o                         
   4   1   8         48.45         46.11         2.65 o                         
   5   1   8        377.79        321.33         7.83 o                         
   6   1   8          1.02          0.87         2.18 o                         
   7   1   8          3.96          1.75         2.36 o                         
   8   1   8          1.16          3.12         2.10 o                         
   9   1   8         46.87         40.05         6.24 o                         
  10   1   8        106.56         88.21         4.75 o                         
 -14   2   8         31.75         36.28         2.90 o                         
 -13   2   8         36.87         36.73         3.16 o                         
 -12   2   8         65.53         70.84         9.71 o                         
 -11   2   8         24.75         13.95         6.05 o                         
 -10   2   8        229.47        183.75        14.77 o                         
  -9   2   8        309.58        307.97         8.11 o                         
  -8   2   8        781.83        766.04        10.99 o                         
  -7   2   8          4.59          4.79         0.99 o                         
  -6   2   8        167.40        168.47         3.75 o                         
  -5   2   8        224.04        238.15         4.27 o                         
  -4   2   8        509.93        575.12         9.24 o                         
  -3   2   8       3636.43       4036.87        48.46 o                         
  -2   2   8        148.10        170.74         4.29 o                         
  -1   2   8       7889.19       8436.67        83.49 o                         
   0   2   8        204.24        247.09         5.73 o                         
   1   2   8         40.34         30.69         1.69 o                         
   2   2   8        435.03        435.55        10.91 o                         
   3   2   8        692.00        738.77        28.26 o                         
   4   2   8          0.03          1.70         1.10 o                         
   5   2   8         10.38         13.74         2.02 o                         
   6   2   8          4.97          5.30         2.16 o                         
   7   2   8         16.28         27.34         7.25 o                         
   8   2   8          1.40          1.82         1.98 o                         
   9   2   8          8.08          8.88         1.98 o                         
  10   2   8          1.39          0.42         1.24 o                         
 -14   3   8          0.91          0.48         1.38 o                         
 -13   3   8         12.88         19.63         2.05 o                         
 -12   3   8          0.15          0.73         2.14 o                         
 -11   3   8        129.35        105.04        11.53 o                         
 -10   3   8        332.74        379.39        21.15 o                         
  -9   3   8          5.18         13.07         2.23 o                         
  -8   3   8         14.09         11.10         1.40 o                         
  -7   3   8         13.23          9.15         1.23 o                         
  -6   3   8          0.48          0.25         0.86 o                         
  -5   3   8        202.26        181.51         3.98 o                         
  -4   3   8       3226.10       3339.77        36.17 o                         
  -3   3   8        261.24        214.87         6.95 o                         
  -2   3   8        698.77        786.11        15.98 o                         
  -1   3   8        841.61        886.07        12.29 o                         
   0   3   8       1266.28       1142.19        14.20 o                         
   1   3   8        467.88        507.40        12.06 o                         
   2   3   8          0.71          2.95         1.08 o                         
   3   3   8        778.08        725.10         9.02 o                         
   4   3   8        885.88        906.86        10.80 o                         
   5   3   8       1223.31       1248.68        14.50 o                         
   6   3   8         87.76         81.55         5.62 o                         
   7   3   8         11.15         11.61         2.51 o                         
   8   3   8          4.64          3.07         2.07 o                         
   9   3   8         23.42         18.69         2.44 o                         
  10   3   8         15.74         11.10         1.47 o                         
 -14   4   8        122.53        120.34        12.21 o                         
 -13   4   8          6.15          8.30         2.32 o                         
 -12   4   8        448.86        451.44         9.76 o                         
 -11   4   8         34.55         41.47         7.94 o                         
 -10   4   8         77.33        106.61        11.57 o                         
  -9   4   8        106.80        114.84         5.67 o                         
  -8   4   8        925.76        893.31        34.56 o                         
  -7   4   8         28.84         32.12         2.23 o                         
  -6   4   8         51.13         62.55         3.18 o                         
  -5   4   8         13.16         16.97         1.60 o                         
  -4   4   8         54.48         77.10         3.13 o                         
  -3   4   8        396.81        530.85         9.88 o                         
  -2   4   8        297.48        273.12         5.80 o                         
  -1   4   8        365.45        389.80         7.15 o                         
   0   4   8       2330.90       2245.22        30.69 o                         
   1   4   8          0.47          3.15         1.03 o                         
   2   4   8        756.54        726.87         8.18 o                         
   3   4   8          9.71          8.84         1.30 o                         
   4   4   8        930.89        997.07        20.16 o                         
   5   4   8         57.12         60.00         3.41 o                         
   6   4   8         47.68         54.92         5.76 o                         
   7   4   8          0.29         -1.15         1.63 o                         
   8   4   8          3.32          3.85         1.91 o                         
   9   4   8          2.63          0.49         2.37 o                         
  10   4   8          6.80          6.85         2.12 o                         
 -13   5   8         65.25         62.30         4.58 o                         
 -12   5   8          1.39          0.91         2.25 o                         
 -11   5   8         47.67         48.73         5.03 o                         
 -10   5   8          1.82          0.85         2.71 o                         
  -9   5   8         15.81         14.87         3.67 o                         
  -8   5   8        188.84        176.21         6.82 o                         
  -7   5   8        315.12        339.56         9.28 o                         
  -6   5   8         67.70         64.86         3.85 o                         
  -5   5   8         42.88         36.96         3.94 o                         
  -4   5   8          5.90          4.71         2.05 o                         
  -3   5   8         77.78         62.29         3.31 o                         
  -2   5   8       5127.38       4988.67        72.54 o                         
  -1   5   8        202.27        193.63         7.53 o                         
   0   5   8        141.74        133.01         5.46 o                         
   1   5   8         32.39         50.15         2.85 o                         
   2   5   8       1091.17       1118.97        14.33 o                         
   3   5   8       1171.91       1185.01        14.70 o                         
   4   5   8        174.31        188.01         8.13 o                         
   5   5   8          9.68         16.72         4.42 o                         
   6   5   8         16.53         20.03         4.70 o                         
   7   5   8         68.27         68.49         5.71 o                         
   8   5   8         16.04         12.86         4.40 o                         
   9   5   8          4.34         -0.92         2.43 o                         
 -13   6   8         64.46         55.81         4.52 o                         
 -12   6   8          3.99          5.51         3.31 o                         
 -11   6   8          8.91          8.25         2.96 o                         
 -10   6   8        298.58        292.00        12.51 o                         
  -9   6   8         14.08         14.71         4.77 o                         
  -8   6   8          0.28          3.68         1.83 o                         
  -7   6   8          0.04          1.96         2.93 o                         
  -6   6   8         21.64         21.92         2.57 o                         
  -5   6   8         12.24         13.90         2.26 o                         
  -4   6   8         63.41         88.04         5.38 o                         
  -3   6   8        461.51        443.08        23.86 o                         
  -2   6   8         72.49         42.83         5.55 o                         
  -1   6   8        728.25        655.29        27.97 o                         
   0   6   8        452.74        491.27        13.68 o                         
   1   6   8        105.03        111.23         2.83 o                         
   2   6   8          8.18         10.60         1.14 o                         
   3   6   8         59.69         55.64         2.66 o                         
   4   6   8        456.28        507.45         9.74 o                         
   5   6   8          0.60          1.37         3.07 o                         
   6   6   8         82.48         89.10        11.05 o                         
   7   6   8         85.04         77.29        10.43 o                         
   8   6   8          6.62          5.11         2.15 o                         
   9   6   8          3.66          2.50         2.25 o                         
 -13   7   8         41.71         46.18         3.52 o                         
 -12   7   8          4.82          4.65         2.66 o                         
 -11   7   8        242.05        257.52        10.68 o                         
 -10   7   8          4.44         -0.72         2.57 o                         
  -9   7   8          3.19          6.08         2.38 o                         
  -8   7   8         40.17         38.19         3.52 o                         
  -7   7   8          2.48          3.72         1.70 o                         
  -6   7   8         30.57         31.76         2.58 o                         
  -5   7   8        211.97        247.14         6.09 o                         
  -4   7   8       1170.62       1176.11        23.41 o                         
  -3   7   8         11.78         18.01         2.84 o                         
  -2   7   8        407.82        478.77        20.08 o                         
  -1   7   8          1.31          3.11         1.08 o                         
   0   7   8        407.11        372.13         6.20 o                         
   1   7   8         22.36         32.84         1.79 o                         
   2   7   8          5.03          6.21         1.03 o                         
   3   7   8        502.51        531.49        11.42 o                         
   4   7   8          1.22          1.88         1.28 o                         
   5   7   8        290.53        291.65        11.88 o                         
   6   7   8         15.58         12.10         2.93 o                         
   7   7   8          6.33          5.02         3.17 o                         
   8   7   8          5.75          7.09         2.36 o                         
   9   7   8          8.81          6.49         1.65 o                         
 -13   8   8         16.47         18.19         2.17 o                         
 -12   8   8        134.73        130.97         9.80 o                         
 -11   8   8         32.34         37.57         4.20 o                         
 -10   8   8         34.60         28.02         4.15 o                         
  -9   8   8         25.56         29.30         5.66 o                         
  -8   8   8        568.38        593.14        20.34 o                         
  -7   8   8         31.78         38.24         2.51 o                         
  -6   8   8          4.30          6.99         1.46 o                         
  -5   8   8         13.60         13.92         2.09 o                         
  -4   8   8         99.62        117.13         4.20 o                         
  -3   8   8         14.09         19.28         1.84 o                         
  -2   8   8        240.84        210.38         5.31 o                         
  -1   8   8         76.15         72.71         3.15 o                         
   0   8   8        659.86        650.44        13.51 o                         
   1   8   8        154.97        144.27         3.47 o                         
   2   8   8         30.50         29.83         1.77 o                         
   3   8   8         22.59         19.40         1.83 o                         
   4   8   8         35.04         32.07         2.86 o                         
   5   8   8         48.29         39.83         4.61 o                         
   6   8   8          6.69          2.61         3.57 o                         
   7   8   8         10.23          6.61         2.35 o                         
   8   8   8          0.24         -0.44         1.55 o                         
   9   8   8          2.29          1.48         1.13 o                         
 -12   9   8         19.08         16.19         4.19 o                         
 -11   9   8        238.26        232.12        22.58 o                         
 -10   9   8        291.11        296.33        15.50 o                         
  -9   9   8         52.20         57.75         4.19 o                         
  -8   9   8        312.21        314.59         9.68 o                         
  -7   9   8       1446.83       1382.28        29.25 o                         
  -6   9   8        178.25        187.70         5.15 o                         
  -5   9   8          3.66          4.30         1.44 o                         
  -4   9   8        857.85        805.78        25.47 o                         
  -3   9   8          9.92         12.07         1.61 o                         
  -2   9   8        753.50        708.22        15.73 o                         
  -1   9   8         41.99         45.36         2.68 o                         
   0   9   8         73.50         67.14         2.97 o                         
   1   9   8        118.67        130.50         3.85 o                         
   2   9   8         93.04         95.75         3.01 o                         
   3   9   8        437.34        447.20        10.23 o                         
   4   9   8         22.04         18.48         2.79 o                         
   5   9   8          2.53          2.92         1.83 o                         
   6   9   8          3.01          6.71         3.76 o                         
   7   9   8         11.67         19.48         4.11 o                         
   8   9   8          2.35          5.74         2.32 o                         
 -12  10   8         26.93         18.33         2.27 o                         
 -11  10   8          0.52          3.48         2.00 o                         
 -10  10   8        391.40        396.71        15.79 o                         
  -9  10   8        100.81         92.73         4.45 o                         
  -8  10   8        141.34        144.45         5.63 o                         
  -7  10   8        107.08        104.14         6.78 o                         
  -6  10   8        307.37        328.17        11.45 o                         
  -5  10   8         78.54         70.80         3.40 o                         
  -4  10   8        145.34        135.74         5.48 o                         
  -3  10   8        106.49        102.23         6.66 o                         
  -2  10   8        272.73        245.18         6.38 o                         
  -1  10   8        665.41        688.87        19.60 o                         
   0  10   8         15.90         12.15         1.75 o                         
   1  10   8         59.96         60.25         2.96 o                         
   2  10   8          8.08         10.92         1.73 o                         
   3  10   8        407.71        445.65        10.25 o                         
   4  10   8        205.47        240.27         8.48 o                         
   5  10   8         22.44         29.23         3.13 o                         
   6  10   8         24.76         29.44         3.51 o                         
   7  10   8         13.58         16.73         3.86 o                         
   8  10   8          7.83          9.59         2.51 o                         
 -11  11   8        347.94        358.20        10.21 o                         
 -10  11   8        114.81        112.88         4.93 o                         
  -9  11   8         69.22         72.55         3.92 o                         
  -8  11   8         30.30         28.27         3.08 o                         
  -7  11   8       1175.59       1200.54        18.84 o                         
  -6  11   8         25.22         27.99         4.78 o                         
  -5  11   8         29.30         25.30         4.71 o                         
  -4  11   8       1168.27       1158.90        24.08 o                         
  -3  11   8        503.11        499.76        11.14 o                         
  -2  11   8        562.47        559.40        12.87 o                         
  -1  11   8         37.30         33.22         2.60 o                         
   0  11   8        216.16        206.87         5.47 o                         
   1  11   8         32.61         35.07         3.78 o                         
   2  11   8         28.09         21.93         2.51 o                         
   3  11   8          9.52         10.30         2.40 o                         
   4  11   8         22.87         30.99         3.94 o                         
   5  11   8        146.63        177.50         6.77 o                         
   6  11   8          8.85         13.56         2.64 o                         
   7  11   8          2.10          1.51         2.30 o                         
 -11  12   8         25.31         28.52         2.53 o                         
 -10  12   8          9.65          9.45         2.05 o                         
  -9  12   8          2.41          2.27         1.64 o                         
  -8  12   8        196.01        191.87         9.05 o                         
  -7  12   8          1.23          1.32         1.95 o                         
  -6  12   8         65.59         61.81         5.71 o                         
  -5  12   8         26.44         28.04         4.11 o                         
  -4  12   8         12.30         13.66         2.51 o                         
  -3  12   8        263.37        274.61        10.54 o                         
  -2  12   8          5.14          2.04         1.65 o                         
  -1  12   8        555.31        551.73        11.34 o                         
   0  12   8        122.26        133.60         5.33 o                         
   1  12   8        108.15         94.43         4.58 o                         
   2  12   8          9.09         12.18         2.07 o                         
   3  12   8         22.71         15.80         2.61 o                         
   4  12   8         38.98         46.25         4.70 o                         
   5  12   8         80.99         82.08         4.83 o                         
   6  12   8          9.87         13.01         2.24 o                         
   7  12   8         11.97         13.67         2.66 o                         
 -10  13   8         53.02         51.52         4.90 o                         
  -9  13   8         11.58          9.00         2.11 o                         
  -8  13   8         47.07         46.82         3.64 o                         
  -7  13   8         71.99         88.88         5.36 o                         
  -6  13   8         25.20         25.56         4.01 o                         
  -5  13   8         35.76         35.83         4.37 o                         
  -4  13   8        121.36        154.00         7.78 o                         
  -3  13   8        130.79        148.29        10.93 o                         
  -2  13   8        383.25        399.40        10.64 o                         
  -1  13   8         95.42        102.84         5.33 o                         
   0  13   8         38.09         37.42         3.51 o                         
   1  13   8        117.71        133.83         5.29 o                         
   2  13   8         22.93         20.41         2.40 o                         
   3  13   8        350.05        356.11        10.47 o                         
   4  13   8          0.77          5.22         2.20 o                         
   5  13   8        103.63         88.50         5.27 o                         
   6  13   8          4.16          7.75         2.57 o                         
 -10  14   8         12.40         12.47         2.26 o                         
  -9  14   8          0.22         -0.01         1.37 o                         
  -8  14   8          3.12          2.38         1.69 o                         
  -7  14   8         85.42         83.84         4.60 o                         
  -6  14   8         11.67         12.58         2.91 o                         
  -5  14   8          2.07          2.55         2.51 o                         
  -4  14   8          3.50          6.98         2.37 o                         
  -3  14   8        128.98        130.64         7.06 o                         
  -2  14   8         31.06         34.92         3.24 o                         
  -1  14   8          0.96          2.02         2.03 o                         
   0  14   8         13.92         15.34         2.94 o                         
   1  14   8         93.71        105.18         4.57 o                         
   2  14   8        129.23        140.85         5.07 o                         
   3  14   8        238.76        263.43         7.89 o                         
   4  14   8        127.88        142.99         6.72 o                         
   5  14   8         85.47         69.85         6.02 o                         
   6  14   8         79.98         65.25         4.82 o                         
  -9  15   8         23.30         28.27         3.30 o                         
  -8  15   8          0.03          0.35         1.75 o                         
  -7  15   8        104.41         89.21         7.08 o                         
  -6  15   8          0.77         -1.07         2.09 o                         
  -5  15   8          5.48          7.32         3.41 o                         
  -4  15   8          5.11          4.73         1.96 o                         
  -3  15   8          2.12          4.72         2.00 o                         
  -2  15   8        169.95        155.38        10.35 o                         
  -1  15   8         55.14         65.24         4.93 o                         
   0  15   8        107.74         91.96         5.68 o                         
   1  15   8         28.13         24.51         3.14 o                         
   2  15   8         42.05         36.79         3.01 o                         
   3  15   8          0.17          1.16         1.29 o                         
   4  15   8          2.34         -0.37         1.93 o                         
   5  15   8          0.41          1.63         1.44 o                         
  -8  16   8          3.12          1.80         1.47 o                         
  -7  16   8         18.46         21.66         3.37 o                         
  -6  16   8          1.95          1.57         1.90 o                         
  -5  16   8          9.95          7.84         2.73 o                         
  -4  16   8         53.40         64.84         5.34 o                         
  -3  16   8          6.46          7.00         3.03 o                         
  -2  16   8          1.47          0.45         2.55 o                         
  -1  16   8          6.68          5.08         2.61 o                         
   0  16   8         24.01         21.36         3.02 o                         
   1  16   8          6.58          6.62         2.03 o                         
   2  16   8         35.71         39.50         4.73 o                         
   3  16   8         34.91         24.82         4.46 o                         
   4  16   8          0.12          0.36         1.15 o                         
  -6  17   8         16.02         11.94         2.51 o                         
  -5  17   8          3.27          1.96         1.80 o                         
  -4  17   8         15.16         16.81         3.09 o                         
  -3  17   8          4.13          3.19         2.34 o                         
  -2  17   8          6.83          6.20         2.50 o                         
  -1  17   8          0.29          1.02         1.40 o                         
   0  17   8          6.51          6.19         1.97 o                         
   1  17   8          8.72         11.93         1.92 o                         
   2  17   8          1.90          1.78         1.19 o                         
  -3  18   8         21.79         20.76         2.93 o                         
  -2  18   8         21.07         16.45         2.81 o                         
  -1  18   8          0.94          1.04         1.57 o                         
   0  18   8          6.47          7.01         1.42 o                         
 -13   0   9         84.14         89.05         5.93 o                         
 -11   0   9         23.85         34.28         7.40 o                         
  -9   0   9        563.23        503.45        13.07 o                         
  -7   0   9       2123.21       2105.05        47.42 o                         
  -5   0   9         64.59         42.29         4.73 o                         
  -3   0   9       1022.08       1006.01        28.56 o                         
  -1   0   9       3417.77       3334.82        73.41 o                         
   1   0   9        404.07        353.77        10.97 o                         
   3   0   9         19.69         24.14         2.85 o                         
   5   0   9       1078.41       1091.36        37.93 o                         
   7   0   9        101.87         92.93         6.76 o                         
   9   0   9         52.60         54.39         6.24 o                         
 -14   1   9         25.82         22.60         2.12 o                         
 -13   1   9         67.91         62.65         3.98 o                         
 -12   1   9        368.73        359.58        12.19 o                         
 -11   1   9         67.80         71.78         9.71 o                         
 -10   1   9        139.84        137.63        13.00 o                         
  -9   1   9        991.59       1012.03        15.17 o                         
  -8   1   9        326.18        318.31        11.02 o                         
  -7   1   9         42.05         46.26         2.10 o                         
  -6   1   9        171.03        188.51         4.19 o                         
  -5   1   9        111.61         99.30         3.75 o                         
  -4   1   9        272.43        256.53         6.90 o                         
  -3   1   9        502.54        451.51        11.78 o                         
  -2   1   9         29.02         54.28         2.93 o                         
  -1   1   9         10.66          3.45         1.00 o                         
   0   1   9          1.36          2.77         1.21 o                         
   1   1   9        303.08        303.19         8.25 o                         
   2   1   9         93.54         78.13         2.65 o                         
   3   1   9         24.29         20.92         1.74 o                         
   4   1   9         65.68         59.64         2.70 o                         
   5   1   9         47.29         47.70         3.78 o                         
   6   1   9         14.88         16.85         3.11 o                         
   7   1   9         18.36         20.65         3.47 o                         
   8   1   9         33.73         28.45         3.13 o                         
   9   1   9         96.21        109.99         5.85 o                         
 -14   2   9        105.51        137.70         5.32 o                         
 -13   2   9          2.32          3.24         1.63 o                         
 -12   2   9         58.76         54.98         4.19 o                         
 -11   2   9         57.46         63.41         9.35 o                         
 -10   2   9        908.83        944.34        35.73 o                         
  -9   2   9        423.56        394.51         8.46 o                         
  -8   2   9        611.07        630.21        20.70 o                         
  -7   2   9          2.17          7.10         1.04 o                         
  -6   2   9        181.57        152.15         3.31 o                         
  -5   2   9       1420.55       1431.52        19.93 o                         
  -4   2   9       4223.11       4183.52        39.81 o                         
  -3   2   9        444.70        441.38        14.70 o                         
  -2   2   9       1222.68       1223.86        18.63 o                         
  -1   2   9        800.55        748.13        16.59 o                         
   0   2   9       1362.35       1322.15        14.43 o                         
   1   2   9         99.33        115.58         3.33 o                         
   2   2   9        539.75        489.52        16.88 o                         
   3   2   9        221.09        236.62         5.27 o                         
   4   2   9       1272.76       1306.14        22.66 o                         
   5   2   9        312.53        341.66        10.91 o                         
   6   2   9        297.70        303.90        10.32 o                         
   7   2   9         10.29         10.63         2.59 o                         
   8   2   9         92.85         96.29         6.70 o                         
   9   2   9         22.74         21.83         1.78 o                         
 -14   3   9         16.94         17.36         2.05 o                         
 -13   3   9        207.22        219.78         7.99 o                         
 -12   3   9        154.55        132.22         5.10 o                         
 -11   3   9        611.21        574.24        12.37 o                         
 -10   3   9         89.69         74.90         6.36 o                         
  -9   3   9        373.58        393.62        12.82 o                         
  -8   3   9       1313.21       1403.29        14.45 o                         
  -7   3   9        290.26        287.55         5.83 o                         
  -6   3   9        427.07        434.99         5.42 o                         
  -5   3   9         12.46         14.65         1.61 o                         
  -4   3   9        496.06        459.46        15.17 o                         
  -3   3   9       3102.78       3117.16        85.48 o                         
  -2   3   9          8.51         12.84         1.65 o                         
  -1   3   9        148.42        151.67         4.01 o                         
   0   3   9         43.41         36.54         1.91 o                         
   1   3   9          0.26          2.66         1.04 o                         
   2   3   9        219.33        219.79         4.43 o                         
   3   3   9        152.03        150.28         3.89 o                         
   4   3   9          2.47          4.22         1.03 o                         
   5   3   9          2.25          4.82         2.34 o                         
   6   3   9         19.37         23.69         5.07 o                         
   7   3   9         66.85         57.40         4.50 o                         
   8   3   9         15.50         13.74         2.32 o                         
   9   3   9         72.72         67.14         3.41 o                         
 -14   4   9        148.57        159.51        28.74 o                         
 -13   4   9         47.37         46.93         4.11 o                         
 -12   4   9          3.15          3.03         1.52 o                         
 -11   4   9         52.28         47.71         3.71 o                         
 -10   4   9        520.57        605.06        13.55 o                         
  -9   4   9         19.71         22.31         2.34 o                         
  -8   4   9         30.95         33.67         3.12 o                         
  -7   4   9        621.56        686.43        11.13 o                         
  -6   4   9        134.96        129.18         3.86 o                         
  -5   4   9       1206.52       1114.75        18.46 o                         
  -4   4   9         92.62         69.09         4.43 o                         
  -3   4   9        702.61        669.76        12.51 o                         
  -2   4   9         91.06         66.32         3.37 o                         
  -1   4   9       6704.52       7038.26        98.83 o                         
   0   4   9         77.98         96.70         4.04 o                         
   1   4   9          2.73          3.19         0.75 o                         
   2   4   9          4.18          4.69         1.16 o                         
   3   4   9        155.55        146.26         5.47 o                         
   4   4   9          0.06          2.25         1.35 o                         
   5   4   9         83.74         76.09         7.56 o                         
   6   4   9          5.54          2.69         1.66 o                         
   7   4   9         18.77         17.93         3.28 o                         
   8   4   9         20.50         27.50         3.51 o                         
   9   4   9         11.24         15.23         3.20 o                         
 -13   5   9         79.73         74.74         4.87 o                         
 -12   5   9        399.70        386.98        12.86 o                         
 -11   5   9         19.19         18.14         3.48 o                         
 -10   5   9         11.26          9.90         3.06 o                         
  -9   5   9         24.29         21.68         4.74 o                         
  -8   5   9          0.22          2.17         1.56 o                         
  -7   5   9          0.42          4.50         2.61 o                         
  -6   5   9        160.60        162.93         4.85 o                         
  -5   5   9        263.80        232.98         6.44 o                         
  -4   5   9       1462.93       1373.08        37.92 o                         
  -3   5   9       1196.50       1143.33        50.16 o                         
  -2   5   9         42.73         32.71         4.29 o                         
  -1   5   9        162.98        119.04         6.20 o                         
   0   5   9        917.49        881.90        14.01 o                         
   1   5   9       1358.92       1342.16        13.47 o                         
   2   5   9          1.53          4.78         1.19 o                         
   3   5   9        917.55        937.75        18.91 o                         
   4   5   9         17.94         19.27         2.41 o                         
   5   5   9          9.94         12.98         4.99 o                         
   6   5   9          9.96          7.00         3.27 o                         
   7   5   9         60.76         68.42         6.02 o                         
   8   5   9          7.18          9.41         3.46 o                         
   9   5   9         33.00         27.39         3.85 o                         
 -13   6   9         11.63         10.70         2.29 o                         
 -12   6   9          0.47         -0.25         2.06 o                         
 -11   6   9        101.46        105.91         9.23 o                         
 -10   6   9        284.32        252.34        11.18 o                         
  -9   6   9          6.05          4.54         3.29 o                         
  -8   6   9         49.94         67.94         5.49 o                         
  -7   6   9        163.64        175.69         6.99 o                         
  -6   6   9         40.82         39.25         4.33 o                         
  -5   6   9        397.91        398.32        12.70 o                         
  -4   6   9        963.25        887.58        14.16 o                         
  -3   6   9        227.27        272.16         7.60 o                         
  -2   6   9        812.95        786.26        11.11 o                         
  -1   6   9        158.45        164.26         4.47 o                         
   0   6   9       1043.45       1123.18        13.25 o                         
   1   6   9          8.60          5.39         0.97 o                         
   2   6   9        318.10        335.41         7.01 o                         
   3   6   9         79.14         80.59         3.23 o                         
   4   6   9         63.37         43.70         4.86 o                         
   5   6   9         69.68         55.41         5.47 o                         
   6   6   9        220.55        222.06        17.56 o                         
   7   6   9         33.03         26.81         7.60 o                         
   8   6   9         20.41         24.21         2.96 o                         
   9   6   9         13.69         11.64         2.63 o                         
 -13   7   9          0.04          1.14         1.13 o                         
 -12   7   9         43.29         33.39         3.75 o                         
 -11   7   9          0.29          0.55         2.38 o                         
 -10   7   9         18.19         18.88         3.60 o                         
  -9   7   9          6.92          5.87         3.65 o                         
  -8   7   9        408.19        396.58        28.17 o                         
  -7   7   9          0.24          0.43         1.82 o                         
  -6   7   9        484.26        510.66        14.86 o                         
  -5   7   9         15.96         18.82         2.10 o                         
  -4   7   9          0.97          2.86         1.21 o                         
  -3   7   9        370.60        371.35         8.26 o                         
  -2   7   9        203.22        207.68         5.44 o                         
  -1   7   9          1.75          4.21         0.97 o                         
   0   7   9         92.03        110.10         3.13 o                         
   1   7   9          2.21          5.08         1.00 o                         
   2   7   9          6.04          6.28         1.15 o                         
   3   7   9         56.09         55.94         2.73 o                         
   4   7   9         62.90         68.77         4.05 o                         
   5   7   9          2.28          2.10         2.03 o                         
   6   7   9         95.08         98.71         6.64 o                         
   7   7   9         31.46         25.05         3.32 o                         
   8   7   9          8.53          8.34         1.99 o                         
 -13   8   9         24.75         28.72         2.46 o                         
 -12   8   9          7.43          6.63         1.77 o                         
 -11   8   9         77.95         88.52        16.64 o                         
 -10   8   9         56.71         68.48         5.73 o                         
  -9   8   9        209.08        214.71        11.89 o                         
  -8   8   9        101.92        101.30         6.86 o                         
  -7   8   9        115.41        109.22         4.53 o                         
  -6   8   9        625.18        658.06        18.00 o                         
  -5   8   9          2.07          1.60         1.33 o                         
  -4   8   9        869.77        868.00        14.75 o                         
  -3   8   9        642.41        621.90        16.97 o                         
  -2   8   9        714.63        664.44        11.55 o                         
  -1   8   9        566.58        558.71         9.01 o                         
   0   8   9         25.95         21.02         1.60 o                         
   1   8   9         15.27         16.15         1.39 o                         
   2   8   9         55.00         64.21         2.51 o                         
   3   8   9          2.46          3.04         1.56 o                         
   4   8   9        114.16        122.58         5.21 o                         
   5   8   9         55.79         64.41         7.81 o                         
   6   8   9         36.28         38.00         4.21 o                         
   7   8   9          0.94          2.15         1.74 o                         
   8   8   9          0.87         -0.19         1.27 o                         
 -12   9   9        153.35        150.17         7.77 o                         
 -11   9   9         18.48         16.02         2.74 o                         
 -10   9   9        106.93         95.00         5.20 o                         
  -9   9   9         16.66         25.63         3.17 o                         
  -8   9   9          0.11          0.56         1.52 o                         
  -7   9   9        264.91        253.48         8.60 o                         
  -6   9   9        841.63        758.82        14.12 o                         
  -5   9   9       3017.51       2953.63        41.07 o                         
  -4   9   9         58.15         74.35         5.62 o                         
  -3   9   9        121.54        100.15         4.45 o                         
  -2   9   9         15.10         13.68         1.74 o                         
  -1   9   9        858.08        829.31        14.16 o                         
   0   9   9        208.58        217.70         5.42 o                         
   1   9   9        139.55        158.48         4.05 o                         
   2   9   9         98.08         93.89         3.75 o                         
   3   9   9         56.51         51.96         3.54 o                         
   4   9   9          1.09          4.33         1.65 o                         
   5   9   9          0.06          2.52         3.20 o                         
   6   9   9         76.11         63.53         7.09 o                         
   7   9   9          0.60          0.43         1.99 o                         
   8   9   9          7.59          7.82         2.25 o                         
 -12  10   9          0.70          0.59         1.18 o                         
 -11  10   9         12.43         12.00         2.29 o                         
 -10  10   9        106.82        104.82        12.60 o                         
  -9  10   9          5.25          2.86         1.52 o                         
  -8  10   9        386.69        380.65         9.24 o                         
  -7  10   9        181.56        195.66         9.68 o                         
  -6  10   9          0.35          3.42         2.01 o                         
  -5  10   9       1090.80       1178.04        37.04 o                         
  -4  10   9       3327.69       3311.79        54.66 o                         
  -3  10   9         45.20         48.63         3.84 o                         
  -2  10   9         63.17         50.80         3.01 o                         
  -1  10   9         46.99         45.33         2.90 o                         
   0  10   9         95.20        111.27         3.51 o                         
   1  10   9         77.36         81.97         3.80 o                         
   2  10   9         29.95         44.60         2.68 o                         
   3  10   9         33.18         40.26         3.16 o                         
   4  10   9        176.76        165.15         6.90 o                         
   5  10   9        157.91        159.25        12.63 o                         
   6  10   9         72.76         49.33         5.93 o                         
   7  10   9         35.55         32.07         4.24 o                         
 -11  11   9          4.43          1.65         1.48 o                         
 -10  11   9        117.55        124.51         5.24 o                         
  -9  11   9        141.73        128.52         4.94 o                         
  -8  11   9          0.02          1.17         1.43 o                         
  -7  11   9         83.37         70.92         4.67 o                         
  -6  11   9       1103.92       1155.10        21.27 o                         
  -5  11   9        136.04        166.74        11.86 o                         
  -4  11   9        549.67        580.48        15.13 o                         
  -3  11   9        233.71        235.01         9.71 o                         
  -2  11   9        167.86        175.99         7.91 o                         
  -1  11   9         10.13          7.88         1.87 o                         
   0  11   9         74.70         69.24         3.54 o                         
   1  11   9          5.75          2.59         1.45 o                         
   2  11   9         50.44         62.84         4.11 o                         
   3  11   9         43.79         38.40         3.06 o                         
   4  11   9         32.56         35.82         3.34 o                         
   5  11   9          0.51          1.24         1.93 o                         
   6  11   9          0.16          2.74         1.68 o                         
   7  11   9         32.67         31.68         3.73 o                         
 -11  12   9         26.70         31.88         3.79 o                         
 -10  12   9         24.34         21.45         2.12 o                         
  -9  12   9          1.01         -0.36         1.25 o                         
  -8  12   9         14.22         15.89         2.08 o                         
  -7  12   9         66.48         74.72         5.89 o                         
  -6  12   9          2.06          5.43         2.83 o                         
  -5  12   9         75.72         83.85         6.34 o                         
  -4  12   9        192.98        214.26         9.19 o                         
  -3  12   9        453.63        459.86        14.14 o                         
  -2  12   9          6.37          4.19         1.94 o                         
  -1  12   9        475.79        523.58        11.02 o                         
   0  12   9        101.57         82.81         4.29 o                         
   1  12   9         15.55         21.26         2.12 o                         
   2  12   9          3.46          1.41         1.58 o                         
   3  12   9         88.37         98.22         5.14 o                         
   4  12   9          4.70          1.64         2.88 o                         
   5  12   9          5.15          3.05         1.85 o                         
   6  12   9          0.55          0.79         1.35 o                         
 -10  13   9          0.07         -0.44         1.14 o                         
  -9  13   9         21.84         19.79         2.55 o                         
  -8  13   9         16.84         14.34         2.20 o                         
  -7  13   9         13.36          7.90         2.62 o                         
  -6  13   9         50.49         58.02         5.33 o                         
  -5  13   9        364.49        422.58        16.61 o                         
  -4  13   9          8.81          6.71         2.29 o                         
  -3  13   9          0.16          3.76         2.72 o                         
  -2  13   9          0.15          0.40         1.63 o                         
  -1  13   9         33.64         30.25         2.75 o                         
   0  13   9         11.76          7.50         1.82 o                         
   1  13   9        308.47        329.78         8.24 o                         
   2  13   9          5.81          5.54         1.67 o                         
   3  13   9         24.66         21.92         2.62 o                         
   4  13   9         47.01         35.51         5.19 o                         
   5  13   9         59.46         61.71         5.64 o                         
  -9  14   9          6.09          3.16         1.77 o                         
  -8  14   9          2.52         -0.40         2.09 o                         
  -7  14   9         25.38         23.95         3.30 o                         
  -6  14   9          0.16          0.58         2.06 o                         
  -5  14   9         89.08        109.81         6.99 o                         
  -4  14   9         11.35         17.93         2.93 o                         
  -3  14   9         49.54         36.61         3.95 o                         
  -2  14   9         79.15         85.55         4.68 o                         
  -1  14   9        186.14        180.73         6.65 o                         
   0  14   9          2.25          1.27         1.72 o                         
   1  14   9        124.91        113.76         5.30 o                         
   2  14   9          1.36          1.28         1.39 o                         
   3  14   9         20.63         25.62         3.04 o                         
   4  14   9         20.84         16.27         3.39 o                         
   5  14   9         48.46         37.28         3.99 o                         
  -8  15   9         27.33         19.88         3.25 o                         
  -7  15   9          0.53         -0.39         1.95 o                         
  -6  15   9        150.59        145.27         6.93 o                         
  -5  15   9         26.87         35.75         5.17 o                         
  -4  15   9          9.38         11.58         2.42 o                         
  -3  15   9         18.27         17.23         2.83 o                         
  -2  15   9         60.61         61.91         4.38 o                         
  -1  15   9         16.65         19.73         3.04 o                         
   0  15   9          5.71          3.20         1.88 o                         
   1  15   9         87.94         76.24         3.96 o                         
   2  15   9          6.90          2.66         1.67 o                         
   3  15   9          1.49         -0.18         1.33 o                         
   4  15   9          4.71          6.66         2.10 o                         
  -7  16   9          1.73          2.69         1.81 o                         
  -6  16   9         28.91         38.46         4.38 o                         
  -5  16   9         11.42         11.51         3.03 o                         
  -4  16   9          6.58          8.65         1.99 o                         
  -3  16   9         62.91         67.09         6.01 o                         
  -2  16   9        122.65        121.60         8.30 o                         
  -1  16   9         23.32         24.05         2.85 o                         
   0  16   9          3.23          5.37         1.89 o                         
   1  16   9          0.74          2.89         1.43 o                         
   2  16   9          5.48          6.85         1.60 o                         
   3  16   9          5.08          2.32         1.61 o                         
  -6  17   9          5.04          8.37         2.10 o                         
  -5  17   9         61.17         60.88         4.96 o                         
  -4  17   9         50.25         74.62         5.43 o                         
  -3  17   9         18.24         18.21         3.15 o                         
  -2  17   9          0.41         -0.32         2.01 o                         
  -1  17   9          0.02         -0.41         1.30 o                         
   0  17   9          2.71          3.14         1.45 o                         
   1  17   9          4.98          5.09         1.91 o                         
 -14   0  10         20.11         18.92         3.15 o                         
 -12   0  10        199.90        207.79        36.97 o                         
 -10   0  10        136.19        109.02        10.09 o                         
  -8   0  10       3450.27       3457.59        46.70 o                         
  -6   0  10        148.95        170.36         4.60 o                         
  -4   0  10       2984.01       3087.70        71.11 o                         
  -2   0  10       2757.65       2915.36        66.84 o                         
   0   0  10        400.18        447.81        10.48 o                         
   2   0  10         27.65         28.48         2.95 o                         
   4   0  10       1104.43       1120.27        26.81 o                         
   6   0  10         16.69          9.24         3.10 o                         
   8   0  10         13.76          8.28         3.34 o                         
 -14   1  10          3.67          1.74         1.06 o                         
 -13   1  10          6.07          6.31         1.80 o                         
 -12   1  10         26.45         36.99         3.58 o                         
 -11   1  10         73.48         85.76         5.35 o                         
 -10   1  10          3.35          9.73         2.79 o                         
  -9   1  10         11.33          8.07         1.43 o                         
  -8   1  10       1135.32       1091.17        16.63 o                         
  -7   1  10        295.41        247.12         4.26 o                         
  -6   1  10       1150.40       1034.39         9.74 o                         
  -5   1  10        616.12        607.54         9.09 o                         
  -4   1  10       2083.01       2109.10        36.92 o                         
  -3   1  10        457.41        407.52        11.68 o                         
  -2   1  10       1133.16       1096.59        22.26 o                         
  -1   1  10         45.53         44.63         3.19 o                         
   0   1  10          2.97          2.84         0.91 o                         
   1   1  10        270.10        252.76         5.17 o                         
   2   1  10        283.64        290.18        12.53 o                         
   3   1  10         98.72         89.98         5.68 o                         
   4   1  10         10.89          6.61         1.65 o                         
   5   1  10        497.11        517.32        11.80 o                         
   6   1  10          4.66         14.21         3.19 o                         
   7   1  10        124.77        104.25         5.53 o                         
   8   1  10         71.22         67.37         5.28 o                         
   9   1  10         15.20         12.36         1.96 o                         
 -14   2  10         26.75         20.66         1.61 o                         
 -13   2  10         15.62         11.38         2.03 o                         
 -12   2  10        142.19        156.71         6.57 o                         
 -11   2  10        190.12        198.96         8.08 o                         
 -10   2  10        366.64        414.62        11.84 o                         
  -9   2  10         49.43         48.42         2.84 o                         
  -8   2  10          0.74          2.44         1.17 o                         
  -7   2  10        496.15        472.31         7.28 o                         
  -6   2  10       1051.41        943.18        10.78 o                         
  -5   2  10        425.94        364.62         7.23 o                         
  -4   2  10          0.07          2.56         1.78 o                         
  -3   2  10        323.39        288.41        12.51 o                         
  -2   2  10        299.85        307.20         7.87 o                         
  -1   2  10       1891.65       1932.93        27.34 o                         
   0   2  10         80.26         85.84         2.61 o                         
   1   2  10        280.01        318.76         4.87 o                         
   2   2  10         12.44         12.05         1.75 o                         
   3   2  10        117.89        114.76         4.49 o                         
   4   2  10        105.09        102.07         4.52 o                         
   5   2  10        511.15        618.10        19.08 o                         
   6   2  10          0.06         -0.33         2.26 o                         
   7   2  10        169.20        168.41         6.94 o                         
   8   2  10          3.00          0.31         1.32 o                         
   9   2  10        163.93        140.99         5.31 o                         
 -14   3  10          0.78          0.13         1.25 o                         
 -13   3  10         59.86         59.78         3.62 o                         
 -12   3  10          3.02          4.00         1.81 o                         
 -11   3  10         56.26         57.67         4.42 o                         
 -10   3  10         44.73         55.34         4.31 o                         
  -9   3  10         66.68         87.55         6.30 o                         
  -8   3  10        328.65        349.60         6.59 o                         
  -7   3  10         15.81         11.94         1.60 o                         
  -6   3  10       2079.69       1888.11        19.46 o                         
  -5   3  10        533.36        568.66         6.45 o                         
  -4   3  10         38.32         42.49         2.56 o                         
  -3   3  10        283.03        240.98         8.45 o                         
  -2   3  10         69.87         82.24         5.20 o                         
  -1   3  10        288.97        292.81         6.53 o                         
   0   3  10        864.59        878.60         8.11 o                         
   1   3  10         13.92         12.60         1.04 o                         
   2   3  10       1205.46       1201.30        18.93 o                         
   3   3  10          9.89          6.42         1.23 o                         
   4   3  10         26.06         27.17         4.68 o                         
   5   3  10        432.54        434.07        12.31 o                         
   6   3  10        629.19        656.56        16.64 o                         
   7   3  10        179.64        164.23         7.26 o                         
   8   3  10         46.96         40.76         2.95 o                         
 -13   4  10          2.01          2.89         3.35 o                         
 -12   4  10         11.85          8.58         1.68 o                         
 -11   4  10         10.41         11.87         2.15 o                         
 -10   4  10          5.73         11.27         2.18 o                         
  -9   4  10        247.80        232.08         9.88 o                         
  -8   4  10       1651.25       1667.55        25.20 o                         
  -7   4  10        177.59        169.80         5.78 o                         
  -6   4  10        184.91        207.36         6.36 o                         
  -5   4  10          4.12          5.62         1.18 o                         
  -4   4  10       2092.49       1935.07        24.31 o                         
  -3   4  10        378.48        394.40        11.34 o                         
  -2   4  10       1718.45       1858.21        32.20 o                         
  -1   4  10         92.24         99.71         3.00 o                         
   0   4  10         29.46         37.07         1.63 o                         
   1   4  10          3.23          3.32         1.03 o                         
   2   4  10         17.16         23.07         2.63 o                         
   3   4  10        333.80        340.86         7.18 o                         
   4   4  10       1024.63       1026.83        28.87 o                         
   5   4  10         30.12         25.70         2.80 o                         
   6   4  10         38.39         39.70         4.65 o                         
   7   4  10          0.06         -1.61         1.97 o                         
   8   4  10          0.20         -0.21         1.51 o                         
 -13   5  10          1.08          3.06         1.73 o                         
 -12   5  10         43.44         39.16         4.24 o                         
 -11   5  10          5.60          4.32         2.39 o                         
 -10   5  10        298.97        282.83        11.91 o                         
  -9   5  10         22.63         19.75         4.77 o                         
  -8   5  10          1.56         -0.22         1.61 o                         
  -7   5  10        691.94        678.59        14.13 o                         
  -6   5  10        150.25        146.48         9.67 o                         
  -5   5  10         88.89         97.75         4.92 o                         
  -4   5  10       1389.24       1278.82        25.95 o                         
  -3   5  10        418.20        340.63        11.20 o                         
  -2   5  10          3.44          6.22         1.13 o                         
  -1   5  10        338.24        305.98         5.98 o                         
   0   5  10         22.20         22.58         1.54 o                         
   1   5  10          5.92          4.88         1.09 o                         
   2   5  10        916.44        896.03        17.98 o                         
   3   5  10        405.80        372.45         9.95 o                         
   4   5  10         25.59         32.13         4.31 o                         
   5   5  10        225.31        240.37        10.64 o                         
   6   5  10         97.23        101.78        10.36 o                         
   7   5  10          7.26         11.28         3.77 o                         
   8   5  10         66.77         62.51         6.02 o                         
 -13   6  10          1.30          4.10         1.33 o                         
 -12   6  10          1.71          3.70         2.04 o                         
 -11   6  10        312.81        320.06        23.05 o                         
 -10   6  10         65.92         53.78         5.55 o                         
  -9   6  10        142.86        141.38        11.00 o                         
  -8   6  10         28.61         36.76         5.96 o                         
  -7   6  10          2.44          9.04         2.55 o                         
  -6   6  10        164.28        179.23         6.98 o                         
  -5   6  10        258.84        241.75        11.93 o                         
  -4   6  10          0.15          2.80         2.36 o                         
  -3   6  10          2.37          5.51         1.27 o                         
  -2   6  10        118.79        130.56         3.85 o                         
  -1   6  10          7.55         11.70         2.31 o                         
   0   6  10        367.38        349.01         6.63 o                         
   1   6  10         81.27         90.38         2.97 o                         
   2   6  10          0.05         -1.32         1.32 o                         
   3   6  10         39.76         34.48         3.44 o                         
   4   6  10        130.73        117.46        10.44 o                         
   5   6  10         49.61         45.59         4.88 o                         
   6   6  10         10.85         12.46         2.82 o                         
   7   6  10        143.41        151.92         7.01 o                         
   8   6  10          2.78         -1.07         1.85 o                         
 -13   7  10         24.24         26.87         1.81 o                         
 -12   7  10          0.90         -0.20         1.95 o                         
 -11   7  10         20.53         23.12        10.34 o                         
 -10   7  10         79.13         71.56         6.08 o                         
  -9   7  10         71.47        102.52         9.44 o                         
  -8   7  10          2.89          5.63         2.56 o                         
  -7   7  10          2.28          0.96         1.76 o                         
  -6   7  10        336.85        378.48        12.90 o                         
  -5   7  10        116.05        113.32         5.61 o                         
  -4   7  10        318.34        307.73        10.72 o                         
  -3   7  10         44.24         49.00         2.96 o                         
  -2   7  10          6.18          4.67         1.15 o                         
  -1   7  10        552.72        553.23        10.93 o                         
   0   7  10         27.45         42.08         2.27 o                         
   1   7  10        104.54        111.08         3.19 o                         
   2   7  10        407.35        407.46         9.33 o                         
   3   7  10         50.13         56.55         5.28 o                         
   4   7  10         19.68         20.84         3.80 o                         
   5   7  10        209.95        208.06        22.77 o                         
   6   7  10        144.62        153.49        12.24 o                         
   7   7  10          0.89          2.98         1.73 o                         
   8   7  10         13.60         11.09         1.71 o                         
 -12   8  10          0.10          0.21         1.28 o                         
 -11   8  10          7.32          7.43         1.89 o                         
 -10   8  10          0.85         -1.65         2.61 o                         
  -9   8  10        137.29        153.67         8.37 o                         
  -8   8  10        112.47        110.08         7.19 o                         
  -7   8  10        168.43        150.18        11.22 o                         
  -6   8  10        861.67        841.65        15.45 o                         
  -5   8  10        101.13         88.63         4.42 o                         
  -4   8  10        531.08        545.94        15.49 o                         
  -3   8  10        153.65        135.57         6.63 o                         
  -2   8  10        950.70        960.44        14.66 o                         
  -1   8  10          8.47         13.55         1.64 o                         
   0   8  10         19.68         15.89         1.47 o                         
   1   8  10          5.71          6.50         1.14 o                         
   2   8  10         14.33         13.33         1.88 o                         
   3   8  10         52.62         54.94         4.25 o                         
   4   8  10         44.19         38.56         6.19 o                         
   5   8  10         24.60         32.57         5.73 o                         
   6   8  10          0.44          1.96         3.61 o                         
   7   8  10          0.05          0.01         1.39 o                         
 -12   9  10          3.05          3.85         1.70 o                         
 -11   9  10          0.02          2.09         1.50 o                         
 -10   9  10         34.01         23.53         2.85 o                         
  -9   9  10         12.74          8.88         2.89 o                         
  -8   9  10        173.15        183.52        14.58 o                         
  -7   9  10        164.02        162.87         7.43 o                         
  -6   9  10          3.12          5.55         2.39 o                         
  -5   9  10        609.95        562.52        13.28 o                         
  -4   9  10       2191.48       2102.61        38.31 o                         
  -3   9  10         89.16         96.42         4.35 o                         
  -2   9  10        437.83        495.21        10.24 o                         
  -1   9  10        610.03        602.36        10.50 o                         
   0   9  10         24.34         32.44         2.00 o                         
   1   9  10         40.92         39.08         2.56 o                         
   2   9  10         59.99         52.06         2.88 o                         
   3   9  10         26.79         24.10         3.25 o                         
   4   9  10          3.71          4.36         2.26 o                         
   5   9  10         32.48         30.78         5.25 o                         
   6   9  10          4.74          4.20         2.83 o                         
   7   9  10         57.30         57.29         5.17 o                         
 -12  10  10         33.09         34.12         3.71 o                         
 -11  10  10          0.07         -0.96         1.55 o                         
 -10  10  10          6.42          6.61         1.82 o                         
  -9  10  10         40.64         32.83         4.15 o                         
  -8  10  10          3.10          1.98         1.78 o                         
  -7  10  10        295.06        248.69         8.53 o                         
  -6  10  10          1.27          0.42         1.88 o                         
  -5  10  10         39.35         30.88         4.74 o                         
  -4  10  10         27.92         23.34         3.68 o                         
  -3  10  10        280.30        249.51         8.26 o                         
  -2  10  10        155.76        147.12         5.47 o                         
  -1  10  10        459.77        485.43        10.48 o                         
   0  10  10        339.53        327.38         6.94 o                         
   1  10  10         42.01         37.50         2.52 o                         
   2  10  10        104.34        118.69         4.09 o                         
   3  10  10          1.39         -0.42         1.83 o                         
   4  10  10         79.26         74.25         5.48 o                         
   5  10  10        123.60        128.41         9.39 o                         
   6  10  10          2.04         -0.81         2.21 o                         
   7  10  10        121.94        118.20         6.68 o                         
 -11  11  10          7.42         10.16         2.27 o                         
 -10  11  10          2.23          1.09         1.39 o                         
  -9  11  10         19.62         23.50         2.69 o                         
  -8  11  10        269.33        252.18         8.67 o                         
  -7  11  10          1.03          0.98         2.25 o                         
  -6  11  10        171.22        170.12         7.11 o                         
  -5  11  10        773.24        792.36        16.68 o                         
  -4  11  10        590.90        601.46        16.99 o                         
  -3  11  10         29.12         35.53         3.45 o                         
  -2  11  10         23.46         22.34         2.47 o                         
  -1  11  10        596.10        610.32        13.77 o                         
   0  11  10          4.92         10.61         1.94 o                         
   1  11  10          0.65         -0.22         1.49 o                         
   2  11  10        157.10        161.24         4.67 o                         
   3  11  10         25.95         25.08         2.85 o                         
   4  11  10         10.31          6.59         2.59 o                         
   5  11  10         12.79         12.03         2.32 o                         
   6  11  10         93.79         96.81         6.59 o                         
 -10  12  10         53.97         50.02         5.03 o                         
  -9  12  10         39.21         36.36         2.98 o                         
  -8  12  10         14.04         13.41         2.20 o                         
  -7  12  10          3.37          5.86         2.01 o                         
  -6  12  10        377.91        390.49        18.40 o                         
  -5  12  10          9.41         13.16         2.42 o                         
  -4  12  10        153.31        156.63        11.46 o                         
  -3  12  10         21.20         24.83         3.51 o                         
  -2  12  10          5.12          5.59         1.71 o                         
  -1  12  10         33.72         37.19         3.04 o                         
   0  12  10         28.93         31.65         2.81 o                         
   1  12  10        169.21        164.09         5.68 o                         
   2  12  10          5.54          5.96         1.63 o                         
   3  12  10         26.17         23.32         3.30 o                         
   4  12  10          5.58          6.26         2.00 o                         
   5  12  10          6.77          4.68         1.59 o                         
 -10  13  10          0.17          0.25         1.27 o                         
  -9  13  10          5.05          5.27         2.26 o                         
  -8  13  10          8.70         15.16         3.95 o                         
  -7  13  10         47.75         55.01         4.82 o                         
  -6  13  10          7.43          6.57         2.63 o                         
  -5  13  10         16.00         24.74         3.67 o                         
  -4  13  10        133.42        135.63         9.13 o                         
  -3  13  10         20.75         25.76         3.50 o                         
  -2  13  10         16.66         12.27         2.52 o                         
  -1  13  10         27.50         26.42         2.55 o                         
   0  13  10         91.27        102.22         4.46 o                         
   1  13  10         12.26         15.06         2.03 o                         
   2  13  10         74.07         66.91         8.03 o                         
   3  13  10         20.49         18.08         2.70 o                         
   4  13  10          1.86         -0.39         1.97 o                         
   5  13  10          0.06          2.48         1.72 o                         
  -9  14  10          0.49          0.28         1.40 o                         
  -8  14  10         11.53          4.60         1.77 o                         
  -7  14  10          3.39          0.96         2.37 o                         
  -6  14  10         66.23         66.16         5.04 o                         
  -5  14  10          3.61          3.69         2.73 o                         
  -4  14  10         18.13         14.73         2.70 o                         
  -3  14  10         69.00         50.36         4.40 o                         
  -2  14  10         17.11         13.65         2.30 o                         
  -1  14  10          0.52          3.07         1.37 o                         
   0  14  10         10.20         13.96         1.80 o                         
   1  14  10         72.97         78.30         4.12 o                         
   2  14  10         20.51         25.39         3.90 o                         
   3  14  10         26.27         19.82         2.47 o                         
   4  14  10          0.21          1.51         1.86 o                         
  -8  15  10          1.06         -0.28         1.29 o                         
  -7  15  10          1.27          0.35         1.93 o                         
  -6  15  10         41.60         35.51         3.52 o                         
  -5  15  10         29.39         20.08         4.05 o                         
  -4  15  10         91.17         88.24         5.10 o                         
  -3  15  10          1.02          0.26         1.59 o                         
  -2  15  10         97.76        107.59         6.36 o                         
  -1  15  10         81.20         81.23         4.04 o                         
   0  15  10          9.58         10.41         1.79 o                         
   1  15  10         48.19         60.61         4.90 o                         
   2  15  10         79.37         75.76         4.28 o                         
   3  15  10          0.28          1.17         1.61 o                         
  -7  16  10          8.39          6.63         1.79 o                         
  -6  16  10         25.49         30.75         3.80 o                         
  -5  16  10          8.50          9.09         2.64 o                         
  -4  16  10          7.33          6.44         2.40 o                         
  -3  16  10          7.22          5.07         1.65 o                         
  -2  16  10          0.70          4.94         2.39 o                         
  -1  16  10          1.54          2.22         1.47 o                         
   0  16  10         17.19         20.06         2.33 o                         
   1  16  10         13.67         16.13         2.97 o                         
  -4  17  10         20.48         19.41         2.85 o                         
  -3  17  10         15.98         17.58         2.78 o                         
  -2  17  10         11.85         11.26         2.44 o                         
  -1  17  10         26.42         23.62         2.17 o                         
 -13   0  11        103.96        100.42         7.71 o                         
 -11   0  11         20.94         43.36         6.43 o                         
  -9   0  11       1073.78       1145.46        26.71 o                         
  -7   0  11        254.40        272.01         8.17 o                         
  -5   0  11       2399.11       2343.19        26.38 o                         
  -3   0  11        897.25        937.73        13.29 o                         
  -1   0  11        401.77        418.26         9.04 o                         
   1   0  11        101.40        114.26         5.49 o                         
   3   0  11       2662.27       2980.01        51.26 o                         
   5   0  11        140.55        144.63         8.36 o                         
   7   0  11          1.36          3.15         2.72 o                         
 -14   1  11         31.94         43.38         2.91 o                         
 -13   1  11          2.21          3.68         1.31 o                         
 -12   1  11         22.50         28.39         3.11 o                         
 -11   1  11        124.30        142.31         9.99 o                         
 -10   1  11        635.27        647.60        15.43 o                         
  -9   1  11        131.28        140.87         7.51 o                         
  -8   1  11         81.71         78.50         3.74 o                         
  -7   1  11       3223.35       3159.10        24.28 o                         
  -6   1  11        557.63        505.51         6.14 o                         
  -5   1  11          9.63         10.49         1.07 o                         
  -4   1  11          0.41          2.49         0.97 o                         
  -3   1  11         42.93         47.09         2.20 o                         
  -2   1  11        276.93        274.22         4.21 o                         
  -1   1  11          3.86          8.75         1.99 o                         
   0   1  11        105.66        109.65         9.86 o                         
   1   1  11       1382.66       1409.70        23.39 o                         
   2   1  11        167.46        190.29         7.40 o                         
   3   1  11          1.69          3.24         1.51 o                         
   4   1  11        100.18         92.80         4.93 o                         
   5   1  11        299.09        311.49         8.71 o                         
   6   1  11          1.62         -0.83         1.89 o                         
   7   1  11         23.12         26.15         2.72 o                         
   8   1  11         39.91         35.38         3.13 o                         
 -13   2  11         13.26         15.38         1.82 o                         
 -12   2  11        377.79        400.71        10.65 o                         
 -11   2  11          1.00          0.80         1.86 o                         
 -10   2  11          2.26          1.75         2.18 o                         
  -9   2  11       1065.19       1171.15        30.25 o                         
  -8   2  11       1668.05       1627.61        21.13 o                         
  -7   2  11         24.74         20.75         1.60 o                         
  -6   2  11         22.13         28.81         1.61 o                         
  -5   2  11        452.16        455.41         5.89 o                         
  -4   2  11         57.09         48.57         2.28 o                         
  -3   2  11        176.19        188.18         4.07 o                         
  -2   2  11        569.14        612.06         7.46 o                         
  -1   2  11         67.58         79.51         2.53 o                         
   0   2  11        115.22        106.46         3.80 o                         
   1   2  11        465.07        461.54         7.05 o                         
   2   2  11        521.48        586.21        16.86 o                         
   3   2  11        153.78        153.42         9.60 o                         
   4   2  11        851.85        913.05        17.92 o                         
   5   2  11        227.63        230.25         7.40 o                         
   6   2  11         22.17         36.77         3.53 o                         
   7   2  11          2.50          0.05         2.46 o                         
   8   2  11         71.09         64.87         3.38 o                         
 -13   3  11         79.01         73.29         3.26 o                         
 -12   3  11         13.75         18.05         2.48 o                         
 -11   3  11         90.31         92.17         5.27 o                         
 -10   3  11        497.52        541.93        16.53 o                         
  -9   3  11       1929.35       1973.11        38.06 o                         
  -8   3  11          6.19          7.40         1.91 o                         
  -7   3  11        286.49        308.47         6.72 o                         
  -6   3  11        141.92        156.88         3.99 o                         
  -5   3  11         66.04         64.94         2.39 o                         
  -4   3  11         82.97         78.77         2.41 o                         
  -3   3  11          1.10          1.60         0.86 o                         
  -2   3  11         42.59         52.58         1.85 o                         
  -1   3  11        210.69        214.46         5.01 o                         
   0   3  11        185.23        197.33         3.79 o                         
   1   3  11        407.71        431.64         6.41 o                         
   2   3  11         11.44         16.17         1.64 o                         
   3   3  11        101.36        111.29         5.90 o                         
   4   3  11         78.16         74.33         4.90 o                         
   5   3  11         44.12         44.41         3.94 o                         
   6   3  11         16.56         13.71         2.31 o                         
   7   3  11          0.14         -0.20         1.42 o                         
   8   3  11         25.63         20.58         2.08 o                         
 -13   4  11        143.09        136.64         7.61 o                         
 -12   4  11        261.15        257.83         9.60 o                         
 -11   4  11         23.34         31.12         3.08 o                         
 -10   4  11          0.88          0.61         1.72 o                         
  -9   4  11        129.09        136.14         6.27 o                         
  -8   4  11       1616.79       1670.99        23.84 o                         
  -7   4  11        295.80        317.06         9.66 o                         
  -6   4  11          5.65          4.61         1.37 o                         
  -5   4  11        938.69        955.35        19.52 o                         
  -4   4  11        207.08        216.54         5.72 o                         
  -3   4  11          3.70          8.38         2.65 o                         
  -2   4  11         15.41         10.64         1.33 o                         
  -1   4  11        172.15        186.67         4.37 o                         
   0   4  11         35.48         33.12         1.97 o                         
   1   4  11        115.16        113.63         3.59 o                         
   2   4  11         25.23         23.91         2.64 o                         
   3   4  11        450.78        434.07        12.06 o                         
   4   4  11         49.42         53.13         4.35 o                         
   5   4  11         41.11         38.62         3.85 o                         
   6   4  11         23.28         15.54         3.00 o                         
   7   4  11          6.73          5.99         1.96 o                         
   8   4  11         19.52         13.90         2.78 o                         
 -13   5  11         17.87         17.81         4.38 o                         
 -12   5  11        129.22        108.42         6.94 o                         
 -11   5  11         60.40         64.82         5.51 o                         
 -10   5  11        323.51        313.71        16.30 o                         
  -9   5  11       1355.94       1308.08        39.61 o                         
  -8   5  11        630.85        630.18        24.56 o                         
  -7   5  11         92.19        109.36         5.33 o                         
  -6   5  11         58.09         57.93         3.19 o                         
  -5   5  11        527.08        533.15        12.66 o                         
  -4   5  11         92.14         90.11         5.74 o                         
  -3   5  11        171.59        165.60         6.08 o                         
  -2   5  11         44.02         48.80         2.45 o                         
  -1   5  11         41.19         32.82         1.97 o                         
   0   5  11         83.81         94.44         3.88 o                         
   1   5  11       1624.63       1600.94        22.59 o                         
   2   5  11          4.05          4.31         1.43 o                         
   3   5  11         18.91         16.90         3.46 o                         
   4   5  11         24.99         26.94         9.55 o                         
   5   5  11          1.10          2.79         2.21 o                         
   6   5  11         64.51         60.82         8.89 o                         
   7   5  11         47.99         45.74         5.46 o                         
   8   5  11          9.25          9.70         2.29 o                         
 -13   6  11         20.28         19.51         1.61 o                         
 -12   6  11         50.32         45.15         3.27 o                         
 -11   6  11         69.39         63.19         5.33 o                         
 -10   6  11         31.12         37.20         6.06 o                         
  -9   6  11        130.20        159.38        11.56 o                         
  -8   6  11        711.77        671.94        25.93 o                         
  -7   6  11        993.10        961.02        18.69 o                         
  -6   6  11          0.90          2.49         1.65 o                         
  -5   6  11        148.62        151.75         7.73 o                         
  -4   6  11         61.97         62.05         6.98 o                         
  -3   6  11         12.45         16.46         1.90 o                         
  -2   6  11         16.69         16.46         1.63 o                         
  -1   6  11        130.67        137.55         4.84 o                         
   0   6  11        126.10        124.83         3.77 o                         
   1   6  11         98.02         99.98         3.26 o                         
   2   6  11        576.73        613.27        19.86 o                         
   3   6  11         29.85         33.69         3.47 o                         
   4   6  11        380.38        380.98        13.45 o                         
   5   6  11         10.60          7.71         2.64 o                         
   6   6  11        185.80        207.16         8.49 o                         
   7   6  11          3.90          2.72         1.44 o                         
 -13   7  11          0.08          0.03         1.26 o                         
 -12   7  11         59.88         57.86         3.47 o                         
 -11   7  11          1.37          2.16         1.74 o                         
 -10   7  11         46.11         42.46         7.99 o                         
  -9   7  11         22.73         23.28         3.62 o                         
  -8   7  11         23.96         26.48         5.31 o                         
  -7   7  11         87.28         77.53         8.25 o                         
  -6   7  11         67.94         63.57         7.22 o                         
  -5   7  11        155.35        143.06         7.73 o                         
  -4   7  11          2.84          3.77         1.95 o                         
  -3   7  11          9.82         14.41         1.76 o                         
  -2   7  11          1.62          1.09         1.11 o                         
  -1   7  11        643.13        652.82         9.97 o                         
   0   7  11        251.62        262.59         6.29 o                         
   1   7  11        102.42        114.36         5.70 o                         
   2   7  11          9.11         11.35         2.58 o                         
   3   7  11         34.14         46.84         4.82 o                         
   4   7  11         15.11         12.95         3.12 o                         
   5   7  11        105.56         91.78        10.72 o                         
   6   7  11          0.92         -0.70         1.60 o                         
   7   7  11          3.02          0.99         1.18 o                         
 -12   8  11         55.56         55.10         4.03 o                         
 -11   8  11         45.64         52.46         5.02 o                         
 -10   8  11          0.33          2.57         2.38 o                         
  -9   8  11        648.58        655.91        18.11 o                         
  -8   8  11        342.82        352.16        12.91 o                         
  -7   8  11          2.69          0.65         3.06 o                         
  -6   8  11          1.97         -1.28         3.58 o                         
  -5   8  11        857.15        823.63        20.41 o                         
  -4   8  11         37.72         31.09         3.98 o                         
  -3   8  11        126.20        134.14         4.26 o                         
  -2   8  11        415.43        424.15        11.85 o                         
  -1   8  11         13.91         16.64         1.68 o                         
   0   8  11        116.15        122.79         5.07 o                         
   1   8  11         59.98         55.62         4.19 o                         
   2   8  11         15.75         18.98         2.28 o                         
   3   8  11        215.38        243.81        10.30 o                         
   4   8  11         27.00         28.86         5.45 o                         
   5   8  11          0.16         -1.62         2.55 o                         
   6   8  11          7.36         10.23         2.17 o                         
   7   8  11          8.87         11.78         2.44 o                         
 -12   9  11          0.86          0.84         1.31 o                         
 -11   9  11         27.01         28.85         3.36 o                         
 -10   9  11        162.09        169.80         8.22 o                         
  -9   9  11         36.85         40.71         4.50 o                         
  -8   9  11          6.19          8.68         5.23 o                         
  -7   9  11        174.83        190.81         7.43 o                         
  -6   9  11         31.25         29.61         4.09 o                         
  -5   9  11        150.10        154.71         8.05 o                         
  -4   9  11        107.85         91.54         6.37 o                         
  -3   9  11       1374.10       1374.47        20.09 o                         
  -2   9  11        134.35        111.81         4.83 o                         
  -1   9  11        142.27        144.48         5.50 o                         
   0   9  11         94.87         81.32         5.32 o                         
   1   9  11       1324.30       1322.25        20.74 o                         
   2   9  11         12.38         11.70         2.72 o                         
   3   9  11         25.99         26.22         3.01 o                         
   4   9  11         65.22         78.54         8.08 o                         
   5   9  11         58.22         62.43         6.54 o                         
   6   9  11         25.29         27.37         3.90 o                         
 -11  10  11          9.80         11.01         3.01 o                         
 -10  10  11          8.59          9.26         2.02 o                         
  -9  10  11        194.11        170.63        15.22 o                         
  -8  10  11        132.42        125.03        10.70 o                         
  -7  10  11        626.46        642.71        14.53 o                         
  -6  10  11        150.14        135.00         6.32 o                         
  -5  10  11        105.26         96.96         6.46 o                         
  -4  10  11         18.94         14.67         3.16 o                         
  -3  10  11        301.39        368.43         8.82 o                         
  -2  10  11        486.61        503.43        10.70 o                         
  -1  10  11         33.30         32.72         2.64 o                         
   0  10  11         76.73         86.19         3.95 o                         
   1  10  11        204.27        238.12         6.93 o                         
   2  10  11        251.28        262.85         9.33 o                         
   3  10  11        203.94        233.68        10.04 o                         
   4  10  11         14.37         13.29         2.68 o                         
   5  10  11         75.54         73.19         6.56 o                         
   6  10  11         20.20         27.15         3.51 o                         
 -11  11  11         41.87         37.61         4.02 o                         
 -10  11  11         34.74         27.90         3.14 o                         
  -9  11  11          2.40          1.89         2.17 o                         
  -8  11  11         41.50         44.60         3.59 o                         
  -7  11  11        117.16         89.54         5.83 o                         
  -6  11  11         86.72         81.94         4.93 o                         
  -5  11  11         52.60         46.94         3.85 o                         
  -4  11  11        239.84        228.13         9.88 o                         
  -3  11  11        210.14        243.84         7.01 o                         
  -2  11  11        343.02        327.39         7.50 o                         
  -1  11  11        583.53        601.78        10.73 o                         
   0  11  11        227.43        226.96         7.18 o                         
   1  11  11         63.53         69.64         3.87 o                         
   2  11  11        126.50        120.84         4.79 o                         
   3  11  11         22.39         31.47         3.68 o                         
   4  11  11         58.48         61.34         4.36 o                         
   5  11  11          0.01         -0.35         1.94 o                         
 -10  12  11          6.32          7.44         2.30 o                         
  -9  12  11         32.76         35.06         3.14 o                         
  -8  12  11         89.42         80.84         4.36 o                         
  -7  12  11          1.42          2.82         1.67 o                         
  -6  12  11          6.14          4.10         1.88 o                         
  -5  12  11         57.96         56.52         4.15 o                         
  -4  12  11         23.73         21.10         3.41 o                         
  -3  12  11          0.24          0.20         1.44 o                         
  -2  12  11         60.64         63.72         4.43 o                         
  -1  12  11          8.96          7.50         1.91 o                         
   0  12  11         28.19         30.68         2.74 o                         
   1  12  11         51.70         53.29         3.72 o                         
   2  12  11         69.76         58.62         5.26 o                         
   3  12  11         10.46         17.43         3.87 o                         
   4  12  11          0.73          1.80         1.37 o                         
  -9  13  11          7.78          9.46         2.64 o                         
  -8  13  11         97.95        107.32         5.75 o                         
  -7  13  11          5.93          7.26         2.26 o                         
  -6  13  11         17.97         13.74         2.86 o                         
  -5  13  11         40.01         38.82         4.25 o                         
  -4  13  11         50.26         55.14         6.74 o                         
  -3  13  11        119.83        126.29         6.74 o                         
  -2  13  11         23.42         22.68         2.31 o                         
  -1  13  11          3.56          4.02         1.49 o                         
   0  13  11         10.12          7.78         1.68 o                         
   1  13  11         49.90         47.09         3.35 o                         
   2  13  11         21.01         22.17         2.92 o                         
   3  13  11         35.90         28.66         4.22 o                         
   4  13  11          3.09          0.29         1.56 o                         
  -8  14  11          4.24          4.69         1.56 o                         
  -7  14  11        120.87        118.58         9.52 o                         
  -6  14  11          7.68          4.78         2.19 o                         
  -5  14  11         12.72          9.09         3.16 o                         
  -4  14  11          0.21          1.80         1.68 o                         
  -3  14  11          0.00          0.33         1.75 o                         
  -2  14  11          2.77          2.22         1.54 o                         
  -1  14  11          1.04          0.87         1.24 o                         
   0  14  11         76.60         69.96         3.28 o                         
   1  14  11         83.15         70.90         4.55 o                         
   2  14  11          4.77          6.52         1.84 o                         
   3  14  11         25.43         22.14         3.18 o                         
  -7  15  11          2.97          1.80         1.71 o                         
  -6  15  11          3.20          0.71         1.68 o                         
  -5  15  11         51.56         42.34         4.88 o                         
  -4  15  11          0.06         -0.37         1.35 o                         
  -3  15  11         14.55         15.46         2.35 o                         
  -2  15  11          5.10          6.38         1.50 o                         
  -1  15  11        125.50        120.07         5.32 o                         
   0  15  11         10.62          9.13         1.94 o                         
   1  15  11          9.33          7.57         1.76 o                         
   2  15  11         25.72         26.03         3.39 o                         
  -6  16  11          2.31          0.77         1.43 o                         
  -5  16  11         32.11         24.89         3.34 o                         
  -4  16  11          0.93          1.57         1.62 o                         
  -3  16  11          4.18          5.16         1.45 o                         
  -2  16  11          5.98          9.38         3.00 o                         
  -1  16  11          8.34          6.13         1.96 o                         
   0  16  11         30.85         26.92         3.26 o                         
 -12   0  12          6.05          8.47         2.18 o                         
 -10   0  12        598.99        632.33        14.76 o                         
  -8   0  12        905.61        925.90        26.28 o                         
  -6   0  12       1420.17       1446.44        17.60 o                         
  -4   0  12         41.96         49.84         3.29 o                         
  -2   0  12       1366.00       1384.48        20.03 o                         
   0   0  12          1.82          7.82         2.12 o                         
   2   0  12       2139.90       2274.32        42.48 o                         
   4   0  12         27.15         41.96         9.09 o                         
   6   0  12          5.64          3.70         4.64 o                         
 -13   1  12        113.56        129.02         4.71 o                         
 -12   1  12          9.57         11.28         2.04 o                         
 -11   1  12         64.49         68.57         4.39 o                         
 -10   1  12        115.32        110.98         4.98 o                         
  -9   1  12       1483.77       1518.19        18.56 o                         
  -8   1  12         28.48         29.31         2.42 o                         
  -7   1  12         90.22         84.99         2.85 o                         
  -6   1  12        306.25        300.96         4.96 o                         
  -5   1  12         40.96         32.45         2.08 o                         
  -4   1  12        303.16        282.02         4.81 o                         
  -3   1  12        321.20        331.80         5.84 o                         
  -2   1  12       2281.88       2266.61        19.14 o                         
  -1   1  12        353.06        346.36         6.86 o                         
   0   1  12       1416.57       1404.66        16.83 o                         
   1   1  12         14.06         21.78         2.14 o                         
   2   1  12          8.39          9.71         2.11 o                         
   3   1  12         12.21         12.02         2.12 o                         
   4   1  12        418.04        484.67        11.62 o                         
   5   1  12          4.23          4.14         1.58 o                         
   6   1  12          2.57          0.65         1.84 o                         
   7   1  12          0.43         -0.36         1.26 o                         
 -13   2  12        160.99        165.02         5.28 o                         
 -12   2  12         17.32         16.35         2.02 o                         
 -11   2  12          2.88          3.98         1.67 o                         
 -10   2  12        161.80        178.17         7.11 o                         
  -9   2  12        430.79        456.50        10.71 o                         
  -8   2  12        221.45        227.30         7.36 o                         
  -7   2  12          1.29          2.24         0.96 o                         
  -6   2  12          0.02          1.00         0.92 o                         
  -5   2  12        703.73        716.99         8.08 o                         
  -4   2  12        211.62        197.86         4.84 o                         
  -3   2  12        537.95        531.79         7.92 o                         
  -2   2  12          6.47          2.79         0.91 o                         
  -1   2  12        694.25        642.41         9.24 o                         
   0   2  12        156.08        151.08         4.31 o                         
   1   2  12        577.90        605.01         9.10 o                         
   2   2  12          5.68          4.55         1.95 o                         
   3   2  12        423.79        496.35        26.50 o                         
   4   2  12          2.12          1.46         1.90 o                         
   5   2  12        464.83        471.34        15.54 o                         
   6   2  12         45.35         35.38         3.12 o                         
   7   2  12          0.49         -0.37         1.14 o                         
 -13   3  12        128.40        144.00         4.77 o                         
 -12   3  12         12.94          9.76         1.68 o                         
 -11   3  12          0.90          0.31         1.65 o                         
 -10   3  12         27.00         25.91         3.02 o                         
  -9   3  12       1433.55       1533.38        26.01 o                         
  -8   3  12        249.51        238.40         7.54 o                         
  -7   3  12         34.75         31.81         2.30 o                         
  -6   3  12        198.20        189.18         4.89 o                         
  -5   3  12         11.79         12.92         1.38 o                         
  -4   3  12        790.36        732.97         8.06 o                         
  -3   3  12        428.22        395.24         7.44 o                         
  -2   3  12          2.27          2.67         0.89 o                         
  -1   3  12        591.84        589.89         8.21 o                         
   0   3  12        411.42        422.18        12.32 o                         
   1   3  12          6.48          4.55         1.11 o                         
   2   3  12        388.56        414.43        23.37 o                         
   3   3  12         22.73         25.00         4.19 o                         
   4   3  12         18.37         19.53         2.88 o                         
   5   3  12          5.51          4.59         1.87 o                         
   6   3  12          0.56          1.83         1.60 o                         
   7   3  12          0.10          0.11         1.10 o                         
 -13   4  12          0.70         -0.82         1.53 o                         
 -12   4  12         31.41         24.84         2.63 o                         
 -11   4  12          9.10         13.47         1.92 o                         
 -10   4  12       2043.57       2029.61        36.81 o                         
  -9   4  12          7.42         15.50         2.79 o                         
  -8   4  12       1058.06       1097.43        17.95 o                         
  -7   4  12          9.52          8.75         1.99 o                         
  -6   4  12       2417.21       2457.05        34.48 o                         
  -5   4  12         17.50         16.01         1.88 o                         
  -4   4  12        367.00        362.31        11.69 o                         
  -3   4  12         90.75         82.81         3.62 o                         
  -2   4  12        297.32        289.25        10.56 o                         
  -1   4  12         27.05         28.00         2.31 o                         
   0   4  12          7.99          5.71         1.49 o                         
   1   4  12        179.04        185.06         6.35 o                         
   2   4  12       1394.07       1535.18        25.87 o                         
   3   4  12         74.21         76.34         5.00 o                         
   4   4  12         96.77         94.90         5.35 o                         
   5   4  12         71.92         77.69         5.62 o                         
   6   4  12         12.58         10.09         2.34 o                         
   7   4  12          7.59          6.33         2.50 o                         
 -13   5  12          9.29          6.87         1.92 o                         
 -12   5  12        207.37        224.47        14.17 o                         
 -11   5  12         50.11         40.28         3.52 o                         
 -10   5  12        111.26        110.60         6.69 o                         
  -9   5  12        371.68        351.67        12.48 o                         
  -8   5  12        549.24        541.26        23.11 o                         
  -7   5  12         40.73         39.98         5.74 o                         
  -6   5  12        348.38        339.85         8.87 o                         
  -5   5  12         39.75         45.18         3.76 o                         
  -4   5  12        145.18        121.85         7.11 o                         
  -3   5  12        155.12        147.73         5.58 o                         
  -2   5  12        464.42        423.90        12.88 o                         
  -1   5  12         97.89         82.96         3.94 o                         
   0   5  12        442.47        434.47        11.13 o                         
   1   5  12        137.64        139.27         8.48 o                         
   2   5  12          6.50          1.19         2.16 o                         
   3   5  12         16.01         19.36         3.68 o                         
   4   5  12        136.92        147.26         7.98 o                         
   5   5  12        123.80        116.23         7.45 o                         
   6   5  12          6.39          6.05         2.83 o                         
   7   5  12          1.66          1.90         1.80 o                         
 -13   6  12          6.97          2.53         1.96 o                         
 -12   6  12         80.92         82.35         6.08 o                         
 -11   6  12          4.74          1.66         1.66 o                         
 -10   6  12         86.85         73.57         7.40 o                         
  -9   6  12          0.20          3.12         2.24 o                         
  -8   6  12        155.73        157.49         8.19 o                         
  -7   6  12         13.40         17.28         3.21 o                         
  -6   6  12        249.24        246.18        14.41 o                         
  -5   6  12          5.81          6.91         3.45 o                         
  -4   6  12         59.30         53.43         6.85 o                         
  -3   6  12        127.93        126.80         8.29 o                         
  -2   6  12        122.74        115.18         3.92 o                         
  -1   6  12         58.10         48.91         2.73 o                         
   0   6  12        163.20        174.94        10.36 o                         
   1   6  12        178.70        190.72        12.64 o                         
   2   6  12          1.94          3.98         2.00 o                         
   3   6  12        345.18        390.44        13.52 o                         
   4   6  12         70.63         58.43        13.72 o                         
   5   6  12        103.41        123.17         6.62 o                         
   6   6  12          3.13          2.98         1.68 o                         
 -12   7  12         63.54         56.72         3.54 o                         
 -11   7  12          0.88          1.51         1.64 o                         
 -10   7  12          1.13          1.94         1.86 o                         
  -9   7  12        149.38        131.24         7.57 o                         
  -8   7  12          5.80          5.12         3.64 o                         
  -7   7  12         47.19         57.82         7.35 o                         
  -6   7  12          9.10         13.02         4.08 o                         
  -5   7  12         29.77         30.49         5.68 o                         
  -4   7  12         10.71          9.46         2.87 o                         
  -3   7  12         12.28         14.14         1.85 o                         
  -2   7  12         74.62         64.88         3.08 o                         
  -1   7  12        285.54        294.78         9.30 o                         
   0   7  12          9.10         15.94         2.64 o                         
   1   7  12         31.85         37.77         4.14 o                         
   2   7  12        132.79        154.82         8.79 o                         
   3   7  12         38.57         37.26         6.48 o                         
   4   7  12         18.49         11.20         2.75 o                         
   5   7  12          0.35          2.63         1.89 o                         
   6   7  12          4.67          5.46         1.65 o                         
 -12   8  12         79.59         60.19         5.75 o                         
 -11   8  12         55.02         45.19         4.25 o                         
 -10   8  12        111.35        116.15         8.92 o                         
  -9   8  12          1.56         -1.22         2.36 o                         
  -8   8  12          0.36         -2.01         2.53 o                         
  -7   8  12         48.60         46.60         6.76 o                         
  -6   8  12        408.70        420.18        19.70 o                         
  -5   8  12        208.64        182.02         8.66 o                         
  -4   8  12        622.29        581.74        16.73 o                         
  -3   8  12        247.32        264.93         7.32 o                         
  -2   8  12          1.05          1.05         1.51 o                         
  -1   8  12          4.70          6.77         1.83 o                         
   0   8  12        253.76        258.98         7.98 o                         
   1   8  12         32.51         30.02         2.78 o                         
   2   8  12        165.40        178.19         7.17 o                         
   3   8  12         23.67         27.08         5.35 o                         
   4   8  12         33.28         34.63         5.58 o                         
   5   8  12          6.03          6.19         2.73 o                         
   6   8  12          5.59          8.10         2.36 o                         
 -12   9  12         26.00         27.87         3.30 o                         
 -11   9  12         21.03         18.50         2.69 o                         
 -10   9  12        204.07        219.99         9.11 o                         
  -9   9  12        131.46        144.70         8.00 o                         
  -8   9  12          7.99         13.56         5.75 o                         
  -7   9  12          0.78          1.26         3.06 o                         
  -6   9  12         87.84         98.26         6.35 o                         
  -5   9  12         25.31         18.82         4.71 o                         
  -4   9  12         97.07         97.72         6.56 o                         
  -3   9  12        572.15        564.51        11.36 o                         
  -2   9  12        657.14        651.70        12.51 o                         
  -1   9  12          5.14          7.38         2.03 o                         
   0   9  12        503.63        547.35        11.51 o                         
   1   9  12        340.90        381.15         9.21 o                         
   2   9  12         44.98         46.46         3.74 o                         
   3   9  12          9.19          6.98         3.59 o                         
   4   9  12        124.74        148.15         9.91 o                         
   5   9  12         42.68         37.21         4.60 o                         
 -11  10  12         21.51         24.30         2.64 o                         
 -10  10  12         41.20         45.93         3.35 o                         
  -9  10  12         16.62         18.05         3.12 o                         
  -8  10  12         62.88         71.60         5.71 o                         
  -7  10  12         16.94         17.27         2.94 o                         
  -6  10  12         52.65         49.69         4.70 o                         
  -5  10  12        329.41        332.56        11.99 o                         
  -4  10  12        183.27        202.35         9.36 o                         
  -3  10  12         53.56         41.72         3.07 o                         
  -2  10  12         80.48         81.48         4.39 o                         
  -1  10  12         29.33         28.16         2.52 o                         
   0  10  12         94.60         98.34         4.69 o                         
   1  10  12        535.74        561.72        12.56 o                         
   2  10  12         35.51         36.70         3.29 o                         
   3  10  12          2.76          0.28         1.87 o                         
   4  10  12          2.83          6.02         2.88 o                         
   5  10  12        108.23        113.67         7.10 o                         
 -10  11  12          1.99          3.98         1.67 o                         
  -9  11  12         63.37         58.74         4.57 o                         
  -8  11  12         43.15         41.27         3.24 o                         
  -7  11  12         71.23         62.33         4.18 o                         
  -6  11  12         39.93         36.72         3.49 o                         
  -5  11  12         28.79         29.61         3.25 o                         
  -4  11  12         24.41         18.65         5.19 o                         
  -3  11  12        192.27        192.63         6.97 o                         
  -2  11  12          0.48          1.42         1.33 o                         
  -1  11  12         34.52         40.19         2.75 o                         
   0  11  12         39.70         37.57         3.43 o                         
   1  11  12         42.30         38.41         2.89 o                         
   2  11  12        103.55        111.43         5.04 o                         
   3  11  12          1.19          1.69         1.61 o                         
   4  11  12         65.91         50.17         4.99 o                         
 -10  12  12          0.34         -0.28         1.68 o                         
  -9  12  12         14.02          7.14         2.09 o                         
  -8  12  12          1.30          2.95         1.48 o                         
  -7  12  12         49.77         42.60         3.37 o                         
  -6  12  12         30.91         29.41         2.96 o                         
  -5  12  12         33.01         23.61         2.83 o                         
  -4  12  12        163.25        165.92        10.16 o                         
  -3  12  12         12.11          9.68         1.58 o                         
  -2  12  12         75.45         69.36         4.47 o                         
  -1  12  12         15.35         19.42         2.21 o                         
   0  12  12         14.97         19.63         3.06 o                         
   1  12  12         24.91         24.83         2.71 o                         
   2  12  12         21.81         22.40         4.82 o                         
   3  12  12         54.90         51.00         5.20 o                         
   4  12  12          0.33          2.29         1.70 o                         
  -9  13  12          3.05          5.80         2.49 o                         
  -8  13  12          2.49          1.28         1.24 o                         
  -7  13  12          0.10         -0.59         1.33 o                         
  -6  13  12         34.37         25.69         2.60 o                         
  -5  13  12          2.09          2.10         1.89 o                         
  -4  13  12         22.43         20.57         4.16 o                         
  -3  13  12         13.97         12.84         2.10 o                         
  -2  13  12         13.03         12.42         1.79 o                         
  -1  13  12          1.10          1.08         1.26 o                         
   0  13  12          1.92          3.84         1.60 o                         
   1  13  12         38.80         37.86         2.80 o                         
   2  13  12          6.99          4.97         2.59 o                         
   3  13  12          2.69          0.87         1.68 o                         
  -8  14  12         21.77         20.68         2.24 o                         
  -7  14  12          0.45          0.00         1.37 o                         
  -6  14  12         24.63         22.44         3.40 o                         
  -5  14  12          0.32          1.67         2.02 o                         
  -4  14  12          0.75         -2.31         2.31 o                         
  -3  14  12          2.29          3.00         2.48 o                         
  -2  14  12         30.38         36.16         2.38 o                         
  -1  14  12         10.83          6.33         1.52 o                         
   0  14  12          0.06          0.54         1.19 o                         
   1  14  12         59.53         65.25         3.88 o                         
   2  14  12          0.91          1.16         1.70 o                         
  -7  15  12          8.79          4.77         1.71 o                         
  -6  15  12          6.39          8.17         2.23 o                         
  -5  15  12          0.37         -1.64         1.86 o                         
  -4  15  12          0.11          1.74         2.04 o                         
  -3  15  12         11.72         13.81         2.10 o                         
  -2  15  12         34.02         31.27         4.02 o                         
  -1  15  12          0.13          1.84         1.78 o                         
   0  15  12          4.48          5.64         2.08 o                         
  -4  16  12         14.29         15.46         2.42 o                         
  -3  16  12          7.49          5.92         1.79 o                         
 -13   0  13        225.72        203.91        10.01 o                         
 -11   0  13          2.34          4.83         2.14 o                         
  -9   0  13         80.72         89.97         5.42 o                         
  -7   0  13       1304.00       1297.33        20.53 o                         
  -5   0  13        903.85        889.99        14.17 o                         
  -3   0  13        693.07        717.94        13.50 o                         
  -1   0  13        620.78        554.71        13.28 o                         
   1   0  13        958.93        971.64        23.43 o                         
   3   0  13         96.79        124.84        11.07 o                         
   5   0  13          3.50          2.17         2.02 o                         
   7   0  13          2.49          1.11         1.63 o                         
 -13   1  13          0.39         -0.33         1.17 o                         
 -12   1  13         52.16         36.61         2.92 o                         
 -11   1  13          3.17          7.31         1.75 o                         
 -10   1  13          1.24          1.59         1.31 o                         
  -9   1  13        167.42        176.86         5.26 o                         
  -8   1  13        101.41        100.16         4.45 o                         
  -7   1  13        125.50        134.50         4.01 o                         
  -6   1  13        248.35        237.86         4.55 o                         
  -5   1  13       1856.61       1825.40        20.71 o                         
  -4   1  13        485.50        482.40         6.93 o                         
  -3   1  13         11.66         15.50         1.58 o                         
  -2   1  13         24.65         23.16         1.65 o                         
  -1   1  13       1203.98       1193.25        14.11 o                         
   0   1  13        355.14        349.87         7.27 o                         
   1   1  13         69.24         84.56         4.42 o                         
   2   1  13          3.45          4.18         1.64 o                         
   3   1  13         27.46         28.65         2.85 o                         
   4   1  13        150.22        181.31        12.70 o                         
   5   1  13         38.39         33.56         3.12 o                         
   6   1  13          1.94         -0.10         1.27 o                         
 -13   2  13         26.39         20.58         3.33 o                         
 -12   2  13         14.32          8.52         1.60 o                         
 -11   2  13          7.16          9.25         1.89 o                         
 -10   2  13         24.60         28.52         4.55 o                         
  -9   2  13         57.16         57.19         3.46 o                         
  -8   2  13        206.17        213.96         5.81 o                         
  -7   2  13        806.08        810.56        12.42 o                         
  -6   2  13       2314.33       2279.97        19.25 o                         
  -5   2  13         41.88         33.88         1.80 o                         
  -4   2  13        181.36        186.73         3.86 o                         
  -3   2  13        569.54        550.99         8.21 o                         
  -2   2  13        299.88        272.34         5.83 o                         
  -1   2  13         56.43         58.89         3.40 o                         
   0   2  13         44.38         53.96         3.57 o                         
   1   2  13        111.82        121.71         5.20 o                         
   2   2  13         79.85         82.19         6.09 o                         
   3   2  13          0.21          1.19         1.58 o                         
   4   2  13         10.63         22.35         2.80 o                         
   5   2  13          4.88          1.94         1.71 o                         
   6   2  13          6.79          4.77         1.64 o                         
 -13   3  13         10.65         11.37         2.17 o                         
 -12   3  13          7.59          6.03         1.43 o                         
 -11   3  13         12.33         11.99         1.93 o                         
 -10   3  13          2.18         -0.31         1.68 o                         
  -9   3  13         59.38         63.21         6.53 o                         
  -8   3  13        189.96        190.75         6.04 o                         
  -7   3  13        411.96        413.75        10.40 o                         
  -6   3  13          0.20          2.62         1.24 o                         
  -5   3  13        278.23        315.76         5.18 o                         
  -4   3  13        213.90        250.33         4.91 o                         
  -3   3  13       1035.78       1033.83        20.49 o                         
  -2   3  13         21.57         15.49         1.74 o                         
  -1   3  13         20.36         24.13         2.04 o                         
   0   3  13         11.34         10.05         1.92 o                         
   1   3  13        333.52        343.87         8.81 o                         
   2   3  13          9.24          6.47         1.87 o                         
   3   3  13          4.57          5.11         2.01 o                         
   4   3  13         43.31         47.37         3.75 o                         
   5   3  13         17.37         15.70         2.30 o                         
   6   3  13         13.97         10.26         1.66 o                         
 -13   4  13        169.61        138.37        20.39 o                         
 -12   4  13         27.58         22.50         3.26 o                         
 -11   4  13          1.28          0.95         1.34 o                         
 -10   4  13          3.22          2.52         1.92 o                         
  -9   4  13         14.38          7.33         3.58 o                         
  -8   4  13         25.18         21.33         3.24 o                         
  -7   4  13       2446.69       2577.00        43.92 o                         
  -6   4  13       1591.78       1633.41        21.38 o                         
  -5   4  13        627.21        630.79        17.77 o                         
  -4   4  13        122.29        117.19         5.33 o                         
  -3   4  13          9.50          5.44         1.28 o                         
  -2   4  13        413.46        388.47        11.15 o                         
  -1   4  13        338.07        308.53        15.76 o                         
   0   4  13          9.82          9.35         2.05 o                         
   1   4  13        452.44        462.76        11.95 o                         
   2   4  13         56.08         56.41         4.36 o                         
   3   4  13         38.71         34.92         3.88 o                         
   4   4  13          7.31          4.37         2.25 o                         
   5   4  13         70.53         66.12         4.77 o                         
   6   4  13          1.22          0.75         2.05 o                         
 -13   5  13         26.21         18.37         2.21 o                         
 -12   5  13         84.47         72.77        11.66 o                         
 -11   5  13          0.61          5.25         2.36 o                         
 -10   5  13         23.13         13.23         2.65 o                         
  -9   5  13          0.73         -0.61         2.12 o                         
  -8   5  13          5.92          9.90         2.95 o                         
  -7   5  13        330.16        295.53         9.55 o                         
  -6   5  13        654.45        705.31        17.25 o                         
  -5   5  13         77.64         86.94         4.47 o                         
  -4   5  13         50.11         55.68         5.89 o                         
  -3   5  13        538.61        507.72        13.33 o                         
  -2   5  13         23.24         19.31         3.60 o                         
  -1   5  13        294.77        285.35        11.01 o                         
   0   5  13        161.03        170.05        11.64 o                         
   1   5  13          9.98         15.57         3.85 o                         
   2   5  13         34.07         38.71         7.30 o                         
   3   5  13         24.83         19.35         3.34 o                         
   4   5  13         46.85         48.43         4.43 o                         
   5   5  13         12.40         14.05         3.81 o                         
   6   5  13          0.11          0.67         1.78 o                         
 -12   6  13        136.43        134.93         7.21 o                         
 -11   6  13          2.60          3.84         1.59 o                         
 -10   6  13          0.18          0.05         1.97 o                         
  -9   6  13         32.68         38.78         5.14 o                         
  -8   6  13         93.26        102.71         6.62 o                         
  -7   6  13         21.31         23.30         3.69 o                         
  -6   6  13        985.52        874.57        30.51 o                         
  -5   6  13         16.12         11.83         4.00 o                         
  -4   6  13         70.77         81.19         8.59 o                         
  -3   6  13         26.90         17.70         3.38 o                         
  -2   6  13        354.40        370.81        12.79 o                         
  -1   6  13         23.06         23.74         3.52 o                         
   0   6  13         93.02         90.81         6.31 o                         
   1   6  13         30.78         35.11         5.68 o                         
   2   6  13         17.54         26.98         6.79 o                         
   3   6  13         10.51         10.87         2.71 o                         
   4   6  13          1.92          1.73         2.34 o                         
   5   6  13          6.21          4.90         1.75 o                         
   6   6  13         10.31         10.60         2.49 o                         
 -12   7  13         17.49         14.57         1.73 o                         
 -11   7  13          1.62          1.42         1.53 o                         
 -10   7  13          0.51          0.50         1.64 o                         
  -9   7  13          6.18          6.76         2.45 o                         
  -8   7  13          0.02          1.86         2.85 o                         
  -7   7  13        130.23        132.88        10.63 o                         
  -6   7  13         23.48         29.58         5.63 o                         
  -5   7  13         15.23          7.36         4.06 o                         
  -4   7  13         70.50         63.36         7.73 o                         
  -3   7  13         13.27         12.15         2.77 o                         
  -2   7  13        118.09        105.05         8.41 o                         
  -1   7  13         82.57         73.46         5.80 o                         
   0   7  13         96.34         80.37         6.06 o                         
   1   7  13         41.37         45.86         4.91 o                         
   2   7  13         28.05         17.20         4.75 o                         
   3   7  13        103.54         94.86         8.85 o                         
   4   7  13          1.41          3.35         2.73 o                         
   5   7  13         15.15         16.43         2.29 o                         
 -12   8  13          1.58          0.91         1.21 o                         
 -11   8  13          0.20         -0.02         1.63 o                         
 -10   8  13         94.57         95.26         8.02 o                         
  -9   8  13          7.97          4.48         2.23 o                         
  -8   8  13          7.33          3.53         2.42 o                         
  -7   8  13         24.78         29.17         5.51 o                         
  -6   8  13        403.97        398.26        19.10 o                         
  -5   8  13         48.96         53.31         7.25 o                         
  -4   8  13         79.48         76.24         5.78 o                         
  -3   8  13        107.86        116.99         8.06 o                         
  -2   8  13        302.77        293.06        14.61 o                         
  -1   8  13        209.77        213.42         9.70 o                         
   0   8  13        114.96        129.92        14.72 o                         
   1   8  13        255.31        266.28         8.78 o                         
   2   8  13          8.91         12.31         2.91 o                         
   3   8  13         17.13         16.95         4.38 o                         
   4   8  13         40.17         46.97         5.60 o                         
   5   8  13          4.33          4.91         2.19 o                         
 -11   9  13          0.13          0.41         1.61 o                         
 -10   9  13          5.97         10.08         1.99 o                         
  -9   9  13          0.87          2.74         2.13 o                         
  -8   9  13         11.42         15.34         4.74 o                         
  -7   9  13         13.46         14.62         4.52 o                         
  -6   9  13          2.44         -1.27         3.55 o                         
  -5   9  13        174.71        188.74         8.81 o                         
  -4   9  13          0.39          2.28         2.23 o                         
  -3   9  13          2.20          4.85         1.94 o                         
  -2   9  13        147.04        132.34         7.55 o                         
  -1   9  13          0.76          0.67         2.00 o                         
   0   9  13        507.45        513.28        13.12 o                         
   1   9  13         64.05         76.43         4.66 o                         
   2   9  13         93.54         73.26         5.34 o                         
   3   9  13         17.77         13.72         3.63 o                         
   4   9  13         87.12         82.15         6.68 o                         
   5   9  13         14.93         17.77         2.81 o                         
 -11  10  13          0.72         -0.28         1.59 o                         
 -10  10  13          1.96          2.54         1.47 o                         
  -9  10  13         39.31         37.85         5.17 o                         
  -8  10  13         21.90         24.93         3.52 o                         
  -7  10  13          1.06          1.23         2.25 o                         
  -6  10  13        116.29        105.68         8.80 o                         
  -5  10  13         85.18         74.60         5.60 o                         
  -4  10  13          3.46          8.20         5.00 o                         
  -3  10  13         71.20         59.39         4.08 o                         
  -2  10  13          0.49         -0.11         1.68 o                         
  -1  10  13          3.02          4.53         1.73 o                         
   0  10  13          0.18         -0.60         1.77 o                         
   1  10  13          6.12          4.35         1.77 o                         
   2  10  13         46.93         58.52         4.64 o                         
   3  10  13          4.55          5.91         2.79 o                         
   4  10  13          9.57          7.14         2.40 o                         
 -10  11  13         16.85         18.60         2.33 o                         
  -9  11  13          0.68          0.97         2.13 o                         
  -8  11  13          2.57         -0.51         1.94 o                         
  -7  11  13          1.23          1.39         1.66 o                         
  -6  11  13         50.96         42.86         3.69 o                         
  -5  11  13        122.61        110.54         5.38 o                         
  -4  11  13         22.19         20.47         3.30 o                         
  -3  11  13        253.04        265.12         7.20 o                         
  -2  11  13         65.11         59.89         6.09 o                         
  -1  11  13         35.54         23.32         5.92 o                         
   0  11  13         27.31         30.12         9.73 o                         
   1  11  13         10.92         14.86         2.19 o                         
   2  11  13         84.00         63.15         4.36 o                         
   3  11  13          0.83         -0.49         1.64 o                         
  -9  12  13         16.98         24.31         2.69 o                         
  -8  12  13          1.46         -1.80         1.81 o                         
  -7  12  13         19.73         14.22         2.61 o                         
  -6  12  13        170.78        177.53         6.36 o                         
  -5  12  13          0.53          1.77         1.57 o                         
  -4  12  13          0.11         -0.51         1.54 o                         
  -3  12  13          1.39          1.59         1.34 o                         
  -2  12  13         10.26          8.54         1.98 o                         
  -1  12  13         88.94         82.08         5.48 o                         
   0  12  13          3.06          5.05         2.50 o                         
   1  12  13          8.75         13.74         2.28 o                         
   2  12  13          5.99          3.93         2.23 o                         
  -8  13  13         23.74         17.96         1.78 o                         
  -7  13  13          0.65          0.72         1.18 o                         
  -6  13  13         48.29         44.39         3.02 o                         
  -5  13  13          7.28         10.20         2.24 o                         
  -4  13  13          0.08         -0.63         1.61 o                         
  -3  13  13          6.14          6.50         2.30 o                         
  -2  13  13         26.18         23.70         2.91 o                         
  -1  13  13         19.11         19.36         3.15 o                         
   0  13  13         52.70         54.34         3.89 o                         
   1  13  13         42.96         38.95         4.64 o                         
   2  13  13         12.28          7.70         2.26 o                         
  -7  14  13         24.87         22.08         2.27 o                         
  -6  14  13         17.81         16.35         2.91 o                         
  -5  14  13         26.26         26.15         3.65 o                         
  -4  14  13          0.13         -0.36         1.84 o                         
  -3  14  13          0.10          1.10         1.93 o                         
  -2  14  13         32.69         27.17         4.46 o                         
  -1  14  13          0.82          0.76         1.28 o                         
   0  14  13          0.13          0.09         1.65 o                         
  -5  15  13         17.48         10.91         2.30 o                         
  -4  15  13          0.04         -0.27         1.46 o                         
  -3  15  13         29.65         27.76         3.41 o                         
  -2  15  13          0.75          0.26         1.36 o                         
 -12   0  14         28.29         37.44         4.69 o                         
 -10   0  14          6.64          8.18         2.13 o                         
  -8   0  14        101.81        116.56         8.05 o                         
  -6   0  14        182.46        223.93         6.68 o                         
  -4   0  14          9.38         12.71         2.13 o                         
  -2   0  14        148.98        126.31         7.59 o                         
   0   0  14         16.09         21.31         3.74 o                         
   2   0  14         42.19         38.03         4.41 o                         
   4   0  14          2.00          3.49         2.11 o                         
   6   0  14         47.21         35.68         4.05 o                         
 -13   1  14          0.42          0.76         1.02 o                         
 -12   1  14          2.20          3.67         2.51 o                         
 -11   1  14          3.34          2.89         1.32 o                         
 -10   1  14         21.68         22.30         2.10 o                         
  -9   1  14          8.24          9.58         2.02 o                         
  -8   1  14         39.62         54.00         3.83 o                         
  -7   1  14       1197.65       1279.00        16.44 o                         
  -6   1  14        355.90        358.60         6.73 o                         
  -5   1  14          9.48          7.46         1.28 o                         
  -4   1  14          2.41          2.57         1.05 o                         
  -3   1  14        275.18        259.50         6.35 o                         
  -2   1  14        330.27        313.82         9.47 o                         
  -1   1  14         25.30         21.14         2.48 o                         
   0   1  14        479.84        468.54        10.62 o                         
   1   1  14          2.78          4.37         1.75 o                         
   2   1  14          0.56         -0.47         1.45 o                         
   3   1  14         32.22         37.83         3.03 o                         
   4   1  14        161.14        189.16         6.76 o                         
   5   1  14         11.36          7.91         1.68 o                         
   6   1  14        108.97        114.01         6.98 o                         
 -13   2  14          1.99          2.23         1.00 o                         
 -12   2  14          0.03          0.41         2.21 o                         
 -11   2  14         28.65         30.90         5.04 o                         
 -10   2  14         34.41         32.15         3.91 o                         
  -9   2  14        208.46        219.78         8.31 o                         
  -8   2  14        236.30        236.76         6.75 o                         
  -7   2  14       2059.89       2066.58        20.24 o                         
  -6   2  14        404.74        416.30         7.29 o                         
  -5   2  14          8.62          8.23         1.35 o                         
  -4   2  14        208.48        197.05         5.56 o                         
  -3   2  14       1079.65       1123.38        15.03 o
[truncated: 63,100 more chars]
